# Supplementary material for: Construction and analysis of a lncRNA (PWRN2)-mediated ceRNA network reveal its potential roles in oocyte nuclear maturation of patients with PCOS
Source: Reprod Biol Endocrinol. 2018 Aug 3;16:73. doi: 10.1186/s12958-018-0392-4 (PMC6091030; doi:10.1186/s12958-018-0392-4)
Supplement: Supplementary file 1 — The primers used in this study. (XLSX 12 kb) [file 12958_2018_392_MOESM1_ESM.xlsx]

## Sheet: Sheet1
Gene		Primer Sequence 5'→3'
U6	forwards	CTCGCTTCGGCAGCACA
U6	reverse	AACGCTTCACGAATTTGCGT
hsa-miR-92b-3p	hsa-miR-92b-3p-RT	GTCGTATCCAGTGCAGGGTCCGAGGTATTCGCACTGGATACGACggaggc
	hsa-miR-92b-3p-AS	TATTGCACTCGTCCCGGCCTCC
PWRN2	forwards	CTGCAGTACCACCATACGGG
	Reverse	GGTCTGATGCCTCACTTGGT
TMEM120B	forwards	CAGTGGTCTAGAGGAATGTGA
	Reverse	TGACAGGAGTGGGAACAGAGG
GAPDH	forwards	TGTTGCCATCAATGACCCCTT
	Reverse	CTCCACGACGTACTCAGCG
