# Supplementary material for: Construction and analysis of a lncRNA (PWRN2)-mediated ceRNA network reveal its potential roles in oocyte nuclear maturation of patients with PCOS
Source: Reprod Biol Endocrinol. 2018 Aug 3;16:73. doi: 10.1186/s12958-018-0392-4 (PMC6091030; doi:10.1186/s12958-018-0392-4)
Supplement: Supplementary file 3 — KEGG pathway analysis of the target genes regulated by PWRN2. (XLSX 35 kb) [file 12958_2018_392_MOESM3_ESM.xlsx]

## Sheet: Reactome
Term	Database	ID	Input number	Background number	All input number	All background number	Input frequency	Background frequency	P-Value	Corrected P-Value	Input	Hyperlink
Regulation of gene expression by Hypoxia-inducible Factor	Reactome	REACT_121092	2	9	185	82416	0.0108108108108	0.00010920209668	0.000270778110548	0.0912522232545	hsa:3091,HIF1A,3091:up|hsa:64344,HIF3A,64344:up	http://www.reactome.org/cgi-bin/eventbrowser_st_id?ST_ID=REACT_121092
Oxygen-dependent proline hydroxylation of Hypoxia-inducible Factor Alpha	Reactome	REACT_120916	2	18	185	82416	0.0108108108108	0.000218404193361	0.000923082048121	0.10333918169	hsa:3091,HIF1A,3091:up|hsa:64344,HIF3A,64344:up	http://www.reactome.org/cgi-bin/eventbrowser_st_id?ST_ID=REACT_120916
Regulation of Hypoxia-inducible Factor (HIF) by oxygen	Reactome	REACT_120815	2	25	185	82416	0.0108108108108	0.000303339157445	0.00168778431634	0.10333918169	hsa:3091,HIF1A,3091:up|hsa:64344,HIF3A,64344:up	http://www.reactome.org/cgi-bin/eventbrowser_st_id?ST_ID=REACT_120815
Cellular response to hypoxia	Reactome	REACT_121311	2	25	185	82416	0.0108108108108	0.000303339157445	0.00168778431634	0.10333918169	hsa:3091,HIF1A,3091:up|hsa:64344,HIF3A,64344:up	http://www.reactome.org/cgi-bin/eventbrowser_st_id?ST_ID=REACT_121311
NRAGE signals death through JNK	Reactome	REACT_13638	2	46	185	82416	0.0108108108108	0.000558144049699	0.00525922623551	0.10333918169	hsa:64857,PLEKHG2,64857:down|hsa:23263,MCF2L,23263:down	http://www.reactome.org/cgi-bin/eventbrowser_st_id?ST_ID=REACT_13638
Oxygen-dependent asparagine hydroxylation of Hypoxia-inducible Factor Alpha	Reactome	REACT_121226	1	3	185	82416	0.00540540540541	3.64006988934e-05	0.00892883876575	0.123771262318	hsa:3091,HIF1A,3091:up	http://www.reactome.org/cgi-bin/eventbrowser_st_id?ST_ID=REACT_121226
Cell death signalling via NRAGE, NRIF and NADE	Reactome	REACT_13720	2	62	185	82416	0.0108108108108	0.000752281110464	0.00918184438563	0.123771262318	hsa:64857,PLEKHG2,64857:down|hsa:23263,MCF2L,23263:down	http://www.reactome.org/cgi-bin/eventbrowser_st_id?ST_ID=REACT_13720
G alpha (12/13) signalling events	Reactome	REACT_18407	2	76	185	82416	0.0108108108108	0.000922151038633	0.0134003848018	0.157096536098	hsa:64857,PLEKHG2,64857:down|hsa:23263,MCF2L,23263:down	http://www.reactome.org/cgi-bin/eventbrowser_st_id?ST_ID=REACT_18407
p75 NTR receptor-mediated signalling	Reactome	REACT_13776	2	84	185	82416	0.0108108108108	0.00101921956902	0.0161208031922	0.159646714831	hsa:64857,PLEKHG2,64857:down|hsa:23263,MCF2L,23263:down	http://www.reactome.org/cgi-bin/eventbrowser_st_id?ST_ID=REACT_13776
@@Urea cycle	Reactome	REACT_847	1	9	185	82416	0.00540540540541	0.00010920209668	0.022173634075	0.159646714831	hsa:1373,CPS1,1373:up	http://www.reactome.org/cgi-bin/eventbrowser_st_id?ST_ID=REACT_847
Nonsense-Mediated Decay (NMD)	Reactome	REACT_75886	2	107	185	82416	0.0108108108108	0.00129829159387	0.0251076435788	0.159646714831	hsa:6161,RPL32,6161:down|hsa:26019,UPF2,26019:up	http://www.reactome.org/cgi-bin/eventbrowser_st_id?ST_ID=REACT_75886
Nonsense Mediated Decay (NMD) enhanced by the Exon Junction Complex (EJC)	Reactome	REACT_75822	2	107	185	82416	0.0108108108108	0.00129829159387	0.0251076435788	0.159646714831	hsa:6161,RPL32,6161:down|hsa:26019,UPF2,26019:up	http://www.reactome.org/cgi-bin/eventbrowser_st_id?ST_ID=REACT_75822
Rho GTPase cycle	Reactome	REACT_11051	2	120	185	82416	0.0108108108108	0.00145602795574	0.0308976134764	0.16718727733	hsa:64857,PLEKHG2,64857:down|hsa:23263,MCF2L,23263:down	http://www.reactome.org/cgi-bin/eventbrowser_st_id?ST_ID=REACT_11051
Signaling by Rho GTPases	Reactome	REACT_11044	2	120	185	82416	0.0108108108108	0.00145602795574	0.0308976134764	0.16718727733	hsa:64857,PLEKHG2,64857:down|hsa:23263,MCF2L,23263:down	http://www.reactome.org/cgi-bin/eventbrowser_st_id?ST_ID=REACT_11044
Processing of Intronless Pre-mRNAs	Reactome	REACT_1096	1	14	185	82416	0.00540540540541	0.000169869928169	0.0330763732884	0.17031168753	hsa:10978,CLP1,10978:up	http://www.reactome.org/cgi-bin/eventbrowser_st_id?ST_ID=REACT_1096
Acetylcholine Neurotransmitter Release Cycle	Reactome	REACT_15309	1	16	185	82416	0.00540540540541	0.000194137060765	0.0374035376257	0.173773500001	hsa:5864,RAB3A,5864:down	http://www.reactome.org/cgi-bin/eventbrowser_st_id?ST_ID=REACT_15309
TGF-beta receptor signaling in EMT (epithelial to mesenchymal transition)	Reactome	REACT_120726	1	16	185	82416	0.00540540540541	0.000194137060765	0.0374035376257	0.173773500001	hsa:56288,PARD3,56288:up	http://www.reactome.org/cgi-bin/eventbrowser_st_id?ST_ID=REACT_120726
Norepinephrine Neurotransmitter Release Cycle	Reactome	REACT_15418	1	17	185	82416	0.00540540540541	0.000206270627063	0.0395598917081	0.173773500001	hsa:5864,RAB3A,5864:down	http://www.reactome.org/cgi-bin/eventbrowser_st_id?ST_ID=REACT_15418
Serotonin Neurotransmitter Release Cycle	Reactome	REACT_15425	1	17	185	82416	0.00540540540541	0.000206270627063	0.0395598917081	0.173773500001	hsa:5864,RAB3A,5864:down	http://www.reactome.org/cgi-bin/eventbrowser_st_id?ST_ID=REACT_15425
Dopamine Neurotransmitter Release Cycle	Reactome	REACT_15293	1	17	185	82416	0.00540540540541	0.000206270627063	0.0395598917081	0.173773500001	hsa:5864,RAB3A,5864:down	http://www.reactome.org/cgi-bin/eventbrowser_st_id?ST_ID=REACT_15293
GABA synthesis, release, reuptake and degradation	Reactome	REACT_23947	1	18	185	82416	0.00540540540541	0.000218404193361	0.0417114413011	0.177933616689	hsa:5864,RAB3A,5864:down	http://www.reactome.org/cgi-bin/eventbrowser_st_id?ST_ID=REACT_23947
Other semaphorin interactions	Reactome	REACT_19200	1	19	185	82416	0.00540540540541	0.000230537759658	0.0438581970512	0.180246492759	hsa:971,CD72,971:down	http://www.reactome.org/cgi-bin/eventbrowser_st_id?ST_ID=REACT_19200
Scavenging by Class A Receptors	Reactome	REACT_163699	1	19	185	82416	0.00540540540541	0.000230537759658	0.0438581970512	0.180246492759	hsa:2495,FTH1,2495:down	http://www.reactome.org/cgi-bin/eventbrowser_st_id?ST_ID=REACT_163699
Signaling by Hippo	Reactome	REACT_118607	1	19	185	82416	0.00540540540541	0.000230537759658	0.0438581970512	0.180246492759	hsa:154810,AMOTL1,154810:up	http://www.reactome.org/cgi-bin/eventbrowser_st_id?ST_ID=REACT_118607
Glutamate Neurotransmitter Release Cycle	Reactome	REACT_12591	1	20	185	82416	0.00540540540541	0.000242671325956	0.0460001695818	0.18237714293	hsa:5864,RAB3A,5864:down	http://www.reactome.org/cgi-bin/eventbrowser_st_id?ST_ID=REACT_12591
Gene Expression	Reactome	REACT_71	6	1161	185	82416	0.0324324324324	0.0140870704718	0.0485916556562	0.186083954047	hsa:7549,ZNF2,7549:up|hsa:10978,CLP1,10978:up|hsa:284306,ZNF547,284306:up|hsa:6161,RPL32,6161:down|hsa:54925,ZSCAN32,54925:up|hsa:26019,UPF2,26019:up	http://www.reactome.org/cgi-bin/eventbrowser_st_id?ST_ID=REACT_71
Processing of Capped Intronless Pre-mRNA	Reactome	REACT_1768	1	23	185	82416	0.00540540540541	0.00027907202485	0.0523974937368	0.195878300823	hsa:10978,CLP1,10978:up	http://www.reactome.org/cgi-bin/eventbrowser_st_id?ST_ID=REACT_1768
@@Glycolysis	Reactome	REACT_1383	1	25	185	82416	0.00540540540541	0.000303339157445	0.0566386541159	0.196775530279	hsa:2821,GPI,2821:up	http://www.reactome.org/cgi-bin/eventbrowser_st_id?ST_ID=REACT_1383
Antigen Presentation: Folding, assembly and peptide loading of class I MHC	Reactome	REACT_75795	1	25	185	82416	0.00540540540541	0.000303339157445	0.0566386541159	0.196775530279	hsa:6892,TAPBP,6892:up	http://www.reactome.org/cgi-bin/eventbrowser_st_id?ST_ID=REACT_75795
EGFR downregulation	Reactome	REACT_12484	1	25	185	82416	0.00540540540541	0.000303339157445	0.0566386541159	0.196775530279	hsa:30011,SH3KBP1,30011:down	http://www.reactome.org/cgi-bin/eventbrowser_st_id?ST_ID=REACT_12484
Tight junction interactions	Reactome	REACT_19373	1	30	185	82416	0.00540540540541	0.000364006988934	0.0671591382356	0.204710324296	hsa:56288,PARD3,56288:up	http://www.reactome.org/cgi-bin/eventbrowser_st_id?ST_ID=REACT_19373
@@Gluconeogenesis	Reactome	REACT_1520	1	31	185	82416	0.00540540540541	0.000376140555232	0.0692491898212	0.204710324296	hsa:2821,GPI,2821:up	http://www.reactome.org/cgi-bin/eventbrowser_st_id?ST_ID=REACT_1520
Transcriptional regulation of pluripotent stem cells	Reactome	REACT_263856	1	31	185	82416	0.00540540540541	0.000376140555232	0.0692491898212	0.204710324296	hsa:64344,HIF3A,64344:up	http://www.reactome.org/cgi-bin/eventbrowser_st_id?ST_ID=REACT_263856
Antigen activates B Cell Receptor (BCR) leading to generation of second messengers	Reactome	REACT_118700	1	31	185	82416	0.00540540540541	0.000376140555232	0.0692491898212	0.204710324296	hsa:30011,SH3KBP1,30011:down	http://www.reactome.org/cgi-bin/eventbrowser_st_id?ST_ID=REACT_118700
EPHA-mediated growth cone collapse	Reactome	REACT_264548	1	32	185	82416	0.00540540540541	0.00038827412153	0.0713345838539	0.207239265162	hsa:2043,EPHA4,2043:up	http://www.reactome.org/cgi-bin/eventbrowser_st_id?ST_ID=REACT_264548
mRNA 3'-end processing	Reactome	REACT_1849	1	34	185	82416	0.00540540540541	0.000412541254125	0.0754914405287	0.215598436086	hsa:10978,CLP1,10978:up	http://www.reactome.org/cgi-bin/eventbrowser_st_id?ST_ID=REACT_1849
Generic Transcription Pathway	Reactome	REACT_12627	3	456	185	82416	0.0162162162162	0.0055329062318	0.0848058565431	0.226378420807	hsa:284306,ZNF547,284306:up|hsa:54925,ZSCAN32,54925:up|hsa:7549,ZNF2,7549:up	http://www.reactome.org/cgi-bin/eventbrowser_st_id?ST_ID=REACT_12627
Binding and Uptake of Ligands by Scavenger Receptors	Reactome	REACT_160300	1	39	185	82416	0.00540540540541	0.000473209085614	0.0858027948529	0.226378420807	hsa:2495,FTH1,2495:down	http://www.reactome.org/cgi-bin/eventbrowser_st_id?ST_ID=REACT_160300
Signal Transduction	Reactome	REACT_111102	8	2021	185	82416	0.0432432432432	0.0245219374879	0.0874681947844	0.226378420807	hsa:29933,GPR132,29933:up|hsa:30011,SH3KBP1,30011:down|hsa:64857,PLEKHG2,64857:down|hsa:3091,HIF1A,3091:up|hsa:56288,PARD3,56288:up|hsa:23263,MCF2L,23263:down|hsa:154810,AMOTL1,154810:up|hsa:5999,RGS4,5999:down	http://www.reactome.org/cgi-bin/eventbrowser_st_id?ST_ID=REACT_111102
Neurotransmitter Release Cycle	Reactome	REACT_13723	1	41	185	82416	0.00540540540541	0.00049747621821	0.0898952360385	0.227779658233	hsa:5864,RAB3A,5864:down	http://www.reactome.org/cgi-bin/eventbrowser_st_id?ST_ID=REACT_13723
RNA Polymerase II Transcription Termination	Reactome	REACT_894	1	43	185	82416	0.00540540540541	0.000521743350806	0.0939694558296	0.230635402495	hsa:10978,CLP1,10978:up	http://www.reactome.org/cgi-bin/eventbrowser_st_id?ST_ID=REACT_894
Iron uptake and transport	Reactome	REACT_25060	1	43	185	82416	0.00540540540541	0.000521743350806	0.0939694558296	0.230635402495	hsa:2495,FTH1,2495:down	http://www.reactome.org/cgi-bin/eventbrowser_st_id?ST_ID=REACT_25060
Cleavage of Growing Transcript in the Termination Region	Reactome	REACT_387	1	43	185	82416	0.00540540540541	0.000521743350806	0.0939694558296	0.230635402495	hsa:10978,CLP1,10978:up	http://www.reactome.org/cgi-bin/eventbrowser_st_id?ST_ID=REACT_387
NOTCH1 Intracellular Domain Regulates Transcription	Reactome	REACT_118780	1	45	185	82416	0.00540540540541	0.000546010483401	0.0980255349172	0.235961466194	hsa:3091,HIF1A,3091:up	http://www.reactome.org/cgi-bin/eventbrowser_st_id?ST_ID=REACT_118780
G alpha (z) signalling events	Reactome	REACT_19333	1	46	185	82416	0.00540540540541	0.000558144049699	0.100046796816	0.239118939907	hsa:5999,RGS4,5999:down	http://www.reactome.org/cgi-bin/eventbrowser_st_id?ST_ID=REACT_19333
EPH-ephrin mediated repulsion of cells	Reactome	REACT_264198	1	49	185	82416	0.00540540540541	0.000594544748593	0.10608359197	0.247501848173	hsa:2043,EPHA4,2043:up	http://www.reactome.org/cgi-bin/eventbrowser_st_id?ST_ID=REACT_264198
Golgi Associated Vesicle Biogenesis	Reactome	REACT_19400	1	52	185	82416	0.00540540540541	0.000630945447486	0.112080110338	0.248079605317	hsa:2495,FTH1,2495:down	http://www.reactome.org/cgi-bin/eventbrowser_st_id?ST_ID=REACT_19400
Developmental Biology	Reactome	REACT_111045	3	518	185	82416	0.0162162162162	0.00628518734226	0.112649923838	0.248079605317	hsa:64344,HIF3A,64344:up|hsa:2043,EPHA4,2043:up|hsa:971,CD72,971:down	http://www.reactome.org/cgi-bin/eventbrowser_st_id?ST_ID=REACT_111045
Class I MHC mediated antigen processing & presentation	Reactome	REACT_75820	2	258	185	82416	0.0108108108108	0.00313046010483	0.11574520573	0.248079605317	hsa:9666,DZIP3,9666:up|hsa:6892,TAPBP,6892:up	http://www.reactome.org/cgi-bin/eventbrowser_st_id?ST_ID=REACT_75820
Circadian Clock	Reactome	REACT_24941	1	55	185	82416	0.00540540540541	0.000667346146379	0.118036619193	0.248079605317	hsa:3091,HIF1A,3091:up	http://www.reactome.org/cgi-bin/eventbrowser_st_id?ST_ID=REACT_24941
Cellular responses to stress	Reactome	REACT_120956	2	262	185	82416	0.0108108108108	0.00317899437003	0.118670898565	0.248079605317	hsa:3091,HIF1A,3091:up|hsa:64344,HIF3A,64344:up	http://www.reactome.org/cgi-bin/eventbrowser_st_id?ST_ID=REACT_120956
Clathrin derived vesicle budding	Reactome	REACT_19187	1	59	185	82416	0.00540540540541	0.000715880411571	0.125916852625	0.248079605317	hsa:2495,FTH1,2495:down	http://www.reactome.org/cgi-bin/eventbrowser_st_id?ST_ID=REACT_19187
trans-Golgi Network Vesicle Budding	Reactome	REACT_11235	1	59	185	82416	0.00540540540541	0.000715880411571	0.125916852625	0.248079605317	hsa:2495,FTH1,2495:down	http://www.reactome.org/cgi-bin/eventbrowser_st_id?ST_ID=REACT_11235
Signalling by NGF	Reactome	REACT_11061	2	273	185	82416	0.0108108108108	0.0033124635993	0.12680992507	0.248079605317	hsa:64857,PLEKHG2,64857:down|hsa:23263,MCF2L,23263:down	http://www.reactome.org/cgi-bin/eventbrowser_st_id?ST_ID=REACT_11061
Cell-cell junction organization	Reactome	REACT_19331	1	60	185	82416	0.00540540540541	0.000728013977868	0.127875944256	0.248079605317	hsa:56288,PARD3,56288:up	http://www.reactome.org/cgi-bin/eventbrowser_st_id?ST_ID=REACT_19331
ER-Phagosome pathway	Reactome	REACT_111178	1	64	185	82416	0.00540540540541	0.00077654824306	0.135668734993	0.248079605317	hsa:6892,TAPBP,6892:up	http://www.reactome.org/cgi-bin/eventbrowser_st_id?ST_ID=REACT_111178
Semaphorin interactions	Reactome	REACT_19271	1	67	185	82416	0.00540540540541	0.000812948941953	0.141467843397	0.248079605317	hsa:971,CD72,971:down	http://www.reactome.org/cgi-bin/eventbrowser_st_id?ST_ID=REACT_19271
Glucose metabolism	Reactome	REACT_723	1	69	185	82416	0.00540540540541	0.000837216074549	0.145312400116	0.248079605317	hsa:2821,GPI,2821:up	http://www.reactome.org/cgi-bin/eventbrowser_st_id?ST_ID=REACT_723
TGFBR1 LBD Mutants in Cancer	Reactome	REACT_169445	1	70	185	82416	0.00540540540541	0.000849349640846	0.147228252414	0.248079605317	hsa:56288,PARD3,56288:up	http://www.reactome.org/cgi-bin/eventbrowser_st_id?ST_ID=REACT_169445
Loss of Function of SMAD4 in Cancer	Reactome	REACT_169219	1	70	185	82416	0.00540540540541	0.000849349640846	0.147228252414	0.248079605317	hsa:56288,PARD3,56288:up	http://www.reactome.org/cgi-bin/eventbrowser_st_id?ST_ID=REACT_169219
SMAD2/3 Phosphorylation Motif Mutants in Cancer	Reactome	REACT_169103	1	70	185	82416	0.00540540540541	0.000849349640846	0.147228252414	0.248079605317	hsa:56288,PARD3,56288:up	http://www.reactome.org/cgi-bin/eventbrowser_st_id?ST_ID=REACT_169103
SMAD4 MH2 Domain Mutants in Cancer	Reactome	REACT_169107	1	70	185	82416	0.00540540540541	0.000849349640846	0.147228252414	0.248079605317	hsa:56288,PARD3,56288:up	http://www.reactome.org/cgi-bin/eventbrowser_st_id?ST_ID=REACT_169107
Signaling by NOTCH1	Reactome	REACT_118859	1	70	185	82416	0.00540540540541	0.000849349640846	0.147228252414	0.248079605317	hsa:3091,HIF1A,3091:up	http://www.reactome.org/cgi-bin/eventbrowser_st_id?ST_ID=REACT_118859
TGFBR1 KD Mutants in Cancer	Reactome	REACT_169263	1	70	185	82416	0.00540540540541	0.000849349640846	0.147228252414	0.248079605317	hsa:56288,PARD3,56288:up	http://www.reactome.org/cgi-bin/eventbrowser_st_id?ST_ID=REACT_169263
Loss of Function of SMAD2/3 in Cancer	Reactome	REACT_169398	1	70	185	82416	0.00540540540541	0.000849349640846	0.147228252414	0.248079605317	hsa:56288,PARD3,56288:up	http://www.reactome.org/cgi-bin/eventbrowser_st_id?ST_ID=REACT_169398
Signaling by NOTCH1 HD+PEST Domain Mutants in Cancer	Reactome	REACT_160248	1	70	185	82416	0.00540540540541	0.000849349640846	0.147228252414	0.248079605317	hsa:3091,HIF1A,3091:up	http://www.reactome.org/cgi-bin/eventbrowser_st_id?ST_ID=REACT_160248
Signaling by NOTCH1 in Cancer	Reactome	REACT_160214	1	70	185	82416	0.00540540540541	0.000849349640846	0.147228252414	0.248079605317	hsa:3091,HIF1A,3091:up	http://www.reactome.org/cgi-bin/eventbrowser_st_id?ST_ID=REACT_160214
Loss of Function of TGFBR2 in Cancer	Reactome	REACT_169435	1	70	185	82416	0.00540540540541	0.000849349640846	0.147228252414	0.248079605317	hsa:56288,PARD3,56288:up	http://www.reactome.org/cgi-bin/eventbrowser_st_id?ST_ID=REACT_169435
Loss of Function of TGFBR1 in Cancer	Reactome	REACT_169311	1	70	185	82416	0.00540540540541	0.000849349640846	0.147228252414	0.248079605317	hsa:56288,PARD3,56288:up	http://www.reactome.org/cgi-bin/eventbrowser_st_id?ST_ID=REACT_169311
Signaling by NOTCH1 t(7;9)(NOTCH1:M1580_K2555) Translocation Mutant	Reactome	REACT_160082	1	70	185	82416	0.00540540540541	0.000849349640846	0.147228252414	0.248079605317	hsa:3091,HIF1A,3091:up	http://www.reactome.org/cgi-bin/eventbrowser_st_id?ST_ID=REACT_160082
Signaling by TGF-beta Receptor Complex	Reactome	REACT_6844	1	70	185	82416	0.00540540540541	0.000849349640846	0.147228252414	0.248079605317	hsa:56288,PARD3,56288:up	http://www.reactome.org/cgi-bin/eventbrowser_st_id?ST_ID=REACT_6844
TGFBR2 MSI Frameshift Mutants in Cancer	Reactome	REACT_169192	1	70	185	82416	0.00540540540541	0.000849349640846	0.147228252414	0.248079605317	hsa:56288,PARD3,56288:up	http://www.reactome.org/cgi-bin/eventbrowser_st_id?ST_ID=REACT_169192
SMAD2/3 MH2 Domain Mutants in Cancer	Reactome	REACT_169165	1	70	185	82416	0.00540540540541	0.000849349640846	0.147228252414	0.248079605317	hsa:56288,PARD3,56288:up	http://www.reactome.org/cgi-bin/eventbrowser_st_id?ST_ID=REACT_169165
FBXW7 Mutants and NOTCH1 in Cancer	Reactome	REACT_160099	1	70	185	82416	0.00540540540541	0.000849349640846	0.147228252414	0.248079605317	hsa:3091,HIF1A,3091:up	http://www.reactome.org/cgi-bin/eventbrowser_st_id?ST_ID=REACT_160099
Signaling by NOTCH1 HD Domain Mutants in Cancer	Reactome	REACT_160133	1	70	185	82416	0.00540540540541	0.000849349640846	0.147228252414	0.248079605317	hsa:3091,HIF1A,3091:up	http://www.reactome.org/cgi-bin/eventbrowser_st_id?ST_ID=REACT_160133
Signaling by TGF-beta Receptor Complex in Cancer	Reactome	REACT_169122	1	70	185	82416	0.00540540540541	0.000849349640846	0.147228252414	0.248079605317	hsa:56288,PARD3,56288:up	http://www.reactome.org/cgi-bin/eventbrowser_st_id?ST_ID=REACT_169122
Signaling by NOTCH1 PEST Domain Mutants in Cancer	Reactome	REACT_160301	1	70	185	82416	0.00540540540541	0.000849349640846	0.147228252414	0.248079605317	hsa:3091,HIF1A,3091:up	http://www.reactome.org/cgi-bin/eventbrowser_st_id?ST_ID=REACT_160301
TGFBR2 Kinase Domain Mutants in Cancer	Reactome	REACT_169440	1	70	185	82416	0.00540540540541	0.000849349640846	0.147228252414	0.248079605317	hsa:56288,PARD3,56288:up	http://www.reactome.org/cgi-bin/eventbrowser_st_id?ST_ID=REACT_169440
GPCR downstream signaling	Reactome	REACT_19184	4	908	185	82416	0.0216216216216	0.0110172781984	0.149458498137	0.25058464613	hsa:29933,GPR132,29933:up|hsa:5999,RGS4,5999:down|hsa:23263,MCF2L,23263:down|hsa:64857,PLEKHG2,64857:down	http://www.reactome.org/cgi-bin/eventbrowser_st_id?ST_ID=REACT_19184
Adaptive Immune System	Reactome	REACT_75774	3	601	185	82416	0.0162162162162	0.00729227334498	0.154468860113	0.251988745235	hsa:9666,DZIP3,9666:up|hsa:6892,TAPBP,6892:up|hsa:30011,SH3KBP1,30011:down	http://www.reactome.org/cgi-bin/eventbrowser_st_id?ST_ID=REACT_75774
Antigen processing-Cross presentation	Reactome	REACT_111119	1	81	185	82416	0.00540540540541	0.000982818870122	0.16802279014	0.267430518655	hsa:6892,TAPBP,6892:up	http://www.reactome.org/cgi-bin/eventbrowser_st_id?ST_ID=REACT_111119
Eukaryotic Translation Termination	Reactome	REACT_1986	1	85	185	82416	0.00540540540541	0.00103135313531	0.175458737672	0.272486611039	hsa:6161,RPL32,6161:down	http://www.reactome.org/cgi-bin/eventbrowser_st_id?ST_ID=REACT_1986
Viral mRNA Translation	Reactome	REACT_9491	1	85	185	82416	0.00540540540541	0.00103135313531	0.175458737672	0.272486611039	hsa:6161,RPL32,6161:down	http://www.reactome.org/cgi-bin/eventbrowser_st_id?ST_ID=REACT_9491
Peptide chain elongation	Reactome	REACT_1404	1	85	185	82416	0.00540540540541	0.00103135313531	0.175458737672	0.272486611039	hsa:6161,RPL32,6161:down	http://www.reactome.org/cgi-bin/eventbrowser_st_id?ST_ID=REACT_1404
@@Axon guidance	Reactome	REACT_18266	2	340	185	82416	0.0108108108108	0.00412541254125	0.178762269337	0.274668918215	hsa:2043,EPHA4,2043:up|hsa:971,CD72,971:down	http://www.reactome.org/cgi-bin/eventbrowser_st_id?ST_ID=REACT_18266
Cell junction organization	Reactome	REACT_20676	1	87	185	82416	0.00540540540541	0.00105562026791	0.179151885755	0.274668918215	hsa:56288,PARD3,56288:up	http://www.reactome.org/cgi-bin/eventbrowser_st_id?ST_ID=REACT_20676
Eukaryotic Translation Elongation	Reactome	REACT_1477	1	89	185	82416	0.00540540540541	0.0010798874005	0.182828581119	0.276292519449	hsa:6161,RPL32,6161:down	http://www.reactome.org/cgi-bin/eventbrowser_st_id?ST_ID=REACT_1477
Nonsense Mediated Decay (NMD) independent of the Exon Junction Complex (EJC)	Reactome	REACT_75768	1	90	185	82416	0.00540540540541	0.0010920209668	0.184660781826	0.276580815446	hsa:6161,RPL32,6161:down	http://www.reactome.org/cgi-bin/eventbrowser_st_id?ST_ID=REACT_75768
EPH-Ephrin signaling	Reactome	REACT_264068	1	93	185	82416	0.00540540540541	0.0011284216657	0.190132904969	0.283516765374	hsa:2043,EPHA4,2043:up	http://www.reactome.org/cgi-bin/eventbrowser_st_id?ST_ID=REACT_264068
Formation of a pool of free 40S subunits	Reactome	REACT_1797	1	95	185	82416	0.00540540540541	0.00115268879829	0.19376067829	0.28765351799	hsa:6161,RPL32,6161:down	http://www.reactome.org/cgi-bin/eventbrowser_st_id?ST_ID=REACT_1797
Signaling by GPCR	Reactome	REACT_14797	4	1023	185	82416	0.0216216216216	0.0124126383227	0.199625122508	0.291696008553	hsa:29933,GPR132,29933:up|hsa:5999,RGS4,5999:down|hsa:23263,MCF2L,23263:down|hsa:64857,PLEKHG2,64857:down	http://www.reactome.org/cgi-bin/eventbrowser_st_id?ST_ID=REACT_14797
L13a-mediated translational silencing of Ceruloplasmin expression	Reactome	REACT_79	1	105	185	82416	0.00540540540541	0.00127402446127	0.211658526965	0.304634541767	hsa:6161,RPL32,6161:down	http://www.reactome.org/cgi-bin/eventbrowser_st_id?ST_ID=REACT_79
RNA Polymerase II Transcription	Reactome	REACT_1366	1	106	185	82416	0.00540540540541	0.00128615802757	0.213426430142	0.304634541767	hsa:10978,CLP1,10978:up	http://www.reactome.org/cgi-bin/eventbrowser_st_id?ST_ID=REACT_1366
GTP hydrolysis and joining of the 60S ribosomal subunit	Reactome	REACT_2085	1	106	185	82416	0.00540540540541	0.00128615802757	0.213426430142	0.304634541767	hsa:6161,RPL32,6161:down	http://www.reactome.org/cgi-bin/eventbrowser_st_id?ST_ID=REACT_2085
SRP-dependent cotranslational protein targeting to membrane	Reactome	REACT_115902	1	108	185	82416	0.00540540540541	0.00131042516016	0.216950415502	0.304634541767	hsa:6161,RPL32,6161:down	http://www.reactome.org/cgi-bin/eventbrowser_st_id?ST_ID=REACT_115902
PPARA activates gene expression	Reactome	REACT_116145	1	108	185	82416	0.00540540540541	0.00131042516016	0.216950415502	0.304634541767	hsa:2274,FHL2,2274:up	http://www.reactome.org/cgi-bin/eventbrowser_st_id?ST_ID=REACT_116145
Signaling by NOTCH	Reactome	REACT_299	1	108	185	82416	0.00540540540541	0.00131042516016	0.216950415502	0.304634541767	hsa:3091,HIF1A,3091:up	http://www.reactome.org/cgi-bin/eventbrowser_st_id?ST_ID=REACT_299
Regulation of lipid metabolism by Peroxisome proliferator-activated receptor alpha (PPARalpha)	Reactome	REACT_19241	1	110	185	82416	0.00540540540541	0.00133469229276	0.220458697759	0.307002401425	hsa:2274,FHL2,2274:up	http://www.reactome.org/cgi-bin/eventbrowser_st_id?ST_ID=REACT_19241
Eukaryotic Translation Initiation	Reactome	REACT_2159	1	113	185	82416	0.00540540540541	0.00137109299165	0.225691829985	0.310297090128	hsa:6161,RPL32,6161:down	http://www.reactome.org/cgi-bin/eventbrowser_st_id?ST_ID=REACT_2159
Cap-dependent Translation Initiation	Reactome	REACT_2099	1	113	185	82416	0.00540540540541	0.00137109299165	0.225691829985	0.310297090128	hsa:6161,RPL32,6161:down	http://www.reactome.org/cgi-bin/eventbrowser_st_id?ST_ID=REACT_2099
mRNA Splicing - Major Pathway	Reactome	REACT_467	1	114	185	82416	0.00540540540541	0.00138322655795	0.227428431043	0.310297090128	hsa:10978,CLP1,10978:up	http://www.reactome.org/cgi-bin/eventbrowser_st_id?ST_ID=REACT_467
mRNA Splicing	Reactome	REACT_1735	1	114	185	82416	0.00540540540541	0.00138322655795	0.227428431043	0.310297090128	hsa:10978,CLP1,10978:up	http://www.reactome.org/cgi-bin/eventbrowser_st_id?ST_ID=REACT_1735
Processing of Capped Intron-Containing Pre-mRNA	Reactome	REACT_125	1	118	185	82416	0.00540540540541	0.00143176082314	0.234336183083	0.317153789956	hsa:10978,CLP1,10978:up	http://www.reactome.org/cgi-bin/eventbrowser_st_id?ST_ID=REACT_125
Influenza Viral RNA Transcription and Replication	Reactome	REACT_6152	1	125	185	82416	0.00540540540541	0.00151669578723	0.246277253023	0.329346961383	hsa:6161,RPL32,6161:down	http://www.reactome.org/cgi-bin/eventbrowser_st_id?ST_ID=REACT_6152
@@Disease	Reactome	REACT_116125	6	1882	185	82416	0.0324324324324	0.0228353717725	0.249899038733	0.332869470565	hsa:30011,SH3KBP1,30011:down|hsa:3091,HIF1A,3091:up|hsa:56288,PARD3,56288:up|hsa:6161,RPL32,6161:down|hsa:29933,GPR132,29933:up|hsa:2821,GPI,2821:up	http://www.reactome.org/cgi-bin/eventbrowser_st_id?ST_ID=REACT_116125
Cell-Cell communication	Reactome	REACT_111155	1	132	185	82416	0.00540540540541	0.00160163075131	0.258033084522	0.341867457822	hsa:56288,PARD3,56288:up	http://www.reactome.org/cgi-bin/eventbrowser_st_id?ST_ID=REACT_111155
Influenza Life Cycle	Reactome	REACT_6145	1	133	185	82416	0.00540540540541	0.00161376431761	0.259697534725	0.341867457822	hsa:6161,RPL32,6161:down	http://www.reactome.org/cgi-bin/eventbrowser_st_id?ST_ID=REACT_6145
Influenza Infection	Reactome	REACT_6167	1	138	185	82416	0.00540540540541	0.0016744321491	0.267964244583	0.347322886248	hsa:6161,RPL32,6161:down	http://www.reactome.org/cgi-bin/eventbrowser_st_id?ST_ID=REACT_6167
Translation	Reactome	REACT_1014	1	146	185	82416	0.00540540540541	0.00177150067948	0.28100042104	0.360065178291	hsa:6161,RPL32,6161:down	http://www.reactome.org/cgi-bin/eventbrowser_st_id?ST_ID=REACT_1014
Signaling by Overexpressed Wild-Type EGFR in Cancer	Reactome	REACT_268546	1	164	185	82416	0.00540540540541	0.00198990487284	0.309493718692	0.384462243846	hsa:30011,SH3KBP1,30011:down	http://www.reactome.org/cgi-bin/eventbrowser_st_id?ST_ID=REACT_268546
Signaling by EGFR	Reactome	REACT_9417	1	164	185	82416	0.00540540540541	0.00198990487284	0.309493718692	0.384462243846	hsa:30011,SH3KBP1,30011:down	http://www.reactome.org/cgi-bin/eventbrowser_st_id?ST_ID=REACT_9417
Signaling by EGFR in Cancer	Reactome	REACT_115871	1	166	185	82416	0.00540540540541	0.00201417200544	0.312589480159	0.384462243846	hsa:30011,SH3KBP1,30011:down	http://www.reactome.org/cgi-bin/eventbrowser_st_id?ST_ID=REACT_115871
Signaling by EGFRvIII in Cancer	Reactome	REACT_268269	1	166	185	82416	0.00540540540541	0.00201417200544	0.312589480159	0.384462243846	hsa:30011,SH3KBP1,30011:down	http://www.reactome.org/cgi-bin/eventbrowser_st_id?ST_ID=REACT_268269
Signaling by Ligand-Responsive EGFR Variants in Cancer	Reactome	REACT_268006	1	166	185	82416	0.00540540540541	0.00201417200544	0.312589480159	0.384462243846	hsa:30011,SH3KBP1,30011:down	http://www.reactome.org/cgi-bin/eventbrowser_st_id?ST_ID=REACT_268006
Fatty acid, triacylglycerol, and ketone body metabolism	Reactome	REACT_22279	1	176	185	82416	0.00540540540541	0.00213550766841	0.327862438874	0.397444755038	hsa:2274,FHL2,2274:up	http://www.reactome.org/cgi-bin/eventbrowser_st_id?ST_ID=REACT_22279
Signaling by the B Cell Receptor (BCR)	Reactome	REACT_118773	1	181	185	82416	0.00540540540541	0.0021961754999	0.335371872162	0.404772993028	hsa:30011,SH3KBP1,30011:down	http://www.reactome.org/cgi-bin/eventbrowser_st_id?ST_ID=REACT_118773
G alpha (q) signalling events	Reactome	REACT_18283	1	184	185	82416	0.00540540540541	0.0022325761988	0.339837416674	0.406117763898	hsa:29933,GPR132,29933:up	http://www.reactome.org/cgi-bin/eventbrowser_st_id?ST_ID=REACT_18283
Metabolism of amino acids and derivatives	Reactome	REACT_13	1	187	185	82416	0.00540540540541	0.00226897689769	0.344273118906	0.40996480944	hsa:1373,CPS1,1373:up	http://www.reactome.org/cgi-bin/eventbrowser_st_id?ST_ID=REACT_13
Transmission across Chemical Synapses	Reactome	REACT_13477	1	199	185	82416	0.00540540540541	0.00241457969326	0.361721452475	0.423264338486	hsa:5864,RAB3A,5864:down	http://www.reactome.org/cgi-bin/eventbrowser_st_id?ST_ID=REACT_13477
Membrane Trafficking	Reactome	REACT_11123	1	207	185	82416	0.00540540540541	0.00251164822365	0.373096338603	0.433677382556	hsa:2495,FTH1,2495:down	http://www.reactome.org/cgi-bin/eventbrowser_st_id?ST_ID=REACT_11123
Gastrin-CREB signalling pathway via PKC and MAPK	Reactome	REACT_120966	1	210	185	82416	0.00540540540541	0.00254804892254	0.377309743836	0.436953208498	hsa:29933,GPR132,29933:up	http://www.reactome.org/cgi-bin/eventbrowser_st_id?ST_ID=REACT_120966
Antigen processing: Ubiquitination & Proteasome degradation	Reactome	REACT_75842	1	213	185	82416	0.00540540540541	0.00258444962143	0.381494982917	0.439195835443	hsa:9666,DZIP3,9666:up	http://www.reactome.org/cgi-bin/eventbrowser_st_id?ST_ID=REACT_75842
G alpha (i) signalling events	Reactome	REACT_19231	1	232	185	82416	0.00540540540541	0.00281498738109	0.40735939067	0.46067152569	hsa:5999,RGS4,5999:down	http://www.reactome.org/cgi-bin/eventbrowser_st_id?ST_ID=REACT_19231
Metabolism of carbohydrates	Reactome	REACT_474	1	255	185	82416	0.00540540540541	0.00309405940594	0.437233537142	0.478401629925	hsa:2821,GPI,2821:up	http://www.reactome.org/cgi-bin/eventbrowser_st_id?ST_ID=REACT_474
Myoclonic epilepsy of Lafora	Reactome	REACT_264430	1	255	185	82416	0.00540540540541	0.00309405940594	0.437233537142	0.478401629925	hsa:2821,GPI,2821:up	http://www.reactome.org/cgi-bin/eventbrowser_st_id?ST_ID=REACT_264430
Glycogen storage diseases	Reactome	REACT_264090	1	255	185	82416	0.00540540540541	0.00309405940594	0.437233537142	0.478401629925	hsa:2821,GPI,2821:up	http://www.reactome.org/cgi-bin/eventbrowser_st_id?ST_ID=REACT_264090
Neuronal System	Reactome	REACT_13685	1	278	185	82416	0.00540540540541	0.00337313143079	0.465609501699	0.499714656282	hsa:5864,RAB3A,5864:down	http://www.reactome.org/cgi-bin/eventbrowser_st_id?ST_ID=REACT_13685
Immune System	Reactome	REACT_6900	3	1148	185	82416	0.0162162162162	0.0139293341099	0.477185218831	0.508896894766	hsa:9666,DZIP3,9666:up|hsa:6892,TAPBP,6892:up|hsa:30011,SH3KBP1,30011:down	http://www.reactome.org/cgi-bin/eventbrowser_st_id?ST_ID=REACT_6900
Class A/1 (Rhodopsin-like receptors)	Reactome	REACT_14828	1	311	185	82416	0.00540540540541	0.00377353911862	0.503854647964	0.533959170956	hsa:29933,GPR132,29933:up	http://www.reactome.org/cgi-bin/eventbrowser_st_id?ST_ID=REACT_14828
Defective ACTH causes Obesity and Pro-opiomelanocortinin deficiency (POMCD)	Reactome	REACT_267874	1	435	185	82416	0.00540540540541	0.00527810133955	0.624757501134	0.647825470407	hsa:29933,GPR132,29933:up	http://www.reactome.org/cgi-bin/eventbrowser_st_id?ST_ID=REACT_267874
GPCR ligand binding	Reactome	REACT_21340	1	435	185	82416	0.00540540540541	0.00527810133955	0.624757501134	0.647825470407	hsa:29933,GPR132,29933:up	http://www.reactome.org/cgi-bin/eventbrowser_st_id?ST_ID=REACT_21340
Metabolism	Reactome	REACT_111217	3	1523	185	82416	0.0162162162162	0.0184794214716	0.666506390889	0.686888849326	hsa:2274,FHL2,2274:up|hsa:1373,CPS1,1373:up|hsa:2821,GPI,2821:up	http://www.reactome.org/cgi-bin/eventbrowser_st_id?ST_ID=REACT_111217
Metabolism of lipids and lipoproteins	Reactome	REACT_22258	1	552	185	82416	0.00540540540541	0.00669772859639	0.71179974236	0.726898524774	hsa:2274,FHL2,2274:up	http://www.reactome.org/cgi-bin/eventbrowser_st_id?ST_ID=REACT_22258
Metabolic disorders of biological oxidation enzymes	Reactome	REACT_267615	1	607	185	82416	0.00540540540541	0.00736507474277	0.745459015217	0.758430788867	hsa:29933,GPR132,29933:up	http://www.reactome.org/cgi-bin/eventbrowser_st_id?ST_ID=REACT_267615
Transmembrane transport of small molecules	Reactome	REACT_15518	1	610	185	82416	0.00540540540541	0.00740147544166	0.74717810654	0.758430788867	hsa:2495,FTH1,2495:down	http://www.reactome.org/cgi-bin/eventbrowser_st_id?ST_ID=REACT_15518
Metabolism of proteins	Reactome	REACT_17015	1	687	185	82416	0.00540540540541	0.00833576004659	0.787558321012	0.789902244586	hsa:6161,RPL32,6161:down	http://www.reactome.org/cgi-bin/eventbrowser_st_id?ST_ID=REACT_17015

## Sheet: BioCyc
Term	Database	ID	Input number	Background number	All input number	All background number	Input frequency	Background frequency	P-Value	Corrected P-Value	Input	Hyperlink
methylglyoxal degradation I	BioCyc	PWY-5386	1	3	7	2469	0.142857142857	0.00121506682868	0.0112674955359	0.140635036875	hsa:3029,HAGH,3029:down	http://biocyc.org/HUMAN/NEW-IMAGE?type=NIL&object=PWY-5386
urea cycle	BioCyc	PWY-4984	1	5	7	2469	0.142857142857	0.00202511138113	0.0168603148769	0.159646714831	hsa:1373,CPS1,1373:up	http://biocyc.org/HUMAN/NEW-IMAGE?type=NIL&object=PWY-4984
GDP-mannose biosynthesis	BioCyc	PWY-5659	1	6	7	2469	0.142857142857	0.00243013365735	0.0196465407052	0.159646714831	hsa:2821,GPI,2821:up	http://biocyc.org/HUMAN/NEW-IMAGE?type=NIL&object=PWY-5659
UDP-N-acetyl-D-galactosamine biosynthesis II	BioCyc	PWY-5514	1	12	7	2469	0.142857142857	0.0048602673147	0.0362221860811	0.173773500001	hsa:2821,GPI,2821:up	http://biocyc.org/HUMAN/NEW-IMAGE?type=NIL&object=PWY-5514
@@glycolysis	BioCyc	PWY66-400	1	24	7	2469	0.142857142857	0.0097205346294	0.0686539877678	0.204710324296	hsa:2821,GPI,2821:up	http://biocyc.org/HUMAN/NEW-IMAGE?type=NIL&object=PWY66-400
gluconeogenesis	BioCyc	PWY66-399	1	24	7	2469	0.142857142857	0.0097205346294	0.0686539877678	0.204710324296	hsa:2821,GPI,2821:up	http://biocyc.org/HUMAN/NEW-IMAGE?type=NIL&object=PWY66-399
superpathway of conversion of glucose to acetyl CoA and entry into the TCA cycle	BioCyc	PWY66-407	1	47	7	2469	0.142857142857	0.0190360469826	0.128207062764	0.248079605317	hsa:2821,GPI,2821:up	http://biocyc.org/HUMAN/NEW-IMAGE?type=NIL&object=PWY66-407

## Sheet: KEGG PATHWAY
Term	Database	ID	Input number	Background number	All input number	All background number	Input frequency	Background frequency	P-Value	Corrected P-Value	Input	Hyperlink
mRNA surveillance pathway	KEGG PATHWAY	hsa03015	2	91	55	24212	0.0363636363636	0.00375846687593	0.0189143598823	0.159646714831	hsa:10978,CLP1,10978:up|hsa:26019,UPF2,26019:up	http://www.genome.jp/kegg-bin/show_pathway?hsa03015/hsa:26019%09red/hsa:10978%09red
Carbon metabolism	KEGG PATHWAY	hsa01200	2	104	55	24212	0.0363636363636	0.00429539071535	0.0241497583244	0.159646714831	hsa:1373,CPS1,1373:up|hsa:2821,GPI,2821:up	http://www.genome.jp/kegg-bin/show_pathway?hsa01200/hsa:2821%09red/hsa:1373%09red
Axon guidance	KEGG PATHWAY	hsa04360	2	127	55	24212	0.0363636363636	0.00524533289278	0.0346675087825	0.17031168753	hsa:10501,SEMA6B,10501:down|hsa:2043,EPHA4,2043:up	http://www.genome.jp/kegg-bin/show_pathway?hsa04360/hsa:10501%09blue/hsa:2043%09red
Nitrogen metabolism	KEGG PATHWAY	hsa00910	1	17	55	24212	0.0181818181818	0.000702131174624	0.0400333869133	0.173773500001	hsa:1373,CPS1,1373:up	http://www.genome.jp/kegg-bin/show_pathway?hsa00910/hsa:1373%09red
Tight junction	KEGG PATHWAY	hsa04530	2	138	55	24212	0.0363636363636	0.0056996530646	0.0402205727005	0.173773500001	hsa:154810,AMOTL1,154810:up|hsa:56288,PARD3,56288:up	http://www.genome.jp/kegg-bin/show_pathway?hsa04530/hsa:154810%09red/hsa:56288%09red
@@Pentose phosphate pathway	KEGG PATHWAY	hsa00030	1	28	55	24212	0.0181818181818	0.00115645134644	0.0637191091701	0.204710324296	hsa:2821,GPI,2821:up	http://www.genome.jp/kegg-bin/show_pathway?hsa00030/hsa:2821%09red
Thyroid cancer	KEGG PATHWAY	hsa05216	1	29	55	24212	0.0181818181818	0.00119775318024	0.0658436841761	0.204710324296	hsa:8030,CCDC6,8030:up	http://www.genome.jp/kegg-bin/show_pathway?hsa05216/hsa:8030%09red
Alanine, aspartate and glutamate metabolism	KEGG PATHWAY	hsa00250	1	35	55	24212	0.0181818181818	0.00144556418305	0.078492091188	0.216818317462	hsa:1373,CPS1,1373:up	http://www.genome.jp/kegg-bin/show_pathway?hsa00250/hsa:1373%09red
Endocytosis	KEGG PATHWAY	hsa04144	2	213	55	24212	0.0363636363636	0.0087972905997	0.0855083202392	0.226378420807	hsa:56288,PARD3,56288:up|hsa:30011,SH3KBP1,30011:down	http://www.genome.jp/kegg-bin/show_pathway?hsa04144/hsa:30011%09blue/hsa:56288%09red
Pyruvate metabolism	KEGG PATHWAY	hsa00620	1	40	55	24212	0.0181818181818	0.00165207335206	0.0889038613103	0.226974251982	hsa:3029,HAGH,3029:down	http://www.genome.jp/kegg-bin/show_pathway?hsa00620/hsa:3029%09blue
Amino sugar and nucleotide sugar metabolism	KEGG PATHWAY	hsa00520	1	46	55	24212	0.0181818181818	0.00189988435487	0.101245605366	0.240280063438	hsa:2821,GPI,2821:up	http://www.genome.jp/kegg-bin/show_pathway?hsa00520/hsa:2821%09red
Nucleotide excision repair	KEGG PATHWAY	hsa03420	1	47	55	24212	0.0181818181818	0.00194118618867	0.103286542265	0.24340954366	hsa:5886,RAD23A,5886:down	http://www.genome.jp/kegg-bin/show_pathway?hsa03420/hsa:5886%09blue
Mineral absorption	KEGG PATHWAY	hsa04978	1	51	55	24212	0.0181818181818	0.00210639352387	0.111404883504	0.248079605317	hsa:2495,FTH1,2495:down	http://www.genome.jp/kegg-bin/show_pathway?hsa04978/hsa:2495%09blue
Starch and sucrose metabolism	KEGG PATHWAY	hsa00500	1	56	55	24212	0.0181818181818	0.00231290269288	0.121451388653	0.248079605317	hsa:2821,GPI,2821:up	http://www.genome.jp/kegg-bin/show_pathway?hsa00500/hsa:2821%09red
Cytokine-cytokine receptor interaction	KEGG PATHWAY	hsa04060	2	265	55	24212	0.0363636363636	0.0109449859574	0.122716014442	0.248079605317	hsa:90,ACVR1,90:up|hsa:84957,RELT,84957:up	http://www.genome.jp/kegg-bin/show_pathway?hsa04060/hsa:84957%09red/hsa:90%09red
mTOR signaling pathway	KEGG PATHWAY	hsa04150	1	60	55	24212	0.0181818181818	0.00247811002809	0.129408222488	0.248079605317	hsa:3091,HIF1A,3091:up	http://www.genome.jp/kegg-bin/show_pathway?hsa04150/hsa:3091%09red
Arginine and proline metabolism	KEGG PATHWAY	hsa00330	1	61	55	24212	0.0181818181818	0.00251941186189	0.131386349719	0.248079605317	hsa:1373,CPS1,1373:up	http://www.genome.jp/kegg-bin/show_pathway?hsa00330/hsa:1373%09red
Synaptic vesicle cycle	KEGG PATHWAY	hsa04721	1	63	55	24212	0.0181818181818	0.00260201552949	0.135329374572	0.248079605317	hsa:5864,RAB3A,5864:down	http://www.genome.jp/kegg-bin/show_pathway?hsa04721/hsa:5864%09blue
Renal cell carcinoma	KEGG PATHWAY	hsa05211	1	66	55	24212	0.0181818181818	0.00272592103089	0.141210982467	0.248079605317	hsa:3091,HIF1A,3091:up	http://www.genome.jp/kegg-bin/show_pathway?hsa05211/hsa:3091%09red
Central carbon metabolism in cancer	KEGG PATHWAY	hsa05230	1	67	55	24212	0.0181818181818	0.0027672228647	0.143162775689	0.248079605317	hsa:3091,HIF1A,3091:up	http://www.genome.jp/kegg-bin/show_pathway?hsa05230/hsa:3091%09red
Glycolysis / Gluconeogenesis	KEGG PATHWAY	hsa00010	1	67	55	24212	0.0181818181818	0.0027672228647	0.143162775689	0.248079605317	hsa:2821,GPI,2821:up	http://www.genome.jp/kegg-bin/show_pathway?hsa00010/hsa:2821%09red
p53 signaling pathway	KEGG PATHWAY	hsa04115	1	68	55	24212	0.0181818181818	0.0028085246985	0.145110213489	0.248079605317	hsa:901,CCNG2,901:down	http://www.genome.jp/kegg-bin/show_pathway?hsa04115/hsa:901%09blue
B cell receptor signaling pathway	KEGG PATHWAY	hsa04662	1	72	55	24212	0.0181818181818	0.0029737320337	0.152856600964	0.251988745235	hsa:971,CD72,971:down	http://www.genome.jp/kegg-bin/show_pathway?hsa04662/hsa:971%09blue
Antigen processing and presentation	KEGG PATHWAY	hsa04612	1	72	55	24212	0.0181818181818	0.0029737320337	0.152856600964	0.251988745235	hsa:6892,TAPBP,6892:up	http://www.genome.jp/kegg-bin/show_pathway?hsa04612/hsa:6892%09red
Adherens junction	KEGG PATHWAY	hsa04520	1	73	55	24212	0.0181818181818	0.0030150338675	0.154782404343	0.251988745235	hsa:56288,PARD3,56288:up	http://www.genome.jp/kegg-bin/show_pathway?hsa04520/hsa:56288%09red
Biosynthesis of amino acids	KEGG PATHWAY	hsa01230	1	74	55	24212	0.0181818181818	0.00305633570131	0.156703909231	0.252675681392	hsa:1373,CPS1,1373:up	http://www.genome.jp/kegg-bin/show_pathway?hsa01230/hsa:1373%09red
TGF-beta signaling pathway	KEGG PATHWAY	hsa04350	1	80	55	24212	0.0181818181818	0.00330414670411	0.168143196205	0.267430518655	hsa:90,ACVR1,90:up	http://www.genome.jp/kegg-bin/show_pathway?hsa04350/hsa:90%09red
Insulin secretion	KEGG PATHWAY	hsa04911	1	86	55	24212	0.0181818181818	0.00355195770692	0.179430093295	0.274668918215	hsa:5864,RAB3A,5864:down	http://www.genome.jp/kegg-bin/show_pathway?hsa04911/hsa:5864%09blue
Circadian entrainment	KEGG PATHWAY	hsa04713	1	97	55	24212	0.0181818181818	0.00400627787874	0.199733543918	0.291696008553	hsa:9722,NOS1AP,9722:up	http://www.genome.jp/kegg-bin/show_pathway?hsa04713/hsa:9722%09red
Choline metabolism in cancer	KEGG PATHWAY	hsa05231	1	100	55	24212	0.0181818181818	0.00413018338014	0.20518470645	0.298048474455	hsa:3091,HIF1A,3091:up	http://www.genome.jp/kegg-bin/show_pathway?hsa05231/hsa:3091%09red
HIF-1 signaling pathway	KEGG PATHWAY	hsa04066	1	106	55	24212	0.0181818181818	0.00437799438295	0.215977887913	0.304634541767	hsa:3091,HIF1A,3091:up	http://www.genome.jp/kegg-bin/show_pathway?hsa04066/hsa:3091%09red
Pathways in cancer	KEGG PATHWAY	hsa05200	2	398	55	24212	0.0363636363636	0.016438129853	0.229585579688	0.311977178851	hsa:3091,HIF1A,3091:up|hsa:8030,CCDC6,8030:up	http://www.genome.jp/kegg-bin/show_pathway?hsa05200/hsa:3091%09red/hsa:8030%09red
Thyroid hormone signaling pathway	KEGG PATHWAY	hsa04919	1	119	55	24212	0.0181818181818	0.00491491822237	0.238871844682	0.321999246631	hsa:3091,HIF1A,3091:up	http://www.genome.jp/kegg-bin/show_pathway?hsa04919/hsa:3091%09red
Osteoclast differentiation	KEGG PATHWAY	hsa04380	1	131	55	24212	0.0181818181818	0.00541054022799	0.259421422229	0.341867457822	hsa:2274,FHL2,2274:up	http://www.genome.jp/kegg-bin/show_pathway?hsa04380/hsa:2274%09red
FoxO signaling pathway	KEGG PATHWAY	hsa04068	1	133	55	24212	0.0181818181818	0.00549314389559	0.262792978301	0.343592836218	hsa:901,CCNG2,901:down	http://www.genome.jp/kegg-bin/show_pathway?hsa04068/hsa:901%09blue
Ribosome	KEGG PATHWAY	hsa03010	1	134	55	24212	0.0181818181818	0.00553444572939	0.264473100383	0.344121369996	hsa:6161,RPL32,6161:down	http://www.genome.jp/kegg-bin/show_pathway?hsa03010/hsa:6161%09blue
Signaling pathways regulating pluripotency of stem cells	KEGG PATHWAY	hsa04550	1	142	55	24212	0.0181818181818	0.0058648603998	0.277779422929	0.357296433309	hsa:90,ACVR1,90:up	http://www.genome.jp/kegg-bin/show_pathway?hsa04550/hsa:90%09red
Hippo signaling pathway	KEGG PATHWAY	hsa04390	1	153	55	24212	0.0181818181818	0.00631918057162	0.29569042429	0.376028954663	hsa:56288,PARD3,56288:up	http://www.genome.jp/kegg-bin/show_pathway?hsa04390/hsa:56288%09red
Protein processing in endoplasmic reticulum	KEGG PATHWAY	hsa04141	1	168	55	24212	0.0181818181818	0.00693870807864	0.319413415856	0.390008409941	hsa:5886,RAD23A,5886:down	http://www.genome.jp/kegg-bin/show_pathway?hsa04141/hsa:5886%09blue
RNA transport	KEGG PATHWAY	hsa03013	1	170	55	24212	0.0181818181818	0.00702131174624	0.322516604532	0.392375796849	hsa:26019,UPF2,26019:up	http://www.genome.jp/kegg-bin/show_pathway?hsa03013/hsa:26019%09red
Transcriptional misregulation in cancer	KEGG PATHWAY	hsa05202	1	179	55	24212	0.0181818181818	0.00739302825045	0.336309905186	0.404772993028	hsa:4291,MLF1,4291:up	http://www.genome.jp/kegg-bin/show_pathway?hsa05202/hsa:4291%09red
Chemokine signaling pathway	KEGG PATHWAY	hsa04062	1	189	55	24212	0.0181818181818	0.00780604658847	0.351312535384	0.415411664647	hsa:56288,PARD3,56288:up	http://www.genome.jp/kegg-bin/show_pathway?hsa04062/hsa:56288%09red
Proteoglycans in cancer	KEGG PATHWAY	hsa05205	1	204	55	24212	0.0181818181818	0.00842557409549	0.373194186769	0.433677382556	hsa:3091,HIF1A,3091:up	http://www.genome.jp/kegg-bin/show_pathway?hsa05205/hsa:3091%09red
Rap1 signaling pathway	KEGG PATHWAY	hsa04015	1	211	55	24212	0.0181818181818	0.0087146869321	0.383156010743	0.439195835443	hsa:56288,PARD3,56288:up	http://www.genome.jp/kegg-bin/show_pathway?hsa04015/hsa:56288%09red
MAPK signaling pathway	KEGG PATHWAY	hsa04010	1	257	55	24212	0.0181818181818	0.010614571287	0.444859435839	0.48360525767	hsa:1850,DUSP8,1850:up	http://www.genome.jp/kegg-bin/show_pathway?hsa04010/hsa:1850%09red
Neuroactive ligand-receptor interaction	KEGG PATHWAY	hsa04080	1	273	55	24212	0.0181818181818	0.0112754006278	0.464867221073	0.499714656282	hsa:56288,PARD3,56288:up	http://www.genome.jp/kegg-bin/show_pathway?hsa04080/hsa:56288%09red
Metabolic pathways	KEGG PATHWAY	hsa01100	2	1197	55	24212	0.0363636363636	0.0494382950603	0.762602467558	0.769452190321	hsa:1373,CPS1,1373:up|hsa:2821,GPI,2821:up	http://www.genome.jp/kegg-bin/show_pathway?hsa01100/hsa:2821%09red/hsa:1373%09red

## Sheet: PANTHER
Term	Database	ID	Input number	Background number	All input number	All background number	Input frequency	Background frequency	P-Value	Corrected P-Value	Input	Hyperlink
Arginine biosynthesis	PANTHER	P02728	1	6	13	4647	0.0769230769231	0.00129115558425	0.0193775979433	0.159646714831	hsa:1373,CPS1,1373:up	http://www.pantherdb.org/pathway/pathwayDiagram.jsp?catAccession=P02728
Pentose phosphate pathway	PANTHER	P02762	1	8	13	4647	0.0769230769231	0.001721540779	0.0248500454604	0.159646714831	hsa:2821,GPI,2821:up	http://www.pantherdb.org/pathway/pathwayDiagram.jsp?catAccession=P02762
De novo pyrimidine ribonucleotides biosythesis	PANTHER	P02740	1	10	13	4647	0.0769230769231	0.00215192597375	0.0302942905926	0.16718727733	hsa:1373,CPS1,1373:up	http://www.pantherdb.org/pathway/pathwayDiagram.jsp?catAccession=P02740
Glycolysis	PANTHER	P00024	1	18	13	4647	0.0769230769231	0.00387346675274	0.0517919044338	0.195878300823	hsa:2821,GPI,2821:up	http://www.pantherdb.org/pathway/pathwayDiagram.jsp?catAccession=P00024
Hypoxia response via HIF activation	PANTHER	P00030	1	24	13	4647	0.0769230769231	0.00516462233699	0.0676254639488	0.204710324296	hsa:3091,HIF1A,3091:up	http://www.pantherdb.org/pathway/pathwayDiagram.jsp?catAccession=P00030
Synaptic vesicle trafficking	PANTHER	P05734	1	24	13	4647	0.0769230769231	0.00516462233699	0.0676254639488	0.204710324296	hsa:5864,RAB3A,5864:down	http://www.pantherdb.org/pathway/pathwayDiagram.jsp?catAccession=P05734
VEGF signaling pathway	PANTHER	P00056	1	54	13	4647	0.0769230769231	0.0116204002582	0.143196258716	0.248079605317	hsa:3091,HIF1A,3091:up	http://www.pantherdb.org/pathway/pathwayDiagram.jsp?catAccession=P00056
@@TGF-beta signaling pathway	PANTHER	P00052	1	87	13	4647	0.0769230769231	0.0187217559716	0.219767932838	0.307002401425	hsa:90,ACVR1,90:up	http://www.pantherdb.org/pathway/pathwayDiagram.jsp?catAccession=P00052
Heterotrimeric G-protein signaling pathway-Gq alpha and Go alpha mediated pathway	PANTHER	P00027	1	107	13	4647	0.0769230769231	0.0230256079191	0.263047334552	0.343592836218	hsa:5999,RGS4,5999:down	http://www.pantherdb.org/pathway/pathwayDiagram.jsp?catAccession=P00027
Huntington disease	PANTHER	P00029	1	124	13	4647	0.0769230769231	0.0266838820745	0.298080770377	0.37764368277	hsa:23473,CAPN7,23473:up	http://www.pantherdb.org/pathway/pathwayDiagram.jsp?catAccession=P00029
Heterotrimeric G-protein signaling pathway-Gi alpha and Gs alpha mediated pathway	PANTHER	P00026	1	127	13	4647	0.0769230769231	0.0273294598666	0.30410115767	0.382395858713	hsa:5999,RGS4,5999:down	http://www.pantherdb.org/pathway/pathwayDiagram.jsp?catAccession=P00026
Angiogenesis	PANTHER	P00005	1	145	13	4647	0.0769230769231	0.0312029266193	0.339233906696	0.406117763898	hsa:3091,HIF1A,3091:up	http://www.pantherdb.org/pathway/pathwayDiagram.jsp?catAccession=P00005
Inflammation mediated by chemokine and cytokine signaling pathway	PANTHER	P00031	1	194	13	4647	0.0769230769231	0.0417473638907	0.426750016228	0.476277309798	hsa:5999,RGS4,5999:down	http://www.pantherdb.org/pathway/pathwayDiagram.jsp?catAccession=P00031
