# Supplementary material for: Construction and analysis of a lncRNA (PWRN2)-mediated ceRNA network reveal its potential roles in oocyte nuclear maturation of patients with PCOS
Source: Reprod Biol Endocrinol. 2018 Aug 3;16:73. doi: 10.1186/s12958-018-0392-4 (PMC6091030; doi:10.1186/s12958-018-0392-4)
Supplement: Supplementary file 4 — The potential target mRNAs of putative miRNAs with MREs in PWRN2. (XLSX 97 kb) [file 12958_2018_392_MOESM4_ESM.xlsx]

## Sheet: r
PWRN2	target-miRNA	target-mRNA	DEG-mRNA	p (Corr)	p	FC (abs)	Regulation	mRNA_ProbeName	ProbeID	PrimaryAccession	RefSeqAccession	GenbankAccession	UniGeneID	EntrezGeneID	GeneSymbol	GeneName	EnsemblID	TIGRID	GO	Description	GenomicCoordinates	Cytoband	Sequence
p5056	hsa-miR-1254	WDR78	A_33_P3379381	0.111069	0.00113807	2.00122	up	A_33_P3379381	A_33_P3379381	NM_207014	NM_207014	NM_207014	Hs.49421	79819	WDR78	WD repeat domain 78	ENST00000371023	THC2494010	GO:0002244(hemopoietic progenitor cell differentiation)	Homo sapiens WD repeat domain 78 (WDR78), transcript variant 2, mRNA [NM_207014]	chr1:67337127-67337068	hs|1p31.3	GGATGATGCAGACTTTCAATGGAGCACCAAAGAATAAAGATGTTCAATGTGATAAAATCA
p5055	hsa-miR-1273e	WDR78	A_33_P3379381	0.111069	0.00113807	2.00122	up	A_33_P3379381	A_33_P3379381	NM_207014	NM_207014	NM_207014	Hs.49421	79819	WDR78	WD repeat domain 78	ENST00000371023	THC2494010	GO:0002244(hemopoietic progenitor cell differentiation)	Homo sapiens WD repeat domain 78 (WDR78), transcript variant 2, mRNA [NM_207014]	chr1:67337127-67337068	hs|1p31.3	GGATGATGCAGACTTTCAATGGAGCACCAAAGAATAAAGATGTTCAATGTGATAAAATCA
p5055	hsa-miR-4793-5p	WDR78	A_33_P3379381	0.111069	0.00113807	2.00122	up	A_33_P3379381	A_33_P3379381	NM_207014	NM_207014	NM_207014	Hs.49421	79819	WDR78	WD repeat domain 78	ENST00000371023	THC2494010	GO:0002244(hemopoietic progenitor cell differentiation)	Homo sapiens WD repeat domain 78 (WDR78), transcript variant 2, mRNA [NM_207014]	chr1:67337127-67337068	hs|1p31.3	GGATGATGCAGACTTTCAATGGAGCACCAAAGAATAAAGATGTTCAATGTGATAAAATCA
p5056	hsa-miR-1254	CD72	A_33_P3417222	0.21912	0.0279757	2.00278	down	A_33_P3417222	A_33_P3417222	ENST00000378430		AK309268	Hs.116481	971	CD72	CD72 molecule	ENST00000378430	THC2629213	GO:0004888(transmembrane signaling receptor activity)|GO:0005102(receptor binding)|GO:0005515(protein binding)|GO:0005886(plasma membrane)|GO:0005887(integral to plasma membrane)|GO:0007155(cell adhesion)|GO:0007165(signal transduction)|GO:0007411(axon guidance)|GO:0030246(carbohydrate binding)	CD72 molecule [Source:HGNC Symbol;Acc:HGNC:1696] [ENST00000378430]	chr9:35616995-35616936	hs|9p13.3	CACCGCCCCCCTGCGGATGGTCCCAATTCACCTACCTGCCCCCCTTCCCCTCTCTCCGTC
p5056	hsa-miR-657	CD72	A_33_P3417222	0.21912	0.0279757	2.00278	down	A_33_P3417222	A_33_P3417222	ENST00000378430		AK309268	Hs.116481	971	CD72	CD72 molecule	ENST00000378430	THC2629213	GO:0004888(transmembrane signaling receptor activity)|GO:0005102(receptor binding)|GO:0005515(protein binding)|GO:0005886(plasma membrane)|GO:0005887(integral to plasma membrane)|GO:0007155(cell adhesion)|GO:0007165(signal transduction)|GO:0007411(axon guidance)|GO:0030246(carbohydrate binding)	CD72 molecule [Source:HGNC Symbol;Acc:HGNC:1696] [ENST00000378430]	chr9:35616995-35616936	hs|9p13.3	CACCGCCCCCCTGCGGATGGTCCCAATTCACCTACCTGCCCCCCTTCCCCTCTCTCCGTC
p5055	hsa-miR-2861	RELT	A_24_P38951	0.257063	0.0454595	2.00994	up	A_24_P38951	A_24_P38951	NM_032871	NM_032871	NM_032871	Hs.533720	84957	RELT	RELT tumor necrosis factor receptor	ENST00000393580	THC2621918	GO:0005737(cytoplasm)|GO:0005886(plasma membrane)|GO:0016021(integral to membrane)|GO:0070062(extracellular vesicular exosome)	Homo sapiens RELT tumor necrosis factor receptor (RELT), transcript variant 1, mRNA [NM_032871]	chr11:73107623-73107682	hs|11q13.4	ATTGCCCTATCCTTGTGTCTCCACCCCCTTCCATGTGTTGAATAATAAAAGGTGGGAAAG
p5055	hsa-miR-330-5p	RELT	A_24_P38951	0.257063	0.0454595	2.00994	up	A_24_P38951	A_24_P38951	NM_032871	NM_032871	NM_032871	Hs.533720	84957	RELT	RELT tumor necrosis factor receptor	ENST00000393580	THC2621918	GO:0005737(cytoplasm)|GO:0005886(plasma membrane)|GO:0016021(integral to membrane)|GO:0070062(extracellular vesicular exosome)	Homo sapiens RELT tumor necrosis factor receptor (RELT), transcript variant 1, mRNA [NM_032871]	chr11:73107623-73107682	hs|11q13.4	ATTGCCCTATCCTTGTGTCTCCACCCCCTTCCATGTGTTGAATAATAAAAGGTGGGAAAG
p5056	hsa-miR-4436b-3p	RELT	A_24_P38951	0.257063	0.0454595	2.00994	up	A_24_P38951	A_24_P38951	NM_032871	NM_032871	NM_032871	Hs.533720	84957	RELT	RELT tumor necrosis factor receptor	ENST00000393580	THC2621918	GO:0005737(cytoplasm)|GO:0005886(plasma membrane)|GO:0016021(integral to membrane)|GO:0070062(extracellular vesicular exosome)	Homo sapiens RELT tumor necrosis factor receptor (RELT), transcript variant 1, mRNA [NM_032871]	chr11:73107623-73107682	hs|11q13.4	ATTGCCCTATCCTTGTGTCTCCACCCCCTTCCATGTGTTGAATAATAAAAGGTGGGAAAG
p5056	hsa-miR-4492	RELT	A_24_P38951	0.257063	0.0454595	2.00994	up	A_24_P38951	A_24_P38951	NM_032871	NM_032871	NM_032871	Hs.533720	84957	RELT	RELT tumor necrosis factor receptor	ENST00000393580	THC2621918	GO:0005737(cytoplasm)|GO:0005886(plasma membrane)|GO:0016021(integral to membrane)|GO:0070062(extracellular vesicular exosome)	Homo sapiens RELT tumor necrosis factor receptor (RELT), transcript variant 1, mRNA [NM_032871]	chr11:73107623-73107682	hs|11q13.4	ATTGCCCTATCCTTGTGTCTCCACCCCCTTCCATGTGTTGAATAATAAAAGGTGGGAAAG
p5056	hsa-miR-4717-3p	RELT	A_24_P38951	0.257063	0.0454595	2.00994	up	A_24_P38951	A_24_P38951	NM_032871	NM_032871	NM_032871	Hs.533720	84957	RELT	RELT tumor necrosis factor receptor	ENST00000393580	THC2621918	GO:0005737(cytoplasm)|GO:0005886(plasma membrane)|GO:0016021(integral to membrane)|GO:0070062(extracellular vesicular exosome)	Homo sapiens RELT tumor necrosis factor receptor (RELT), transcript variant 1, mRNA [NM_032871]	chr11:73107623-73107682	hs|11q13.4	ATTGCCCTATCCTTGTGTCTCCACCCCCTTCCATGTGTTGAATAATAAAAGGTGGGAAAG
p5056	hsa-miR-4722-5p	RELT	A_24_P38951	0.257063	0.0454595	2.00994	up	A_24_P38951	A_24_P38951	NM_032871	NM_032871	NM_032871	Hs.533720	84957	RELT	RELT tumor necrosis factor receptor	ENST00000393580	THC2621918	GO:0005737(cytoplasm)|GO:0005886(plasma membrane)|GO:0016021(integral to membrane)|GO:0070062(extracellular vesicular exosome)	Homo sapiens RELT tumor necrosis factor receptor (RELT), transcript variant 1, mRNA [NM_032871]	chr11:73107623-73107682	hs|11q13.4	ATTGCCCTATCCTTGTGTCTCCACCCCCTTCCATGTGTTGAATAATAAAAGGTGGGAAAG
p5056	hsa-miR-5001-5p	RELT	A_24_P38951	0.257063	0.0454595	2.00994	up	A_24_P38951	A_24_P38951	NM_032871	NM_032871	NM_032871	Hs.533720	84957	RELT	RELT tumor necrosis factor receptor	ENST00000393580	THC2621918	GO:0005737(cytoplasm)|GO:0005886(plasma membrane)|GO:0016021(integral to membrane)|GO:0070062(extracellular vesicular exosome)	Homo sapiens RELT tumor necrosis factor receptor (RELT), transcript variant 1, mRNA [NM_032871]	chr11:73107623-73107682	hs|11q13.4	ATTGCCCTATCCTTGTGTCTCCACCCCCTTCCATGTGTTGAATAATAAAAGGTGGGAAAG
p5056	hsa-miR-505-5p	RELT	A_24_P38951	0.257063	0.0454595	2.00994	up	A_24_P38951	A_24_P38951	NM_032871	NM_032871	NM_032871	Hs.533720	84957	RELT	RELT tumor necrosis factor receptor	ENST00000393580	THC2621918	GO:0005737(cytoplasm)|GO:0005886(plasma membrane)|GO:0016021(integral to membrane)|GO:0070062(extracellular vesicular exosome)	Homo sapiens RELT tumor necrosis factor receptor (RELT), transcript variant 1, mRNA [NM_032871]	chr11:73107623-73107682	hs|11q13.4	ATTGCCCTATCCTTGTGTCTCCACCCCCTTCCATGTGTTGAATAATAAAAGGTGGGAAAG
p5056	hsa-miR-762	RELT	A_24_P38951	0.257063	0.0454595	2.00994	up	A_24_P38951	A_24_P38951	NM_032871	NM_032871	NM_032871	Hs.533720	84957	RELT	RELT tumor necrosis factor receptor	ENST00000393580	THC2621918	GO:0005737(cytoplasm)|GO:0005886(plasma membrane)|GO:0016021(integral to membrane)|GO:0070062(extracellular vesicular exosome)	Homo sapiens RELT tumor necrosis factor receptor (RELT), transcript variant 1, mRNA [NM_032871]	chr11:73107623-73107682	hs|11q13.4	ATTGCCCTATCCTTGTGTCTCCACCCCCTTCCATGTGTTGAATAATAAAAGGTGGGAAAG
p5056	hsa-miR-1587	UPF2	A_23_P149818	0.18952	0.0180085	2.01046	up	A_23_P149818	A_23_P149818	NM_080599	NM_080599	NM_080599	Hs.370689	26019	UPF2	UPF2 regulator of nonsense transcripts homolog (yeast)	ENST00000397053	NP1161205	GO:0000184(nuclear-transcribed mRNA catabolic process, nonsense-mediated decay)|GO:0001889(liver development)|GO:0003723(RNA binding)|GO:0005515(protein binding)|GO:0005634(nucleus)|GO:0005737(cytoplasm)|GO:0005829(cytosol)|GO:0006406(mRNA export from nucleus)|GO:0010467(gene expression)|GO:0031100(organ regeneration)|GO:0035145(exon-exon junction complex)|GO:0048471(perinuclear region of cytopla…	Homo sapiens UPF2 regulator of nonsense transcripts homolog (yeast) (UPF2), transcript variant 1, mRNA [NM_080599]	chr10:11962903-11962844	hs|10p14	TTGATTTGAGTTTCAGTGTCTCTGAATTGAACATCCCACGTTGGAAGAAGATACATTTGG
p5056	hsa-miR-25-3p	UPF2	A_23_P149818	0.18952	0.0180085	2.01046	up	A_23_P149818	A_23_P149818	NM_080599	NM_080599	NM_080599	Hs.370689	26019	UPF2	UPF2 regulator of nonsense transcripts homolog (yeast)	ENST00000397053	NP1161205	GO:0000184(nuclear-transcribed mRNA catabolic process, nonsense-mediated decay)|GO:0001889(liver development)|GO:0003723(RNA binding)|GO:0005515(protein binding)|GO:0005634(nucleus)|GO:0005737(cytoplasm)|GO:0005829(cytosol)|GO:0006406(mRNA export from nucleus)|GO:0010467(gene expression)|GO:0031100(organ regeneration)|GO:0035145(exon-exon junction complex)|GO:0048471(perinuclear region of cytopla…	Homo sapiens UPF2 regulator of nonsense transcripts homolog (yeast) (UPF2), transcript variant 1, mRNA [NM_080599]	chr10:11962903-11962844	hs|10p14	TTGATTTGAGTTTCAGTGTCTCTGAATTGAACATCCCACGTTGGAAGAAGATACATTTGG
p5056	hsa-miR-3129-5p	UPF2	A_23_P149818	0.18952	0.0180085	2.01046	up	A_23_P149818	A_23_P149818	NM_080599	NM_080599	NM_080599	Hs.370689	26019	UPF2	UPF2 regulator of nonsense transcripts homolog (yeast)	ENST00000397053	NP1161205	GO:0000184(nuclear-transcribed mRNA catabolic process, nonsense-mediated decay)|GO:0001889(liver development)|GO:0003723(RNA binding)|GO:0005515(protein binding)|GO:0005634(nucleus)|GO:0005737(cytoplasm)|GO:0005829(cytosol)|GO:0006406(mRNA export from nucleus)|GO:0010467(gene expression)|GO:0031100(organ regeneration)|GO:0035145(exon-exon junction complex)|GO:0048471(perinuclear region of cytopla…	Homo sapiens UPF2 regulator of nonsense transcripts homolog (yeast) (UPF2), transcript variant 1, mRNA [NM_080599]	chr10:11962903-11962844	hs|10p14	TTGATTTGAGTTTCAGTGTCTCTGAATTGAACATCCCACGTTGGAAGAAGATACATTTGG
p5055	hsa-miR-330-5p	UPF2	A_23_P149818	0.18952	0.0180085	2.01046	up	A_23_P149818	A_23_P149818	NM_080599	NM_080599	NM_080599	Hs.370689	26019	UPF2	UPF2 regulator of nonsense transcripts homolog (yeast)	ENST00000397053	NP1161205	GO:0000184(nuclear-transcribed mRNA catabolic process, nonsense-mediated decay)|GO:0001889(liver development)|GO:0003723(RNA binding)|GO:0005515(protein binding)|GO:0005634(nucleus)|GO:0005737(cytoplasm)|GO:0005829(cytosol)|GO:0006406(mRNA export from nucleus)|GO:0010467(gene expression)|GO:0031100(organ regeneration)|GO:0035145(exon-exon junction complex)|GO:0048471(perinuclear region of cytopla…	Homo sapiens UPF2 regulator of nonsense transcripts homolog (yeast) (UPF2), transcript variant 1, mRNA [NM_080599]	chr10:11962903-11962844	hs|10p14	TTGATTTGAGTTTCAGTGTCTCTGAATTGAACATCCCACGTTGGAAGAAGATACATTTGG
p5055	hsa-miR-4253	UPF2	A_23_P149818	0.18952	0.0180085	2.01046	up	A_23_P149818	A_23_P149818	NM_080599	NM_080599	NM_080599	Hs.370689	26019	UPF2	UPF2 regulator of nonsense transcripts homolog (yeast)	ENST00000397053	NP1161205	GO:0000184(nuclear-transcribed mRNA catabolic process, nonsense-mediated decay)|GO:0001889(liver development)|GO:0003723(RNA binding)|GO:0005515(protein binding)|GO:0005634(nucleus)|GO:0005737(cytoplasm)|GO:0005829(cytosol)|GO:0006406(mRNA export from nucleus)|GO:0010467(gene expression)|GO:0031100(organ regeneration)|GO:0035145(exon-exon junction complex)|GO:0048471(perinuclear region of cytopla…	Homo sapiens UPF2 regulator of nonsense transcripts homolog (yeast) (UPF2), transcript variant 1, mRNA [NM_080599]	chr10:11962903-11962844	hs|10p14	TTGATTTGAGTTTCAGTGTCTCTGAATTGAACATCCCACGTTGGAAGAAGATACATTTGG
p5056	hsa-miR-4254	UPF2	A_23_P149818	0.18952	0.0180085	2.01046	up	A_23_P149818	A_23_P149818	NM_080599	NM_080599	NM_080599	Hs.370689	26019	UPF2	UPF2 regulator of nonsense transcripts homolog (yeast)	ENST00000397053	NP1161205	GO:0000184(nuclear-transcribed mRNA catabolic process, nonsense-mediated decay)|GO:0001889(liver development)|GO:0003723(RNA binding)|GO:0005515(protein binding)|GO:0005634(nucleus)|GO:0005737(cytoplasm)|GO:0005829(cytosol)|GO:0006406(mRNA export from nucleus)|GO:0010467(gene expression)|GO:0031100(organ regeneration)|GO:0035145(exon-exon junction complex)|GO:0048471(perinuclear region of cytopla…	Homo sapiens UPF2 regulator of nonsense transcripts homolog (yeast) (UPF2), transcript variant 1, mRNA [NM_080599]	chr10:11962903-11962844	hs|10p14	TTGATTTGAGTTTCAGTGTCTCTGAATTGAACATCCCACGTTGGAAGAAGATACATTTGG
p5056	hsa-miR-4492	UPF2	A_23_P149818	0.18952	0.0180085	2.01046	up	A_23_P149818	A_23_P149818	NM_080599	NM_080599	NM_080599	Hs.370689	26019	UPF2	UPF2 regulator of nonsense transcripts homolog (yeast)	ENST00000397053	NP1161205	GO:0000184(nuclear-transcribed mRNA catabolic process, nonsense-mediated decay)|GO:0001889(liver development)|GO:0003723(RNA binding)|GO:0005515(protein binding)|GO:0005634(nucleus)|GO:0005737(cytoplasm)|GO:0005829(cytosol)|GO:0006406(mRNA export from nucleus)|GO:0010467(gene expression)|GO:0031100(organ regeneration)|GO:0035145(exon-exon junction complex)|GO:0048471(perinuclear region of cytopla…	Homo sapiens UPF2 regulator of nonsense transcripts homolog (yeast) (UPF2), transcript variant 1, mRNA [NM_080599]	chr10:11962903-11962844	hs|10p14	TTGATTTGAGTTTCAGTGTCTCTGAATTGAACATCCCACGTTGGAAGAAGATACATTTGG
p5056	hsa-miR-4498	UPF2	A_23_P149818	0.18952	0.0180085	2.01046	up	A_23_P149818	A_23_P149818	NM_080599	NM_080599	NM_080599	Hs.370689	26019	UPF2	UPF2 regulator of nonsense transcripts homolog (yeast)	ENST00000397053	NP1161205	GO:0000184(nuclear-transcribed mRNA catabolic process, nonsense-mediated decay)|GO:0001889(liver development)|GO:0003723(RNA binding)|GO:0005515(protein binding)|GO:0005634(nucleus)|GO:0005737(cytoplasm)|GO:0005829(cytosol)|GO:0006406(mRNA export from nucleus)|GO:0010467(gene expression)|GO:0031100(organ regeneration)|GO:0035145(exon-exon junction complex)|GO:0048471(perinuclear region of cytopla…	Homo sapiens UPF2 regulator of nonsense transcripts homolog (yeast) (UPF2), transcript variant 1, mRNA [NM_080599]	chr10:11962903-11962844	hs|10p14	TTGATTTGAGTTTCAGTGTCTCTGAATTGAACATCCCACGTTGGAAGAAGATACATTTGG
p5055	hsa-miR-4727-3p	UPF2	A_23_P149818	0.18952	0.0180085	2.01046	up	A_23_P149818	A_23_P149818	NM_080599	NM_080599	NM_080599	Hs.370689	26019	UPF2	UPF2 regulator of nonsense transcripts homolog (yeast)	ENST00000397053	NP1161205	GO:0000184(nuclear-transcribed mRNA catabolic process, nonsense-mediated decay)|GO:0001889(liver development)|GO:0003723(RNA binding)|GO:0005515(protein binding)|GO:0005634(nucleus)|GO:0005737(cytoplasm)|GO:0005829(cytosol)|GO:0006406(mRNA export from nucleus)|GO:0010467(gene expression)|GO:0031100(organ regeneration)|GO:0035145(exon-exon junction complex)|GO:0048471(perinuclear region of cytopla…	Homo sapiens UPF2 regulator of nonsense transcripts homolog (yeast) (UPF2), transcript variant 1, mRNA [NM_080599]	chr10:11962903-11962844	hs|10p14	TTGATTTGAGTTTCAGTGTCTCTGAATTGAACATCCCACGTTGGAAGAAGATACATTTGG
p5056	hsa-miR-5001-5p	UPF2	A_23_P149818	0.18952	0.0180085	2.01046	up	A_23_P149818	A_23_P149818	NM_080599	NM_080599	NM_080599	Hs.370689	26019	UPF2	UPF2 regulator of nonsense transcripts homolog (yeast)	ENST00000397053	NP1161205	GO:0000184(nuclear-transcribed mRNA catabolic process, nonsense-mediated decay)|GO:0001889(liver development)|GO:0003723(RNA binding)|GO:0005515(protein binding)|GO:0005634(nucleus)|GO:0005737(cytoplasm)|GO:0005829(cytosol)|GO:0006406(mRNA export from nucleus)|GO:0010467(gene expression)|GO:0031100(organ regeneration)|GO:0035145(exon-exon junction complex)|GO:0048471(perinuclear region of cytopla…	Homo sapiens UPF2 regulator of nonsense transcripts homolog (yeast) (UPF2), transcript variant 1, mRNA [NM_080599]	chr10:11962903-11962844	hs|10p14	TTGATTTGAGTTTCAGTGTCTCTGAATTGAACATCCCACGTTGGAAGAAGATACATTTGG
p5056	hsa-miR-505-5p	UPF2	A_23_P149818	0.18952	0.0180085	2.01046	up	A_23_P149818	A_23_P149818	NM_080599	NM_080599	NM_080599	Hs.370689	26019	UPF2	UPF2 regulator of nonsense transcripts homolog (yeast)	ENST00000397053	NP1161205	GO:0000184(nuclear-transcribed mRNA catabolic process, nonsense-mediated decay)|GO:0001889(liver development)|GO:0003723(RNA binding)|GO:0005515(protein binding)|GO:0005634(nucleus)|GO:0005737(cytoplasm)|GO:0005829(cytosol)|GO:0006406(mRNA export from nucleus)|GO:0010467(gene expression)|GO:0031100(organ regeneration)|GO:0035145(exon-exon junction complex)|GO:0048471(perinuclear region of cytopla…	Homo sapiens UPF2 regulator of nonsense transcripts homolog (yeast) (UPF2), transcript variant 1, mRNA [NM_080599]	chr10:11962903-11962844	hs|10p14	TTGATTTGAGTTTCAGTGTCTCTGAATTGAACATCCCACGTTGGAAGAAGATACATTTGG
p5056	hsa-miR-762	UPF2	A_23_P149818	0.18952	0.0180085	2.01046	up	A_23_P149818	A_23_P149818	NM_080599	NM_080599	NM_080599	Hs.370689	26019	UPF2	UPF2 regulator of nonsense transcripts homolog (yeast)	ENST00000397053	NP1161205	GO:0000184(nuclear-transcribed mRNA catabolic process, nonsense-mediated decay)|GO:0001889(liver development)|GO:0003723(RNA binding)|GO:0005515(protein binding)|GO:0005634(nucleus)|GO:0005737(cytoplasm)|GO:0005829(cytosol)|GO:0006406(mRNA export from nucleus)|GO:0010467(gene expression)|GO:0031100(organ regeneration)|GO:0035145(exon-exon junction complex)|GO:0048471(perinuclear region of cytopla…	Homo sapiens UPF2 regulator of nonsense transcripts homolog (yeast) (UPF2), transcript variant 1, mRNA [NM_080599]	chr10:11962903-11962844	hs|10p14	TTGATTTGAGTTTCAGTGTCTCTGAATTGAACATCCCACGTTGGAAGAAGATACATTTGG
p5056	hsa-miR-92a-3p	UPF2	A_23_P149818	0.18952	0.0180085	2.01046	up	A_23_P149818	A_23_P149818	NM_080599	NM_080599	NM_080599	Hs.370689	26019	UPF2	UPF2 regulator of nonsense transcripts homolog (yeast)	ENST00000397053	NP1161205	GO:0000184(nuclear-transcribed mRNA catabolic process, nonsense-mediated decay)|GO:0001889(liver development)|GO:0003723(RNA binding)|GO:0005515(protein binding)|GO:0005634(nucleus)|GO:0005737(cytoplasm)|GO:0005829(cytosol)|GO:0006406(mRNA export from nucleus)|GO:0010467(gene expression)|GO:0031100(organ regeneration)|GO:0035145(exon-exon junction complex)|GO:0048471(perinuclear region of cytopla…	Homo sapiens UPF2 regulator of nonsense transcripts homolog (yeast) (UPF2), transcript variant 1, mRNA [NM_080599]	chr10:11962903-11962844	hs|10p14	TTGATTTGAGTTTCAGTGTCTCTGAATTGAACATCCCACGTTGGAAGAAGATACATTTGG
p5056	hsa-miR-92b-3p	UPF2	A_23_P149818	0.18952	0.0180085	2.01046	up	A_23_P149818	A_23_P149818	NM_080599	NM_080599	NM_080599	Hs.370689	26019	UPF2	UPF2 regulator of nonsense transcripts homolog (yeast)	ENST00000397053	NP1161205	GO:0000184(nuclear-transcribed mRNA catabolic process, nonsense-mediated decay)|GO:0001889(liver development)|GO:0003723(RNA binding)|GO:0005515(protein binding)|GO:0005634(nucleus)|GO:0005737(cytoplasm)|GO:0005829(cytosol)|GO:0006406(mRNA export from nucleus)|GO:0010467(gene expression)|GO:0031100(organ regeneration)|GO:0035145(exon-exon junction complex)|GO:0048471(perinuclear region of cytopla…	Homo sapiens UPF2 regulator of nonsense transcripts homolog (yeast) (UPF2), transcript variant 1, mRNA [NM_080599]	chr10:11962903-11962844	hs|10p14	TTGATTTGAGTTTCAGTGTCTCTGAATTGAACATCCCACGTTGGAAGAAGATACATTTGG
p5056	hsa-miR-25-3p	VSIG10	A_21_P0007895	0.14038	0.00513444	2.01346	down	A_21_P0007895	A_21_P0007895	ENST00000539956			Hs.683419	54621	VSIG10	V-set and immunoglobulin domain containing 10	ENST00000539956	THC2551752	GO:0016021(integral to membrane)	V-set and immunoglobulin domain containing 10 [Source:HGNC Symbol;Acc:HGNC:26078] [ENST00000539956]	chr12:118573706-118564461	hs|12q24.23	AATGAAAATGAAGGGCGCCCTGGAATAGGTTCGCCGAAGAGAGAGCTTGCAGGCCTCTGG
p5055	hsa-miR-3188	VSIG10	A_21_P0007895	0.14038	0.00513444	2.01346	down	A_21_P0007895	A_21_P0007895	ENST00000539956			Hs.683419	54621	VSIG10	V-set and immunoglobulin domain containing 10	ENST00000539956	THC2551752	GO:0016021(integral to membrane)	V-set and immunoglobulin domain containing 10 [Source:HGNC Symbol;Acc:HGNC:26078] [ENST00000539956]	chr12:118573706-118564461	hs|12q24.23	AATGAAAATGAAGGGCGCCCTGGAATAGGTTCGCCGAAGAGAGAGCTTGCAGGCCTCTGG
p5056	hsa-miR-3612	VSIG10	A_21_P0007895	0.14038	0.00513444	2.01346	down	A_21_P0007895	A_21_P0007895	ENST00000539956			Hs.683419	54621	VSIG10	V-set and immunoglobulin domain containing 10	ENST00000539956	THC2551752	GO:0016021(integral to membrane)	V-set and immunoglobulin domain containing 10 [Source:HGNC Symbol;Acc:HGNC:26078] [ENST00000539956]	chr12:118573706-118564461	hs|12q24.23	AATGAAAATGAAGGGCGCCCTGGAATAGGTTCGCCGAAGAGAGAGCTTGCAGGCCTCTGG
p5056	hsa-miR-3689a-3p	VSIG10	A_21_P0007895	0.14038	0.00513444	2.01346	down	A_21_P0007895	A_21_P0007895	ENST00000539956			Hs.683419	54621	VSIG10	V-set and immunoglobulin domain containing 10	ENST00000539956	THC2551752	GO:0016021(integral to membrane)	V-set and immunoglobulin domain containing 10 [Source:HGNC Symbol;Acc:HGNC:26078] [ENST00000539956]	chr12:118573706-118564461	hs|12q24.23	AATGAAAATGAAGGGCGCCCTGGAATAGGTTCGCCGAAGAGAGAGCTTGCAGGCCTCTGG
p5056	hsa-miR-3689b-3p	VSIG10	A_21_P0007895	0.14038	0.00513444	2.01346	down	A_21_P0007895	A_21_P0007895	ENST00000539956			Hs.683419	54621	VSIG10	V-set and immunoglobulin domain containing 10	ENST00000539956	THC2551752	GO:0016021(integral to membrane)	V-set and immunoglobulin domain containing 10 [Source:HGNC Symbol;Acc:HGNC:26078] [ENST00000539956]	chr12:118573706-118564461	hs|12q24.23	AATGAAAATGAAGGGCGCCCTGGAATAGGTTCGCCGAAGAGAGAGCTTGCAGGCCTCTGG
p5055	hsa-miR-4253	VSIG10	A_21_P0007895	0.14038	0.00513444	2.01346	down	A_21_P0007895	A_21_P0007895	ENST00000539956			Hs.683419	54621	VSIG10	V-set and immunoglobulin domain containing 10	ENST00000539956	THC2551752	GO:0016021(integral to membrane)	V-set and immunoglobulin domain containing 10 [Source:HGNC Symbol;Acc:HGNC:26078] [ENST00000539956]	chr12:118573706-118564461	hs|12q24.23	AATGAAAATGAAGGGCGCCCTGGAATAGGTTCGCCGAAGAGAGAGCTTGCAGGCCTCTGG
p5055	hsa-miR-4496	VSIG10	A_21_P0007895	0.14038	0.00513444	2.01346	down	A_21_P0007895	A_21_P0007895	ENST00000539956			Hs.683419	54621	VSIG10	V-set and immunoglobulin domain containing 10	ENST00000539956	THC2551752	GO:0016021(integral to membrane)	V-set and immunoglobulin domain containing 10 [Source:HGNC Symbol;Acc:HGNC:26078] [ENST00000539956]	chr12:118573706-118564461	hs|12q24.23	AATGAAAATGAAGGGCGCCCTGGAATAGGTTCGCCGAAGAGAGAGCTTGCAGGCCTCTGG
p5056	hsa-miR-4717-3p	VSIG10	A_21_P0007895	0.14038	0.00513444	2.01346	down	A_21_P0007895	A_21_P0007895	ENST00000539956			Hs.683419	54621	VSIG10	V-set and immunoglobulin domain containing 10	ENST00000539956	THC2551752	GO:0016021(integral to membrane)	V-set and immunoglobulin domain containing 10 [Source:HGNC Symbol;Acc:HGNC:26078] [ENST00000539956]	chr12:118573706-118564461	hs|12q24.23	AATGAAAATGAAGGGCGCCCTGGAATAGGTTCGCCGAAGAGAGAGCTTGCAGGCCTCTGG
p5056	hsa-miR-5680	VSIG10	A_21_P0007895	0.14038	0.00513444	2.01346	down	A_21_P0007895	A_21_P0007895	ENST00000539956			Hs.683419	54621	VSIG10	V-set and immunoglobulin domain containing 10	ENST00000539956	THC2551752	GO:0016021(integral to membrane)	V-set and immunoglobulin domain containing 10 [Source:HGNC Symbol;Acc:HGNC:26078] [ENST00000539956]	chr12:118573706-118564461	hs|12q24.23	AATGAAAATGAAGGGCGCCCTGGAATAGGTTCGCCGAAGAGAGAGCTTGCAGGCCTCTGG
p5056	hsa-miR-92a-3p	VSIG10	A_21_P0007895	0.14038	0.00513444	2.01346	down	A_21_P0007895	A_21_P0007895	ENST00000539956			Hs.683419	54621	VSIG10	V-set and immunoglobulin domain containing 10	ENST00000539956	THC2551752	GO:0016021(integral to membrane)	V-set and immunoglobulin domain containing 10 [Source:HGNC Symbol;Acc:HGNC:26078] [ENST00000539956]	chr12:118573706-118564461	hs|12q24.23	AATGAAAATGAAGGGCGCCCTGGAATAGGTTCGCCGAAGAGAGAGCTTGCAGGCCTCTGG
p5056	hsa-miR-92b-3p	VSIG10	A_21_P0007895	0.14038	0.00513444	2.01346	down	A_21_P0007895	A_21_P0007895	ENST00000539956			Hs.683419	54621	VSIG10	V-set and immunoglobulin domain containing 10	ENST00000539956	THC2551752	GO:0016021(integral to membrane)	V-set and immunoglobulin domain containing 10 [Source:HGNC Symbol;Acc:HGNC:26078] [ENST00000539956]	chr12:118573706-118564461	hs|12q24.23	AATGAAAATGAAGGGCGCCCTGGAATAGGTTCGCCGAAGAGAGAGCTTGCAGGCCTCTGG
p5055	hsa-let-7i-5p	USB1	A_24_P107941	0.257201	0.0455336	2.01568	up	A_24_P107941	A_24_P107941	NM_024598	NM_024598	NM_024598	Hs.408702	79650	USB1	U6 snRNA biogenesis 1	ENST00000566082	NP868046	GO:0000175(3'-5'-exoribonuclease activity)|GO:0005634(nucleus)|GO:0006397(mRNA processing)|GO:0008380(RNA splicing)|GO:0034477(U6 snRNA 3'-end processing)	Homo sapiens U6 snRNA biogenesis 1 (USB1), transcript variant 1, mRNA [NM_024598]	chr16:58055426-58055485	hs|16q21	CTTCAGGTGTCTTCTGGATTTCTGGTGATGGACAGAGAAATCTTTTTACAGTTTCAAATT
p5056	hsa-miR-1254	USB1	A_24_P107941	0.257201	0.0455336	2.01568	up	A_24_P107941	A_24_P107941	NM_024598	NM_024598	NM_024598	Hs.408702	79650	USB1	U6 snRNA biogenesis 1	ENST00000566082	NP868046	GO:0000175(3'-5'-exoribonuclease activity)|GO:0005634(nucleus)|GO:0006397(mRNA processing)|GO:0008380(RNA splicing)|GO:0034477(U6 snRNA 3'-end processing)	Homo sapiens U6 snRNA biogenesis 1 (USB1), transcript variant 1, mRNA [NM_024598]	chr16:58055426-58055485	hs|16q21	CTTCAGGTGTCTTCTGGATTTCTGGTGATGGACAGAGAAATCTTTTTACAGTTTCAAATT
p5056	hsa-miR-1288-3p	USB1	A_24_P107941	0.257201	0.0455336	2.01568	up	A_24_P107941	A_24_P107941	NM_024598	NM_024598	NM_024598	Hs.408702	79650	USB1	U6 snRNA biogenesis 1	ENST00000566082	NP868046	GO:0000175(3'-5'-exoribonuclease activity)|GO:0005634(nucleus)|GO:0006397(mRNA processing)|GO:0008380(RNA splicing)|GO:0034477(U6 snRNA 3'-end processing)	Homo sapiens U6 snRNA biogenesis 1 (USB1), transcript variant 1, mRNA [NM_024598]	chr16:58055426-58055485	hs|16q21	CTTCAGGTGTCTTCTGGATTTCTGGTGATGGACAGAGAAATCTTTTTACAGTTTCAAATT
p5056	hsa-miR-184	USB1	A_24_P107941	0.257201	0.0455336	2.01568	up	A_24_P107941	A_24_P107941	NM_024598	NM_024598	NM_024598	Hs.408702	79650	USB1	U6 snRNA biogenesis 1	ENST00000566082	NP868046	GO:0000175(3'-5'-exoribonuclease activity)|GO:0005634(nucleus)|GO:0006397(mRNA processing)|GO:0008380(RNA splicing)|GO:0034477(U6 snRNA 3'-end processing)	Homo sapiens U6 snRNA biogenesis 1 (USB1), transcript variant 1, mRNA [NM_024598]	chr16:58055426-58055485	hs|16q21	CTTCAGGTGTCTTCTGGATTTCTGGTGATGGACAGAGAAATCTTTTTACAGTTTCAAATT
p5055	hsa-miR-2861	USB1	A_24_P107941	0.257201	0.0455336	2.01568	up	A_24_P107941	A_24_P107941	NM_024598	NM_024598	NM_024598	Hs.408702	79650	USB1	U6 snRNA biogenesis 1	ENST00000566082	NP868046	GO:0000175(3'-5'-exoribonuclease activity)|GO:0005634(nucleus)|GO:0006397(mRNA processing)|GO:0008380(RNA splicing)|GO:0034477(U6 snRNA 3'-end processing)	Homo sapiens U6 snRNA biogenesis 1 (USB1), transcript variant 1, mRNA [NM_024598]	chr16:58055426-58055485	hs|16q21	CTTCAGGTGTCTTCTGGATTTCTGGTGATGGACAGAGAAATCTTTTTACAGTTTCAAATT
p5055	hsa-miR-330-5p	USB1	A_24_P107941	0.257201	0.0455336	2.01568	up	A_24_P107941	A_24_P107941	NM_024598	NM_024598	NM_024598	Hs.408702	79650	USB1	U6 snRNA biogenesis 1	ENST00000566082	NP868046	GO:0000175(3'-5'-exoribonuclease activity)|GO:0005634(nucleus)|GO:0006397(mRNA processing)|GO:0008380(RNA splicing)|GO:0034477(U6 snRNA 3'-end processing)	Homo sapiens U6 snRNA biogenesis 1 (USB1), transcript variant 1, mRNA [NM_024598]	chr16:58055426-58055485	hs|16q21	CTTCAGGTGTCTTCTGGATTTCTGGTGATGGACAGAGAAATCTTTTTACAGTTTCAAATT
p5056	hsa-miR-3612	USB1	A_24_P107941	0.257201	0.0455336	2.01568	up	A_24_P107941	A_24_P107941	NM_024598	NM_024598	NM_024598	Hs.408702	79650	USB1	U6 snRNA biogenesis 1	ENST00000566082	NP868046	GO:0000175(3'-5'-exoribonuclease activity)|GO:0005634(nucleus)|GO:0006397(mRNA processing)|GO:0008380(RNA splicing)|GO:0034477(U6 snRNA 3'-end processing)	Homo sapiens U6 snRNA biogenesis 1 (USB1), transcript variant 1, mRNA [NM_024598]	chr16:58055426-58055485	hs|16q21	CTTCAGGTGTCTTCTGGATTTCTGGTGATGGACAGAGAAATCTTTTTACAGTTTCAAATT
p5056	hsa-miR-4254	USB1	A_24_P107941	0.257201	0.0455336	2.01568	up	A_24_P107941	A_24_P107941	NM_024598	NM_024598	NM_024598	Hs.408702	79650	USB1	U6 snRNA biogenesis 1	ENST00000566082	NP868046	GO:0000175(3'-5'-exoribonuclease activity)|GO:0005634(nucleus)|GO:0006397(mRNA processing)|GO:0008380(RNA splicing)|GO:0034477(U6 snRNA 3'-end processing)	Homo sapiens U6 snRNA biogenesis 1 (USB1), transcript variant 1, mRNA [NM_024598]	chr16:58055426-58055485	hs|16q21	CTTCAGGTGTCTTCTGGATTTCTGGTGATGGACAGAGAAATCTTTTTACAGTTTCAAATT
p5056	hsa-miR-432-3p	USB1	A_24_P107941	0.257201	0.0455336	2.01568	up	A_24_P107941	A_24_P107941	NM_024598	NM_024598	NM_024598	Hs.408702	79650	USB1	U6 snRNA biogenesis 1	ENST00000566082	NP868046	GO:0000175(3'-5'-exoribonuclease activity)|GO:0005634(nucleus)|GO:0006397(mRNA processing)|GO:0008380(RNA splicing)|GO:0034477(U6 snRNA 3'-end processing)	Homo sapiens U6 snRNA biogenesis 1 (USB1), transcript variant 1, mRNA [NM_024598]	chr16:58055426-58055485	hs|16q21	CTTCAGGTGTCTTCTGGATTTCTGGTGATGGACAGAGAAATCTTTTTACAGTTTCAAATT
p5056	hsa-miR-4691-3p	USB1	A_24_P107941	0.257201	0.0455336	2.01568	up	A_24_P107941	A_24_P107941	NM_024598	NM_024598	NM_024598	Hs.408702	79650	USB1	U6 snRNA biogenesis 1	ENST00000566082	NP868046	GO:0000175(3'-5'-exoribonuclease activity)|GO:0005634(nucleus)|GO:0006397(mRNA processing)|GO:0008380(RNA splicing)|GO:0034477(U6 snRNA 3'-end processing)	Homo sapiens U6 snRNA biogenesis 1 (USB1), transcript variant 1, mRNA [NM_024598]	chr16:58055426-58055485	hs|16q21	CTTCAGGTGTCTTCTGGATTTCTGGTGATGGACAGAGAAATCTTTTTACAGTTTCAAATT
p5056	hsa-miR-6165	USB1	A_24_P107941	0.257201	0.0455336	2.01568	up	A_24_P107941	A_24_P107941	NM_024598	NM_024598	NM_024598	Hs.408702	79650	USB1	U6 snRNA biogenesis 1	ENST00000566082	NP868046	GO:0000175(3'-5'-exoribonuclease activity)|GO:0005634(nucleus)|GO:0006397(mRNA processing)|GO:0008380(RNA splicing)|GO:0034477(U6 snRNA 3'-end processing)	Homo sapiens U6 snRNA biogenesis 1 (USB1), transcript variant 1, mRNA [NM_024598]	chr16:58055426-58055485	hs|16q21	CTTCAGGTGTCTTCTGGATTTCTGGTGATGGACAGAGAAATCTTTTTACAGTTTCAAATT
p5055	hsa-let-7g-5p	USB1	A_24_P107941	0.257201	0.0455336	2.01568	up	A_24_P107941	A_24_P107941	NM_024598	NM_024598	NM_024598	Hs.408702	79650	USB1	U6 snRNA biogenesis 1	ENST00000566082	NP868046	GO:0000175(3'-5'-exoribonuclease activity)|GO:0005634(nucleus)|GO:0006397(mRNA processing)|GO:0008380(RNA splicing)|GO:0034477(U6 snRNA 3'-end processing)	Homo sapiens U6 snRNA biogenesis 1 (USB1), transcript variant 1, mRNA [NM_024598]	chr16:58055426-58055485	hs|16q21	CTTCAGGTGTCTTCTGGATTTCTGGTGATGGACAGAGAAATCTTTTTACAGTTTCAAATT
p5055	hsa-miR-1202	SH3KBP1	A_23_P374782	0.131195	0.00399053	2.02052	down	A_23_P374782	A_23_P374782	NM_001024666	NM_001024666	NM_001024666	Hs.726365	30011	SH3KBP1	SH3-domain kinase binding protein 1	ENST00000379698	THC2744683	GO:0005515(protein binding)|GO:0005829(cytosol)|GO:0005856(cytoskeleton)|GO:0005886(plasma membrane)|GO:0005911(cell-cell junction)|GO:0005925(focal adhesion)|GO:0006897(endocytosis)|GO:0006915(apoptotic process)|GO:0007010(cytoskeleton organization)|GO:0007173(epidermal growth factor receptor signaling pathway)|GO:0007267(cell-cell signaling)|GO:0008360(regulation of cell shape)|GO:0016477(cell …	Homo sapiens SH3-domain kinase binding protein 1 (SH3KBP1), transcript variant 2, mRNA [NM_001024666]	chrX:19554143-19554084	hs|Xp22.12	TTTGTCACAGACTTCCCTAGTGTTTGTACTACACGTAGTCAGAAGCGAGTGTCCTTTTCT
p5056	hsa-miR-4505	SH3KBP1	A_23_P374782	0.131195	0.00399053	2.02052	down	A_23_P374782	A_23_P374782	NM_001024666	NM_001024666	NM_001024666	Hs.726365	30011	SH3KBP1	SH3-domain kinase binding protein 1	ENST00000379698	THC2744683	GO:0005515(protein binding)|GO:0005829(cytosol)|GO:0005856(cytoskeleton)|GO:0005886(plasma membrane)|GO:0005911(cell-cell junction)|GO:0005925(focal adhesion)|GO:0006897(endocytosis)|GO:0006915(apoptotic process)|GO:0007010(cytoskeleton organization)|GO:0007173(epidermal growth factor receptor signaling pathway)|GO:0007267(cell-cell signaling)|GO:0008360(regulation of cell shape)|GO:0016477(cell …	Homo sapiens SH3-domain kinase binding protein 1 (SH3KBP1), transcript variant 2, mRNA [NM_001024666]	chrX:19554143-19554084	hs|Xp22.12	TTTGTCACAGACTTCCCTAGTGTTTGTACTACACGTAGTCAGAAGCGAGTGTCCTTTTCT
p5056	hsa-miR-5694	SH3KBP1	A_23_P374782	0.131195	0.00399053	2.02052	down	A_23_P374782	A_23_P374782	NM_001024666	NM_001024666	NM_001024666	Hs.726365	30011	SH3KBP1	SH3-domain kinase binding protein 1	ENST00000379698	THC2744683	GO:0005515(protein binding)|GO:0005829(cytosol)|GO:0005856(cytoskeleton)|GO:0005886(plasma membrane)|GO:0005911(cell-cell junction)|GO:0005925(focal adhesion)|GO:0006897(endocytosis)|GO:0006915(apoptotic process)|GO:0007010(cytoskeleton organization)|GO:0007173(epidermal growth factor receptor signaling pathway)|GO:0007267(cell-cell signaling)|GO:0008360(regulation of cell shape)|GO:0016477(cell …	Homo sapiens SH3-domain kinase binding protein 1 (SH3KBP1), transcript variant 2, mRNA [NM_001024666]	chrX:19554143-19554084	hs|Xp22.12	TTTGTCACAGACTTCCCTAGTGTTTGTACTACACGTAGTCAGAAGCGAGTGTCCTTTTCT
p5056	hsa-miR-1254	CPS1	A_33_P3242798	0.22736	0.0311484	2.02132	up	A_33_P3242798	A_33_P3242798	NM_001875	NM_001875	NM_001875	Hs.149252	1373	CPS1	carbamoyl-phosphate synthase 1, mitochondrial	ENST00000233072	THC2466963	GO:0000050(urea cycle)|GO:0004087(carbamoyl-phosphate synthase (ammonia) activity)|GO:0004088(carbamoyl-phosphate synthase (glutamine-hydrolyzing) activity)|GO:0004175(endopeptidase activity)|GO:0005509(calcium ion binding)|GO:0005515(protein binding)|GO:0005524(ATP binding)|GO:0005543(phospholipid binding)|GO:0005730(nucleolus)|GO:0005743(mitochondrial inner membrane)|GO:0005759(mitochondrial ma…	Homo sapiens carbamoyl-phosphate synthase 1, mitochondrial (CPS1), transcript variant 2, mRNA [NM_001875]	chr2:211543741-211543800	hs|2q34	CCCAAGGGCAGCCTTTGTTACTTTTAAATATTTTCTGTTATTACAAGTGCTCTAATTGTG
p5056	hsa-miR-4254	CPS1	A_33_P3242798	0.22736	0.0311484	2.02132	up	A_33_P3242798	A_33_P3242798	NM_001875	NM_001875	NM_001875	Hs.149252	1373	CPS1	carbamoyl-phosphate synthase 1, mitochondrial	ENST00000233072	THC2466963	GO:0000050(urea cycle)|GO:0004087(carbamoyl-phosphate synthase (ammonia) activity)|GO:0004088(carbamoyl-phosphate synthase (glutamine-hydrolyzing) activity)|GO:0004175(endopeptidase activity)|GO:0005509(calcium ion binding)|GO:0005515(protein binding)|GO:0005524(ATP binding)|GO:0005543(phospholipid binding)|GO:0005730(nucleolus)|GO:0005743(mitochondrial inner membrane)|GO:0005759(mitochondrial ma…	Homo sapiens carbamoyl-phosphate synthase 1, mitochondrial (CPS1), transcript variant 2, mRNA [NM_001875]	chr2:211543741-211543800	hs|2q34	CCCAAGGGCAGCCTTTGTTACTTTTAAATATTTTCTGTTATTACAAGTGCTCTAATTGTG
p5056	hsa-miR-3129-5p	ZNF2	A_23_P142969	0.202926	0.0223824	2.02351	up	A_23_P142969	A_23_P142969	NM_021088	NM_021088	NM_021088	Hs.590916	7549	ZNF2	zinc finger protein 2	ENST00000614034	THC2472411	GO:0003677(DNA binding)|GO:0003700(sequence-specific DNA binding transcription factor activity)|GO:0005634(nucleus)|GO:0006351(transcription, DNA-dependent)|GO:0006355(regulation of transcription, DNA-dependent)|GO:0008270(zinc ion binding)	Homo sapiens zinc finger protein 2 (ZNF2), transcript variant 1, mRNA [NM_021088]	chr2:95848323-95848382	hs|2q11.1	TGCTAGTAGCTAGCACTTACTGAGCACCTGCAATGAGGTAAAGACTCAGCTAAGGGTTTT
p5055	hsa-miR-3138	ZNF2	A_23_P142969	0.202926	0.0223824	2.02351	up	A_23_P142969	A_23_P142969	NM_021088	NM_021088	NM_021088	Hs.590916	7549	ZNF2	zinc finger protein 2	ENST00000614034	THC2472411	GO:0003677(DNA binding)|GO:0003700(sequence-specific DNA binding transcription factor activity)|GO:0005634(nucleus)|GO:0006351(transcription, DNA-dependent)|GO:0006355(regulation of transcription, DNA-dependent)|GO:0008270(zinc ion binding)	Homo sapiens zinc finger protein 2 (ZNF2), transcript variant 1, mRNA [NM_021088]	chr2:95848323-95848382	hs|2q11.1	TGCTAGTAGCTAGCACTTACTGAGCACCTGCAATGAGGTAAAGACTCAGCTAAGGGTTTT
p5056	hsa-miR-3689a-3p	ZNF2	A_23_P142969	0.202926	0.0223824	2.02351	up	A_23_P142969	A_23_P142969	NM_021088	NM_021088	NM_021088	Hs.590916	7549	ZNF2	zinc finger protein 2	ENST00000614034	THC2472411	GO:0003677(DNA binding)|GO:0003700(sequence-specific DNA binding transcription factor activity)|GO:0005634(nucleus)|GO:0006351(transcription, DNA-dependent)|GO:0006355(regulation of transcription, DNA-dependent)|GO:0008270(zinc ion binding)	Homo sapiens zinc finger protein 2 (ZNF2), transcript variant 1, mRNA [NM_021088]	chr2:95848323-95848382	hs|2q11.1	TGCTAGTAGCTAGCACTTACTGAGCACCTGCAATGAGGTAAAGACTCAGCTAAGGGTTTT
p5056	hsa-miR-3689b-3p	ZNF2	A_23_P142969	0.202926	0.0223824	2.02351	up	A_23_P142969	A_23_P142969	NM_021088	NM_021088	NM_021088	Hs.590916	7549	ZNF2	zinc finger protein 2	ENST00000614034	THC2472411	GO:0003677(DNA binding)|GO:0003700(sequence-specific DNA binding transcription factor activity)|GO:0005634(nucleus)|GO:0006351(transcription, DNA-dependent)|GO:0006355(regulation of transcription, DNA-dependent)|GO:0008270(zinc ion binding)	Homo sapiens zinc finger protein 2 (ZNF2), transcript variant 1, mRNA [NM_021088]	chr2:95848323-95848382	hs|2q11.1	TGCTAGTAGCTAGCACTTACTGAGCACCTGCAATGAGGTAAAGACTCAGCTAAGGGTTTT
p5056	hsa-miR-3689c	ZNF2	A_23_P142969	0.202926	0.0223824	2.02351	up	A_23_P142969	A_23_P142969	NM_021088	NM_021088	NM_021088	Hs.590916	7549	ZNF2	zinc finger protein 2	ENST00000614034	THC2472411	GO:0003677(DNA binding)|GO:0003700(sequence-specific DNA binding transcription factor activity)|GO:0005634(nucleus)|GO:0006351(transcription, DNA-dependent)|GO:0006355(regulation of transcription, DNA-dependent)|GO:0008270(zinc ion binding)	Homo sapiens zinc finger protein 2 (ZNF2), transcript variant 1, mRNA [NM_021088]	chr2:95848323-95848382	hs|2q11.1	TGCTAGTAGCTAGCACTTACTGAGCACCTGCAATGAGGTAAAGACTCAGCTAAGGGTTTT
p5056	hsa-miR-4459	ZNF2	A_23_P142969	0.202926	0.0223824	2.02351	up	A_23_P142969	A_23_P142969	NM_021088	NM_021088	NM_021088	Hs.590916	7549	ZNF2	zinc finger protein 2	ENST00000614034	THC2472411	GO:0003677(DNA binding)|GO:0003700(sequence-specific DNA binding transcription factor activity)|GO:0005634(nucleus)|GO:0006351(transcription, DNA-dependent)|GO:0006355(regulation of transcription, DNA-dependent)|GO:0008270(zinc ion binding)	Homo sapiens zinc finger protein 2 (ZNF2), transcript variant 1, mRNA [NM_021088]	chr2:95848323-95848382	hs|2q11.1	TGCTAGTAGCTAGCACTTACTGAGCACCTGCAATGAGGTAAAGACTCAGCTAAGGGTTTT
p5056	hsa-miR-4722-5p	ZNF2	A_23_P142969	0.202926	0.0223824	2.02351	up	A_23_P142969	A_23_P142969	NM_021088	NM_021088	NM_021088	Hs.590916	7549	ZNF2	zinc finger protein 2	ENST00000614034	THC2472411	GO:0003677(DNA binding)|GO:0003700(sequence-specific DNA binding transcription factor activity)|GO:0005634(nucleus)|GO:0006351(transcription, DNA-dependent)|GO:0006355(regulation of transcription, DNA-dependent)|GO:0008270(zinc ion binding)	Homo sapiens zinc finger protein 2 (ZNF2), transcript variant 1, mRNA [NM_021088]	chr2:95848323-95848382	hs|2q11.1	TGCTAGTAGCTAGCACTTACTGAGCACCTGCAATGAGGTAAAGACTCAGCTAAGGGTTTT
p5056	hsa-miR-5589-5p	ZNF2	A_23_P142969	0.202926	0.0223824	2.02351	up	A_23_P142969	A_23_P142969	NM_021088	NM_021088	NM_021088	Hs.590916	7549	ZNF2	zinc finger protein 2	ENST00000614034	THC2472411	GO:0003677(DNA binding)|GO:0003700(sequence-specific DNA binding transcription factor activity)|GO:0005634(nucleus)|GO:0006351(transcription, DNA-dependent)|GO:0006355(regulation of transcription, DNA-dependent)|GO:0008270(zinc ion binding)	Homo sapiens zinc finger protein 2 (ZNF2), transcript variant 1, mRNA [NM_021088]	chr2:95848323-95848382	hs|2q11.1	TGCTAGTAGCTAGCACTTACTGAGCACCTGCAATGAGGTAAAGACTCAGCTAAGGGTTTT
p5056	hsa-miR-584-5p	ZNF2	A_23_P142969	0.202926	0.0223824	2.02351	up	A_23_P142969	A_23_P142969	NM_021088	NM_021088	NM_021088	Hs.590916	7549	ZNF2	zinc finger protein 2	ENST00000614034	THC2472411	GO:0003677(DNA binding)|GO:0003700(sequence-specific DNA binding transcription factor activity)|GO:0005634(nucleus)|GO:0006351(transcription, DNA-dependent)|GO:0006355(regulation of transcription, DNA-dependent)|GO:0008270(zinc ion binding)	Homo sapiens zinc finger protein 2 (ZNF2), transcript variant 1, mRNA [NM_021088]	chr2:95848323-95848382	hs|2q11.1	TGCTAGTAGCTAGCACTTACTGAGCACCTGCAATGAGGTAAAGACTCAGCTAAGGGTTTT
p5056	hsa-miR-762	ZNF2	A_23_P142969	0.202926	0.0223824	2.02351	up	A_23_P142969	A_23_P142969	NM_021088	NM_021088	NM_021088	Hs.590916	7549	ZNF2	zinc finger protein 2	ENST00000614034	THC2472411	GO:0003677(DNA binding)|GO:0003700(sequence-specific DNA binding transcription factor activity)|GO:0005634(nucleus)|GO:0006351(transcription, DNA-dependent)|GO:0006355(regulation of transcription, DNA-dependent)|GO:0008270(zinc ion binding)	Homo sapiens zinc finger protein 2 (ZNF2), transcript variant 1, mRNA [NM_021088]	chr2:95848323-95848382	hs|2q11.1	TGCTAGTAGCTAGCACTTACTGAGCACCTGCAATGAGGTAAAGACTCAGCTAAGGGTTTT
p5055	hsa-let-7g-5p	DZIP1L	A_21_P0000077	0.100969	0.000540402	2.02878	up	A_21_P0000077	A_21_P0000077	NM_001170538	NM_001170538	NM_001170538	Hs.351403	199221	DZIP1L	DAZ interacting zinc finger protein 1-like	ENST00000488595	THC2488386	GO:0005814(centriole)|GO:0036064(cilium basal body)|GO:0042384(cilium assembly)|GO:0046872(metal ion binding)	Homo sapiens DAZ interacting zinc finger protein 1-like (DZIP1L), transcript variant 2, mRNA [NM_001170538]	chr3:137811264-137807330	hs|3q22.3	ATTTAAAAATGTCGCCAAGCAGAACTCTACACTAGAAGAGAAACTGCGGGCACTGCAGTC
p5055	hsa-let-7i-5p	DZIP1L	A_21_P0000077	0.100969	0.000540402	2.02878	up	A_21_P0000077	A_21_P0000077	NM_001170538	NM_001170538	NM_001170538	Hs.351403	199221	DZIP1L	DAZ interacting zinc finger protein 1-like	ENST00000488595	THC2488386	GO:0005814(centriole)|GO:0036064(cilium basal body)|GO:0042384(cilium assembly)|GO:0046872(metal ion binding)	Homo sapiens DAZ interacting zinc finger protein 1-like (DZIP1L), transcript variant 2, mRNA [NM_001170538]	chr3:137811264-137807330	hs|3q22.3	ATTTAAAAATGTCGCCAAGCAGAACTCTACACTAGAAGAGAAACTGCGGGCACTGCAGTC
p5056	hsa-miR-1254	DZIP1L	A_21_P0000077	0.100969	0.000540402	2.02878	up	A_21_P0000077	A_21_P0000077	NM_001170538	NM_001170538	NM_001170538	Hs.351403	199221	DZIP1L	DAZ interacting zinc finger protein 1-like	ENST00000488595	THC2488386	GO:0005814(centriole)|GO:0036064(cilium basal body)|GO:0042384(cilium assembly)|GO:0046872(metal ion binding)	Homo sapiens DAZ interacting zinc finger protein 1-like (DZIP1L), transcript variant 2, mRNA [NM_001170538]	chr3:137811264-137807330	hs|3q22.3	ATTTAAAAATGTCGCCAAGCAGAACTCTACACTAGAAGAGAAACTGCGGGCACTGCAGTC
p5056	hsa-miR-3129-5p	DZIP1L	A_21_P0000077	0.100969	0.000540402	2.02878	up	A_21_P0000077	A_21_P0000077	NM_001170538	NM_001170538	NM_001170538	Hs.351403	199221	DZIP1L	DAZ interacting zinc finger protein 1-like	ENST00000488595	THC2488386	GO:0005814(centriole)|GO:0036064(cilium basal body)|GO:0042384(cilium assembly)|GO:0046872(metal ion binding)	Homo sapiens DAZ interacting zinc finger protein 1-like (DZIP1L), transcript variant 2, mRNA [NM_001170538]	chr3:137811264-137807330	hs|3q22.3	ATTTAAAAATGTCGCCAAGCAGAACTCTACACTAGAAGAGAAACTGCGGGCACTGCAGTC
p5056	hsa-miR-4530	DZIP1L	A_21_P0000077	0.100969	0.000540402	2.02878	up	A_21_P0000077	A_21_P0000077	NM_001170538	NM_001170538	NM_001170538	Hs.351403	199221	DZIP1L	DAZ interacting zinc finger protein 1-like	ENST00000488595	THC2488386	GO:0005814(centriole)|GO:0036064(cilium basal body)|GO:0042384(cilium assembly)|GO:0046872(metal ion binding)	Homo sapiens DAZ interacting zinc finger protein 1-like (DZIP1L), transcript variant 2, mRNA [NM_001170538]	chr3:137811264-137807330	hs|3q22.3	ATTTAAAAATGTCGCCAAGCAGAACTCTACACTAGAAGAGAAACTGCGGGCACTGCAGTC
p5056	hsa-miR-3192-5p	TMEM109	A_24_P47467	0.122451	0.00232381	2.03286	down	A_24_P47467	A_24_P47467	NM_024092	NM_024092	NM_024092	Hs.13662	79073	TMEM109	transmembrane protein 109	ENST00000227525	THC2469061	GO:0003674(molecular_function)|GO:0005640(nuclear outer membrane)|GO:0016021(integral to membrane)|GO:0033017(sarcoplasmic reticulum membrane)|GO:0042771(DNA damage response, signal transduction by p53 class mediator resulting in induction of apoptosis)|GO:0060548(negative regulation of cell death)|GO:0070062(extracellular vesicular exosome)|GO:0071480(cellular response to gamma radiation)	Homo sapiens transmembrane protein 109 (TMEM109), mRNA [NM_024092]	chr11:60690854-60690913	hs|11q12.2	GGTTTTAAATAAAGTGCACGCTATTTTATTATCTTGTTCTGAATAAAATGTATTTACTCC
p5056	hsa-miR-4436b-3p	TMEM109	A_24_P47467	0.122451	0.00232381	2.03286	down	A_24_P47467	A_24_P47467	NM_024092	NM_024092	NM_024092	Hs.13662	79073	TMEM109	transmembrane protein 109	ENST00000227525	THC2469061	GO:0003674(molecular_function)|GO:0005640(nuclear outer membrane)|GO:0016021(integral to membrane)|GO:0033017(sarcoplasmic reticulum membrane)|GO:0042771(DNA damage response, signal transduction by p53 class mediator resulting in induction of apoptosis)|GO:0060548(negative regulation of cell death)|GO:0070062(extracellular vesicular exosome)|GO:0071480(cellular response to gamma radiation)	Homo sapiens transmembrane protein 109 (TMEM109), mRNA [NM_024092]	chr11:60690854-60690913	hs|11q12.2	GGTTTTAAATAAAGTGCACGCTATTTTATTATCTTGTTCTGAATAAAATGTATTTACTCC
p5056	hsa-miR-4446-3p	TMEM109	A_24_P47467	0.122451	0.00232381	2.03286	down	A_24_P47467	A_24_P47467	NM_024092	NM_024092	NM_024092	Hs.13662	79073	TMEM109	transmembrane protein 109	ENST00000227525	THC2469061	GO:0003674(molecular_function)|GO:0005640(nuclear outer membrane)|GO:0016021(integral to membrane)|GO:0033017(sarcoplasmic reticulum membrane)|GO:0042771(DNA damage response, signal transduction by p53 class mediator resulting in induction of apoptosis)|GO:0060548(negative regulation of cell death)|GO:0070062(extracellular vesicular exosome)|GO:0071480(cellular response to gamma radiation)	Homo sapiens transmembrane protein 109 (TMEM109), mRNA [NM_024092]	chr11:60690854-60690913	hs|11q12.2	GGTTTTAAATAAAGTGCACGCTATTTTATTATCTTGTTCTGAATAAAATGTATTTACTCC
p5056	hsa-miR-4492	TMEM109	A_24_P47467	0.122451	0.00232381	2.03286	down	A_24_P47467	A_24_P47467	NM_024092	NM_024092	NM_024092	Hs.13662	79073	TMEM109	transmembrane protein 109	ENST00000227525	THC2469061	GO:0003674(molecular_function)|GO:0005640(nuclear outer membrane)|GO:0016021(integral to membrane)|GO:0033017(sarcoplasmic reticulum membrane)|GO:0042771(DNA damage response, signal transduction by p53 class mediator resulting in induction of apoptosis)|GO:0060548(negative regulation of cell death)|GO:0070062(extracellular vesicular exosome)|GO:0071480(cellular response to gamma radiation)	Homo sapiens transmembrane protein 109 (TMEM109), mRNA [NM_024092]	chr11:60690854-60690913	hs|11q12.2	GGTTTTAAATAAAGTGCACGCTATTTTATTATCTTGTTCTGAATAAAATGTATTTACTCC
p5056	hsa-miR-4505	TMEM109	A_24_P47467	0.122451	0.00232381	2.03286	down	A_24_P47467	A_24_P47467	NM_024092	NM_024092	NM_024092	Hs.13662	79073	TMEM109	transmembrane protein 109	ENST00000227525	THC2469061	GO:0003674(molecular_function)|GO:0005640(nuclear outer membrane)|GO:0016021(integral to membrane)|GO:0033017(sarcoplasmic reticulum membrane)|GO:0042771(DNA damage response, signal transduction by p53 class mediator resulting in induction of apoptosis)|GO:0060548(negative regulation of cell death)|GO:0070062(extracellular vesicular exosome)|GO:0071480(cellular response to gamma radiation)	Homo sapiens transmembrane protein 109 (TMEM109), mRNA [NM_024092]	chr11:60690854-60690913	hs|11q12.2	GGTTTTAAATAAAGTGCACGCTATTTTATTATCTTGTTCTGAATAAAATGTATTTACTCC
p5056	hsa-miR-5001-5p	TMEM109	A_24_P47467	0.122451	0.00232381	2.03286	down	A_24_P47467	A_24_P47467	NM_024092	NM_024092	NM_024092	Hs.13662	79073	TMEM109	transmembrane protein 109	ENST00000227525	THC2469061	GO:0003674(molecular_function)|GO:0005640(nuclear outer membrane)|GO:0016021(integral to membrane)|GO:0033017(sarcoplasmic reticulum membrane)|GO:0042771(DNA damage response, signal transduction by p53 class mediator resulting in induction of apoptosis)|GO:0060548(negative regulation of cell death)|GO:0070062(extracellular vesicular exosome)|GO:0071480(cellular response to gamma radiation)	Homo sapiens transmembrane protein 109 (TMEM109), mRNA [NM_024092]	chr11:60690854-60690913	hs|11q12.2	GGTTTTAAATAAAGTGCACGCTATTTTATTATCTTGTTCTGAATAAAATGTATTTACTCC
p5056	hsa-miR-5787	TMEM109	A_24_P47467	0.122451	0.00232381	2.03286	down	A_24_P47467	A_24_P47467	NM_024092	NM_024092	NM_024092	Hs.13662	79073	TMEM109	transmembrane protein 109	ENST00000227525	THC2469061	GO:0003674(molecular_function)|GO:0005640(nuclear outer membrane)|GO:0016021(integral to membrane)|GO:0033017(sarcoplasmic reticulum membrane)|GO:0042771(DNA damage response, signal transduction by p53 class mediator resulting in induction of apoptosis)|GO:0060548(negative regulation of cell death)|GO:0070062(extracellular vesicular exosome)|GO:0071480(cellular response to gamma radiation)	Homo sapiens transmembrane protein 109 (TMEM109), mRNA [NM_024092]	chr11:60690854-60690913	hs|11q12.2	GGTTTTAAATAAAGTGCACGCTATTTTATTATCTTGTTCTGAATAAAATGTATTTACTCC
p5056	hsa-miR-591	TMEM109	A_24_P47467	0.122451	0.00232381	2.03286	down	A_24_P47467	A_24_P47467	NM_024092	NM_024092	NM_024092	Hs.13662	79073	TMEM109	transmembrane protein 109	ENST00000227525	THC2469061	GO:0003674(molecular_function)|GO:0005640(nuclear outer membrane)|GO:0016021(integral to membrane)|GO:0033017(sarcoplasmic reticulum membrane)|GO:0042771(DNA damage response, signal transduction by p53 class mediator resulting in induction of apoptosis)|GO:0060548(negative regulation of cell death)|GO:0070062(extracellular vesicular exosome)|GO:0071480(cellular response to gamma radiation)	Homo sapiens transmembrane protein 109 (TMEM109), mRNA [NM_024092]	chr11:60690854-60690913	hs|11q12.2	GGTTTTAAATAAAGTGCACGCTATTTTATTATCTTGTTCTGAATAAAATGTATTTACTCC
p5056	hsa-miR-762	TMEM109	A_24_P47467	0.122451	0.00232381	2.03286	down	A_24_P47467	A_24_P47467	NM_024092	NM_024092	NM_024092	Hs.13662	79073	TMEM109	transmembrane protein 109	ENST00000227525	THC2469061	GO:0003674(molecular_function)|GO:0005640(nuclear outer membrane)|GO:0016021(integral to membrane)|GO:0033017(sarcoplasmic reticulum membrane)|GO:0042771(DNA damage response, signal transduction by p53 class mediator resulting in induction of apoptosis)|GO:0060548(negative regulation of cell death)|GO:0070062(extracellular vesicular exosome)|GO:0071480(cellular response to gamma radiation)	Homo sapiens transmembrane protein 109 (TMEM109), mRNA [NM_024092]	chr11:60690854-60690913	hs|11q12.2	GGTTTTAAATAAAGTGCACGCTATTTTATTATCTTGTTCTGAATAAAATGTATTTACTCC
p5056	hsa-miR-25-3p	CCDC144A	A_33_P3390580	0.23756	0.0353295	2.03943	up	A_33_P3390580	A_33_P3390580	NM_014695	NM_014695	NM_014695	Hs.745246	9720	CCDC144A	coiled-coil domain containing 144A	ENST00000436374	NP1474726		Homo sapiens coiled-coil domain containing 144A (CCDC144A), transcript variant 1, mRNA [NM_014695]	chr17:16608610-16608669	hs|17p11.2	AGAACGAGAAAAGATGGACACTGGAGTTGTACTTCTCTCAGGGAATGATACTCTCCATGA
p5055	hsa-miR-3126-5p	CCDC144A	A_33_P3390580	0.23756	0.0353295	2.03943	up	A_33_P3390580	A_33_P3390580	NM_014695	NM_014695	NM_014695	Hs.745246	9720	CCDC144A	coiled-coil domain containing 144A	ENST00000436374	NP1474726		Homo sapiens coiled-coil domain containing 144A (CCDC144A), transcript variant 1, mRNA [NM_014695]	chr17:16608610-16608669	hs|17p11.2	AGAACGAGAAAAGATGGACACTGGAGTTGTACTTCTCTCAGGGAATGATACTCTCCATGA
p5055	hsa-miR-4253	CCDC144A	A_33_P3390580	0.23756	0.0353295	2.03943	up	A_33_P3390580	A_33_P3390580	NM_014695	NM_014695	NM_014695	Hs.745246	9720	CCDC144A	coiled-coil domain containing 144A	ENST00000436374	NP1474726		Homo sapiens coiled-coil domain containing 144A (CCDC144A), transcript variant 1, mRNA [NM_014695]	chr17:16608610-16608669	hs|17p11.2	AGAACGAGAAAAGATGGACACTGGAGTTGTACTTCTCTCAGGGAATGATACTCTCCATGA
p5056	hsa-miR-5680	CCDC144A	A_33_P3390580	0.23756	0.0353295	2.03943	up	A_33_P3390580	A_33_P3390580	NM_014695	NM_014695	NM_014695	Hs.745246	9720	CCDC144A	coiled-coil domain containing 144A	ENST00000436374	NP1474726		Homo sapiens coiled-coil domain containing 144A (CCDC144A), transcript variant 1, mRNA [NM_014695]	chr17:16608610-16608669	hs|17p11.2	AGAACGAGAAAAGATGGACACTGGAGTTGTACTTCTCTCAGGGAATGATACTCTCCATGA
p5056	hsa-miR-92a-3p	CCDC144A	A_33_P3390580	0.23756	0.0353295	2.03943	up	A_33_P3390580	A_33_P3390580	NM_014695	NM_014695	NM_014695	Hs.745246	9720	CCDC144A	coiled-coil domain containing 144A	ENST00000436374	NP1474726		Homo sapiens coiled-coil domain containing 144A (CCDC144A), transcript variant 1, mRNA [NM_014695]	chr17:16608610-16608669	hs|17p11.2	AGAACGAGAAAAGATGGACACTGGAGTTGTACTTCTCTCAGGGAATGATACTCTCCATGA
p5056	hsa-miR-92b-3p	CCDC144A	A_33_P3390580	0.23756	0.0353295	2.03943	up	A_33_P3390580	A_33_P3390580	NM_014695	NM_014695	NM_014695	Hs.745246	9720	CCDC144A	coiled-coil domain containing 144A	ENST00000436374	NP1474726		Homo sapiens coiled-coil domain containing 144A (CCDC144A), transcript variant 1, mRNA [NM_014695]	chr17:16608610-16608669	hs|17p11.2	AGAACGAGAAAAGATGGACACTGGAGTTGTACTTCTCTCAGGGAATGATACTCTCCATGA
p5056	hsa-miR-4530	BNIPL	A_24_P85850	0.128586	0.00298396	2.04315	up	A_24_P85850	A_24_P85850	NM_138278	NM_138278	NM_138278	Hs.591473	149428	BNIPL	BCL2/adenovirus E1B 19kD interacting protein like	ENST00000485855	THC2711996	GO:0005515(protein binding)|GO:0005634(nucleus)|GO:0005829(cytosol)|GO:0006915(apoptotic process)|GO:0008285(negative regulation of cell proliferation)|GO:0040009(regulation of growth rate)|GO:0042802(identical protein binding)	Homo sapiens BCL2/adenovirus E1B 19kD interacting protein like (BNIPL), transcript variant 1, mRNA [NM_138278]	chr1:151015555-151015614	hs|1q21.3	GGGAGCAGCGCGTAGACATGACTGTCATTGAGCCCTATAAGAAAGTCCTGTCTCATGGAG
p5056	hsa-miR-302c-5p	ACVR1	A_33_P3360665	0.128077	0.00286008	2.04525	up	A_33_P3360665	A_33_P3360665	NM_001105	NM_001105	NM_001105	Hs.470316	90	ACVR1	activin A receptor, type I	ENST00000410057	THC2462318	GO:0000082(G1/S transition of mitotic cell cycle)|GO:0001569(patterning of blood vessels)|GO:0001655(urogenital system development)|GO:0001701(in utero embryonic development)|GO:0001702(gastrulation with mouth forming second)|GO:0001707(mesoderm formation)|GO:0001755(neural crest cell migration)|GO:0002526(acute inflammatory response)|GO:0003143(embryonic heart tube morphogenesis)|GO:0003183(mitr…	Homo sapiens activin A receptor, type I (ACVR1), transcript variant 1, mRNA [NM_001105]	chr2:158594035-158593976	hs|2q24.1	ATAGTGTCAAGAAGGAAGATTTGACGTTGTTGTCATTGTCCAGCTGGGACCTAATGCTGG
p5056	hsa-miR-4505	ACVR1	A_33_P3360665	0.128077	0.00286008	2.04525	up	A_33_P3360665	A_33_P3360665	NM_001105	NM_001105	NM_001105	Hs.470316	90	ACVR1	activin A receptor, type I	ENST00000410057	THC2462318	GO:0000082(G1/S transition of mitotic cell cycle)|GO:0001569(patterning of blood vessels)|GO:0001655(urogenital system development)|GO:0001701(in utero embryonic development)|GO:0001702(gastrulation with mouth forming second)|GO:0001707(mesoderm formation)|GO:0001755(neural crest cell migration)|GO:0002526(acute inflammatory response)|GO:0003143(embryonic heart tube morphogenesis)|GO:0003183(mitr…	Homo sapiens activin A receptor, type I (ACVR1), transcript variant 1, mRNA [NM_001105]	chr2:158594035-158593976	hs|2q24.1	ATAGTGTCAAGAAGGAAGATTTGACGTTGTTGTCATTGTCCAGCTGGGACCTAATGCTGG
p5056	hsa-miR-4717-3p	ACVR1	A_33_P3360665	0.128077	0.00286008	2.04525	up	A_33_P3360665	A_33_P3360665	NM_001105	NM_001105	NM_001105	Hs.470316	90	ACVR1	activin A receptor, type I	ENST00000410057	THC2462318	GO:0000082(G1/S transition of mitotic cell cycle)|GO:0001569(patterning of blood vessels)|GO:0001655(urogenital system development)|GO:0001701(in utero embryonic development)|GO:0001702(gastrulation with mouth forming second)|GO:0001707(mesoderm formation)|GO:0001755(neural crest cell migration)|GO:0002526(acute inflammatory response)|GO:0003143(embryonic heart tube morphogenesis)|GO:0003183(mitr…	Homo sapiens activin A receptor, type I (ACVR1), transcript variant 1, mRNA [NM_001105]	chr2:158594035-158593976	hs|2q24.1	ATAGTGTCAAGAAGGAAGATTTGACGTTGTTGTCATTGTCCAGCTGGGACCTAATGCTGG
p5056	hsa-miR-5589-5p	ACVR1	A_33_P3360665	0.128077	0.00286008	2.04525	up	A_33_P3360665	A_33_P3360665	NM_001105	NM_001105	NM_001105	Hs.470316	90	ACVR1	activin A receptor, type I	ENST00000410057	THC2462318	GO:0000082(G1/S transition of mitotic cell cycle)|GO:0001569(patterning of blood vessels)|GO:0001655(urogenital system development)|GO:0001701(in utero embryonic development)|GO:0001702(gastrulation with mouth forming second)|GO:0001707(mesoderm formation)|GO:0001755(neural crest cell migration)|GO:0002526(acute inflammatory response)|GO:0003143(embryonic heart tube morphogenesis)|GO:0003183(mitr…	Homo sapiens activin A receptor, type I (ACVR1), transcript variant 1, mRNA [NM_001105]	chr2:158594035-158593976	hs|2q24.1	ATAGTGTCAAGAAGGAAGATTTGACGTTGTTGTCATTGTCCAGCTGGGACCTAATGCTGG
p5055	hsa-miR-3138	PARD3	A_33_P3303380	0.0805911	0.000167016	2.05205	up	A_33_P3303380	A_33_P3303380	ENST00000374768	XM_005252536	XM_005252536		56288	PARD3	par-3 family cell polarity regulator	ENST00000374768	THC2663189	GO:0000226(microtubule cytoskeleton organization)|GO:0003383(apical constriction)|GO:0005080(protein kinase C binding)|GO:0005515(protein binding)|GO:0005546(phosphatidylinositol-4,5-bisphosphate binding)|GO:0005547(phosphatidylinositol-3,4,5-trisphosphate binding)|GO:0005819(spindle)|GO:0005829(cytosol)|GO:0005886(plasma membrane)|GO:0005911(cell-cell junction)|GO:0005913(cell-cell adherens junc…	par-3 family cell polarity regulator [Source:HGNC Symbol;Acc:HGNC:16051] [ENST00000374768]	chr10:34635185-34635126	hs|10p11.21	TTCCTAGTCTGTTGCCCCGATTTTGTTAGCTACAGCTTCATTAGTCCTCTTCGGTTTGCA
p5056	hsa-miR-4722-5p	PARD3	A_33_P3303380	0.0805911	0.000167016	2.05205	up	A_33_P3303380	A_33_P3303380	ENST00000374768	XM_005252536	XM_005252536		56288	PARD3	par-3 family cell polarity regulator	ENST00000374768	THC2663189	GO:0000226(microtubule cytoskeleton organization)|GO:0003383(apical constriction)|GO:0005080(protein kinase C binding)|GO:0005515(protein binding)|GO:0005546(phosphatidylinositol-4,5-bisphosphate binding)|GO:0005547(phosphatidylinositol-3,4,5-trisphosphate binding)|GO:0005819(spindle)|GO:0005829(cytosol)|GO:0005886(plasma membrane)|GO:0005911(cell-cell junction)|GO:0005913(cell-cell adherens junc…	par-3 family cell polarity regulator [Source:HGNC Symbol;Acc:HGNC:16051] [ENST00000374768]	chr10:34635185-34635126	hs|10p11.21	TTCCTAGTCTGTTGCCCCGATTTTGTTAGCTACAGCTTCATTAGTCCTCTTCGGTTTGCA
p5056	hsa-miR-505-5p	PARD3	A_33_P3303380	0.0805911	0.000167016	2.05205	up	A_33_P3303380	A_33_P3303380	ENST00000374768	XM_005252536	XM_005252536		56288	PARD3	par-3 family cell polarity regulator	ENST00000374768	THC2663189	GO:0000226(microtubule cytoskeleton organization)|GO:0003383(apical constriction)|GO:0005080(protein kinase C binding)|GO:0005515(protein binding)|GO:0005546(phosphatidylinositol-4,5-bisphosphate binding)|GO:0005547(phosphatidylinositol-3,4,5-trisphosphate binding)|GO:0005819(spindle)|GO:0005829(cytosol)|GO:0005886(plasma membrane)|GO:0005911(cell-cell junction)|GO:0005913(cell-cell adherens junc…	par-3 family cell polarity regulator [Source:HGNC Symbol;Acc:HGNC:16051] [ENST00000374768]	chr10:34635185-34635126	hs|10p11.21	TTCCTAGTCTGTTGCCCCGATTTTGTTAGCTACAGCTTCATTAGTCCTCTTCGGTTTGCA
p5055	hsa-miR-1273e	MCF2L	A_23_P88099	0.168784	0.0111979	2.05458	down	A_23_P88099	A_23_P88099	NM_024979	NM_024979	NM_024979	Hs.170422	23263	MCF2L	MCF.2 cell line derived transforming sequence-like	ENST00000488765	THC2464504	GO:0005089(Rho guanyl-nucleotide exchange factor activity)|GO:0005545(1-phosphatidylinositol binding)|GO:0005615(extracellular space)|GO:0005829(cytosol)|GO:0005886(plasma membrane)|GO:0007264(small GTPase mediated signal transduction)|GO:0007266(Rho protein signal transduction)|GO:0030027(lamellipodium)|GO:0032321(positive regulation of Rho GTPase activity)|GO:0043065(positive regulation of apop…	Homo sapiens MCF.2 cell line derived transforming sequence-like (MCF2L), transcript variant 2, mRNA [NM_024979]	chr13:113752718-113752777	hs|13q34	TTGTGTGACCCTCCCCATAAAGGCACTTTACAGCTTCATGTTTCATCCACTGTCACTTTT
p5056	hsa-miR-1587	MCF2L	A_23_P88099	0.168784	0.0111979	2.05458	down	A_23_P88099	A_23_P88099	NM_024979	NM_024979	NM_024979	Hs.170422	23263	MCF2L	MCF.2 cell line derived transforming sequence-like	ENST00000488765	THC2464504	GO:0005089(Rho guanyl-nucleotide exchange factor activity)|GO:0005545(1-phosphatidylinositol binding)|GO:0005615(extracellular space)|GO:0005829(cytosol)|GO:0005886(plasma membrane)|GO:0007264(small GTPase mediated signal transduction)|GO:0007266(Rho protein signal transduction)|GO:0030027(lamellipodium)|GO:0032321(positive regulation of Rho GTPase activity)|GO:0043065(positive regulation of apop…	Homo sapiens MCF.2 cell line derived transforming sequence-like (MCF2L), transcript variant 2, mRNA [NM_024979]	chr13:113752718-113752777	hs|13q34	TTGTGTGACCCTCCCCATAAAGGCACTTTACAGCTTCATGTTTCATCCACTGTCACTTTT
p5055	hsa-miR-330-5p	MCF2L	A_23_P88099	0.168784	0.0111979	2.05458	down	A_23_P88099	A_23_P88099	NM_024979	NM_024979	NM_024979	Hs.170422	23263	MCF2L	MCF.2 cell line derived transforming sequence-like	ENST00000488765	THC2464504	GO:0005089(Rho guanyl-nucleotide exchange factor activity)|GO:0005545(1-phosphatidylinositol binding)|GO:0005615(extracellular space)|GO:0005829(cytosol)|GO:0005886(plasma membrane)|GO:0007264(small GTPase mediated signal transduction)|GO:0007266(Rho protein signal transduction)|GO:0030027(lamellipodium)|GO:0032321(positive regulation of Rho GTPase activity)|GO:0043065(positive regulation of apop…	Homo sapiens MCF.2 cell line derived transforming sequence-like (MCF2L), transcript variant 2, mRNA [NM_024979]	chr13:113752718-113752777	hs|13q34	TTGTGTGACCCTCCCCATAAAGGCACTTTACAGCTTCATGTTTCATCCACTGTCACTTTT
p5056	hsa-miR-3612	MCF2L	A_23_P88099	0.168784	0.0111979	2.05458	down	A_23_P88099	A_23_P88099	NM_024979	NM_024979	NM_024979	Hs.170422	23263	MCF2L	MCF.2 cell line derived transforming sequence-like	ENST00000488765	THC2464504	GO:0005089(Rho guanyl-nucleotide exchange factor activity)|GO:0005545(1-phosphatidylinositol binding)|GO:0005615(extracellular space)|GO:0005829(cytosol)|GO:0005886(plasma membrane)|GO:0007264(small GTPase mediated signal transduction)|GO:0007266(Rho protein signal transduction)|GO:0030027(lamellipodium)|GO:0032321(positive regulation of Rho GTPase activity)|GO:0043065(positive regulation of apop…	Homo sapiens MCF.2 cell line derived transforming sequence-like (MCF2L), transcript variant 2, mRNA [NM_024979]	chr13:113752718-113752777	hs|13q34	TTGTGTGACCCTCCCCATAAAGGCACTTTACAGCTTCATGTTTCATCCACTGTCACTTTT
p5056	hsa-miR-3689a-3p	MCF2L	A_23_P88099	0.168784	0.0111979	2.05458	down	A_23_P88099	A_23_P88099	NM_024979	NM_024979	NM_024979	Hs.170422	23263	MCF2L	MCF.2 cell line derived transforming sequence-like	ENST00000488765	THC2464504	GO:0005089(Rho guanyl-nucleotide exchange factor activity)|GO:0005545(1-phosphatidylinositol binding)|GO:0005615(extracellular space)|GO:0005829(cytosol)|GO:0005886(plasma membrane)|GO:0007264(small GTPase mediated signal transduction)|GO:0007266(Rho protein signal transduction)|GO:0030027(lamellipodium)|GO:0032321(positive regulation of Rho GTPase activity)|GO:0043065(positive regulation of apop…	Homo sapiens MCF.2 cell line derived transforming sequence-like (MCF2L), transcript variant 2, mRNA [NM_024979]	chr13:113752718-113752777	hs|13q34	TTGTGTGACCCTCCCCATAAAGGCACTTTACAGCTTCATGTTTCATCCACTGTCACTTTT
p5056	hsa-miR-3689b-3p	MCF2L	A_23_P88099	0.168784	0.0111979	2.05458	down	A_23_P88099	A_23_P88099	NM_024979	NM_024979	NM_024979	Hs.170422	23263	MCF2L	MCF.2 cell line derived transforming sequence-like	ENST00000488765	THC2464504	GO:0005089(Rho guanyl-nucleotide exchange factor activity)|GO:0005545(1-phosphatidylinositol binding)|GO:0005615(extracellular space)|GO:0005829(cytosol)|GO:0005886(plasma membrane)|GO:0007264(small GTPase mediated signal transduction)|GO:0007266(Rho protein signal transduction)|GO:0030027(lamellipodium)|GO:0032321(positive regulation of Rho GTPase activity)|GO:0043065(positive regulation of apop…	Homo sapiens MCF.2 cell line derived transforming sequence-like (MCF2L), transcript variant 2, mRNA [NM_024979]	chr13:113752718-113752777	hs|13q34	TTGTGTGACCCTCCCCATAAAGGCACTTTACAGCTTCATGTTTCATCCACTGTCACTTTT
p5056	hsa-miR-4270	MCF2L	A_23_P88099	0.168784	0.0111979	2.05458	down	A_23_P88099	A_23_P88099	NM_024979	NM_024979	NM_024979	Hs.170422	23263	MCF2L	MCF.2 cell line derived transforming sequence-like	ENST00000488765	THC2464504	GO:0005089(Rho guanyl-nucleotide exchange factor activity)|GO:0005545(1-phosphatidylinositol binding)|GO:0005615(extracellular space)|GO:0005829(cytosol)|GO:0005886(plasma membrane)|GO:0007264(small GTPase mediated signal transduction)|GO:0007266(Rho protein signal transduction)|GO:0030027(lamellipodium)|GO:0032321(positive regulation of Rho GTPase activity)|GO:0043065(positive regulation of apop…	Homo sapiens MCF.2 cell line derived transforming sequence-like (MCF2L), transcript variant 2, mRNA [NM_024979]	chr13:113752718-113752777	hs|13q34	TTGTGTGACCCTCCCCATAAAGGCACTTTACAGCTTCATGTTTCATCCACTGTCACTTTT
p5056	hsa-miR-4498	MCF2L	A_23_P88099	0.168784	0.0111979	2.05458	down	A_23_P88099	A_23_P88099	NM_024979	NM_024979	NM_024979	Hs.170422	23263	MCF2L	MCF.2 cell line derived transforming sequence-like	ENST00000488765	THC2464504	GO:0005089(Rho guanyl-nucleotide exchange factor activity)|GO:0005545(1-phosphatidylinositol binding)|GO:0005615(extracellular space)|GO:0005829(cytosol)|GO:0005886(plasma membrane)|GO:0007264(small GTPase mediated signal transduction)|GO:0007266(Rho protein signal transduction)|GO:0030027(lamellipodium)|GO:0032321(positive regulation of Rho GTPase activity)|GO:0043065(positive regulation of apop…	Homo sapiens MCF.2 cell line derived transforming sequence-like (MCF2L), transcript variant 2, mRNA [NM_024979]	chr13:113752718-113752777	hs|13q34	TTGTGTGACCCTCCCCATAAAGGCACTTTACAGCTTCATGTTTCATCCACTGTCACTTTT
p5056	hsa-miR-4530	MCF2L	A_23_P88099	0.168784	0.0111979	2.05458	down	A_23_P88099	A_23_P88099	NM_024979	NM_024979	NM_024979	Hs.170422	23263	MCF2L	MCF.2 cell line derived transforming sequence-like	ENST00000488765	THC2464504	GO:0005089(Rho guanyl-nucleotide exchange factor activity)|GO:0005545(1-phosphatidylinositol binding)|GO:0005615(extracellular space)|GO:0005829(cytosol)|GO:0005886(plasma membrane)|GO:0007264(small GTPase mediated signal transduction)|GO:0007266(Rho protein signal transduction)|GO:0030027(lamellipodium)|GO:0032321(positive regulation of Rho GTPase activity)|GO:0043065(positive regulation of apop…	Homo sapiens MCF.2 cell line derived transforming sequence-like (MCF2L), transcript variant 2, mRNA [NM_024979]	chr13:113752718-113752777	hs|13q34	TTGTGTGACCCTCCCCATAAAGGCACTTTACAGCTTCATGTTTCATCCACTGTCACTTTT
p5056	hsa-miR-4717-3p	MCF2L	A_23_P88099	0.168784	0.0111979	2.05458	down	A_23_P88099	A_23_P88099	NM_024979	NM_024979	NM_024979	Hs.170422	23263	MCF2L	MCF.2 cell line derived transforming sequence-like	ENST00000488765	THC2464504	GO:0005089(Rho guanyl-nucleotide exchange factor activity)|GO:0005545(1-phosphatidylinositol binding)|GO:0005615(extracellular space)|GO:0005829(cytosol)|GO:0005886(plasma membrane)|GO:0007264(small GTPase mediated signal transduction)|GO:0007266(Rho protein signal transduction)|GO:0030027(lamellipodium)|GO:0032321(positive regulation of Rho GTPase activity)|GO:0043065(positive regulation of apop…	Homo sapiens MCF.2 cell line derived transforming sequence-like (MCF2L), transcript variant 2, mRNA [NM_024979]	chr13:113752718-113752777	hs|13q34	TTGTGTGACCCTCCCCATAAAGGCACTTTACAGCTTCATGTTTCATCCACTGTCACTTTT
p5056	hsa-miR-505-5p	MCF2L	A_23_P88099	0.168784	0.0111979	2.05458	down	A_23_P88099	A_23_P88099	NM_024979	NM_024979	NM_024979	Hs.170422	23263	MCF2L	MCF.2 cell line derived transforming sequence-like	ENST00000488765	THC2464504	GO:0005089(Rho guanyl-nucleotide exchange factor activity)|GO:0005545(1-phosphatidylinositol binding)|GO:0005615(extracellular space)|GO:0005829(cytosol)|GO:0005886(plasma membrane)|GO:0007264(small GTPase mediated signal transduction)|GO:0007266(Rho protein signal transduction)|GO:0030027(lamellipodium)|GO:0032321(positive regulation of Rho GTPase activity)|GO:0043065(positive regulation of apop…	Homo sapiens MCF.2 cell line derived transforming sequence-like (MCF2L), transcript variant 2, mRNA [NM_024979]	chr13:113752718-113752777	hs|13q34	TTGTGTGACCCTCCCCATAAAGGCACTTTACAGCTTCATGTTTCATCCACTGTCACTTTT
p5056	hsa-miR-762	MCF2L	A_23_P88099	0.168784	0.0111979	2.05458	down	A_23_P88099	A_23_P88099	NM_024979	NM_024979	NM_024979	Hs.170422	23263	MCF2L	MCF.2 cell line derived transforming sequence-like	ENST00000488765	THC2464504	GO:0005089(Rho guanyl-nucleotide exchange factor activity)|GO:0005545(1-phosphatidylinositol binding)|GO:0005615(extracellular space)|GO:0005829(cytosol)|GO:0005886(plasma membrane)|GO:0007264(small GTPase mediated signal transduction)|GO:0007266(Rho protein signal transduction)|GO:0030027(lamellipodium)|GO:0032321(positive regulation of Rho GTPase activity)|GO:0043065(positive regulation of apop…	Homo sapiens MCF.2 cell line derived transforming sequence-like (MCF2L), transcript variant 2, mRNA [NM_024979]	chr13:113752718-113752777	hs|13q34	TTGTGTGACCCTCCCCATAAAGGCACTTTACAGCTTCATGTTTCATCCACTGTCACTTTT
p5056	hsa-miR-302c-5p	POF1B	A_24_P151692	0.204179	0.0229556	2.05784	down	A_24_P151692	A_24_P151692	NM_024921	NM_024921	NM_024921	Hs.267038	79983	POF1B	premature ovarian failure, 1B	ENST00000373145	NP286844	GO:0003779(actin binding)|GO:0005923(tight junction)	Homo sapiens premature ovarian failure, 1B (POF1B), mRNA [NM_024921]	chrX:84561300-84561241	hs|Xq21.1	GAAGAAAACAATCTCTCTCTTCGACATACACTATCAGACATGGAATACAGACTAAAAGAA
p5056	hsa-miR-584-5p	POF1B	A_24_P151692	0.204179	0.0229556	2.05784	down	A_24_P151692	A_24_P151692	NM_024921	NM_024921	NM_024921	Hs.267038	79983	POF1B	premature ovarian failure, 1B	ENST00000373145	NP286844	GO:0003779(actin binding)|GO:0005923(tight junction)	Homo sapiens premature ovarian failure, 1B (POF1B), mRNA [NM_024921]	chrX:84561300-84561241	hs|Xq21.1	GAAGAAAACAATCTCTCTCTTCGACATACACTATCAGACATGGAATACAGACTAAAAGAA
p5056	hsa-miR-25-3p	LRRC1	A_33_P3244473	0.172394	0.012214	2.07256	up	A_33_P3244473	A_33_P3244473	NM_018214	NM_018214	NM_018214	Hs.606493	55227	LRRC1	leucine rich repeat containing 1	ENST00000370882	THC2654793	GO:0005737(cytoplasm)|GO:0016020(membrane)	Homo sapiens leucine rich repeat containing 1 (LRRC1), mRNA [NM_018214]	chr6:53747702-53747761	hs|6p12.1	CTGAATTACAGAATTTAACATGTCTTTCTGTAAATGACATCTCACTACAGTCTCTACCTG
p5056	hsa-miR-3129-5p	LRRC1	A_33_P3244473	0.172394	0.012214	2.07256	up	A_33_P3244473	A_33_P3244473	NM_018214	NM_018214	NM_018214	Hs.606493	55227	LRRC1	leucine rich repeat containing 1	ENST00000370882	THC2654793	GO:0005737(cytoplasm)|GO:0016020(membrane)	Homo sapiens leucine rich repeat containing 1 (LRRC1), mRNA [NM_018214]	chr6:53747702-53747761	hs|6p12.1	CTGAATTACAGAATTTAACATGTCTTTCTGTAAATGACATCTCACTACAGTCTCTACCTG
p5056	hsa-miR-432-3p	LRRC1	A_33_P3244473	0.172394	0.012214	2.07256	up	A_33_P3244473	A_33_P3244473	NM_018214	NM_018214	NM_018214	Hs.606493	55227	LRRC1	leucine rich repeat containing 1	ENST00000370882	THC2654793	GO:0005737(cytoplasm)|GO:0016020(membrane)	Homo sapiens leucine rich repeat containing 1 (LRRC1), mRNA [NM_018214]	chr6:53747702-53747761	hs|6p12.1	CTGAATTACAGAATTTAACATGTCTTTCTGTAAATGACATCTCACTACAGTCTCTACCTG
p5056	hsa-miR-92a-3p	LRRC1	A_33_P3244473	0.172394	0.012214	2.07256	up	A_33_P3244473	A_33_P3244473	NM_018214	NM_018214	NM_018214	Hs.606493	55227	LRRC1	leucine rich repeat containing 1	ENST00000370882	THC2654793	GO:0005737(cytoplasm)|GO:0016020(membrane)	Homo sapiens leucine rich repeat containing 1 (LRRC1), mRNA [NM_018214]	chr6:53747702-53747761	hs|6p12.1	CTGAATTACAGAATTTAACATGTCTTTCTGTAAATGACATCTCACTACAGTCTCTACCTG
p5056	hsa-miR-92b-3p	LRRC1	A_33_P3244473	0.172394	0.012214	2.07256	up	A_33_P3244473	A_33_P3244473	NM_018214	NM_018214	NM_018214	Hs.606493	55227	LRRC1	leucine rich repeat containing 1	ENST00000370882	THC2654793	GO:0005737(cytoplasm)|GO:0016020(membrane)	Homo sapiens leucine rich repeat containing 1 (LRRC1), mRNA [NM_018214]	chr6:53747702-53747761	hs|6p12.1	CTGAATTACAGAATTTAACATGTCTTTCTGTAAATGACATCTCACTACAGTCTCTACCTG
p5056	hsa-miR-184	TSPEAR	A_32_P7581	0.153338	0.00770633	2.08107	up	A_32_P7581	A_32_P7581	NM_144991	NM_144991	NM_144991	Hs.660703	54084	TSPEAR	thrombospondin-type laminin G domain and EAR repeats	ENST00000614657	THC2729230	GO:0003674(molecular_function)|GO:0005576(extracellular region)|GO:0007605(sensory perception of sound)|GO:0009986(cell surface)|GO:0032420(stereocilium)|GO:0060170(cilium membrane)	Homo sapiens thrombospondin-type laminin G domain and EAR repeats (TSPEAR), transcript variant 1, mRNA [NM_144991]	chr21:45929190-45929131	hs|21q22.3	ATGTGGAGATGCAAGTCCAGAATGATTCCTATGTCATCAACTCCGTCATCTACGAGCTGA
p5055	hsa-miR-2861	TSPEAR	A_32_P7581	0.153338	0.00770633	2.08107	up	A_32_P7581	A_32_P7581	NM_144991	NM_144991	NM_144991	Hs.660703	54084	TSPEAR	thrombospondin-type laminin G domain and EAR repeats	ENST00000614657	THC2729230	GO:0003674(molecular_function)|GO:0005576(extracellular region)|GO:0007605(sensory perception of sound)|GO:0009986(cell surface)|GO:0032420(stereocilium)|GO:0060170(cilium membrane)	Homo sapiens thrombospondin-type laminin G domain and EAR repeats (TSPEAR), transcript variant 1, mRNA [NM_144991]	chr21:45929190-45929131	hs|21q22.3	ATGTGGAGATGCAAGTCCAGAATGATTCCTATGTCATCAACTCCGTCATCTACGAGCTGA
p5056	hsa-miR-3192-5p	TSPEAR	A_32_P7581	0.153338	0.00770633	2.08107	up	A_32_P7581	A_32_P7581	NM_144991	NM_144991	NM_144991	Hs.660703	54084	TSPEAR	thrombospondin-type laminin G domain and EAR repeats	ENST00000614657	THC2729230	GO:0003674(molecular_function)|GO:0005576(extracellular region)|GO:0007605(sensory perception of sound)|GO:0009986(cell surface)|GO:0032420(stereocilium)|GO:0060170(cilium membrane)	Homo sapiens thrombospondin-type laminin G domain and EAR repeats (TSPEAR), transcript variant 1, mRNA [NM_144991]	chr21:45929190-45929131	hs|21q22.3	ATGTGGAGATGCAAGTCCAGAATGATTCCTATGTCATCAACTCCGTCATCTACGAGCTGA
p5055	hsa-miR-330-5p	TSPEAR	A_32_P7581	0.153338	0.00770633	2.08107	up	A_32_P7581	A_32_P7581	NM_144991	NM_144991	NM_144991	Hs.660703	54084	TSPEAR	thrombospondin-type laminin G domain and EAR repeats	ENST00000614657	THC2729230	GO:0003674(molecular_function)|GO:0005576(extracellular region)|GO:0007605(sensory perception of sound)|GO:0009986(cell surface)|GO:0032420(stereocilium)|GO:0060170(cilium membrane)	Homo sapiens thrombospondin-type laminin G domain and EAR repeats (TSPEAR), transcript variant 1, mRNA [NM_144991]	chr21:45929190-45929131	hs|21q22.3	ATGTGGAGATGCAAGTCCAGAATGATTCCTATGTCATCAACTCCGTCATCTACGAGCTGA
p5056	hsa-miR-3612	TSPEAR	A_32_P7581	0.153338	0.00770633	2.08107	up	A_32_P7581	A_32_P7581	NM_144991	NM_144991	NM_144991	Hs.660703	54084	TSPEAR	thrombospondin-type laminin G domain and EAR repeats	ENST00000614657	THC2729230	GO:0003674(molecular_function)|GO:0005576(extracellular region)|GO:0007605(sensory perception of sound)|GO:0009986(cell surface)|GO:0032420(stereocilium)|GO:0060170(cilium membrane)	Homo sapiens thrombospondin-type laminin G domain and EAR repeats (TSPEAR), transcript variant 1, mRNA [NM_144991]	chr21:45929190-45929131	hs|21q22.3	ATGTGGAGATGCAAGTCCAGAATGATTCCTATGTCATCAACTCCGTCATCTACGAGCTGA
p5056	hsa-miR-3689a-3p	TSPEAR	A_32_P7581	0.153338	0.00770633	2.08107	up	A_32_P7581	A_32_P7581	NM_144991	NM_144991	NM_144991	Hs.660703	54084	TSPEAR	thrombospondin-type laminin G domain and EAR repeats	ENST00000614657	THC2729230	GO:0003674(molecular_function)|GO:0005576(extracellular region)|GO:0007605(sensory perception of sound)|GO:0009986(cell surface)|GO:0032420(stereocilium)|GO:0060170(cilium membrane)	Homo sapiens thrombospondin-type laminin G domain and EAR repeats (TSPEAR), transcript variant 1, mRNA [NM_144991]	chr21:45929190-45929131	hs|21q22.3	ATGTGGAGATGCAAGTCCAGAATGATTCCTATGTCATCAACTCCGTCATCTACGAGCTGA
p5056	hsa-miR-3689b-3p	TSPEAR	A_32_P7581	0.153338	0.00770633	2.08107	up	A_32_P7581	A_32_P7581	NM_144991	NM_144991	NM_144991	Hs.660703	54084	TSPEAR	thrombospondin-type laminin G domain and EAR repeats	ENST00000614657	THC2729230	GO:0003674(molecular_function)|GO:0005576(extracellular region)|GO:0007605(sensory perception of sound)|GO:0009986(cell surface)|GO:0032420(stereocilium)|GO:0060170(cilium membrane)	Homo sapiens thrombospondin-type laminin G domain and EAR repeats (TSPEAR), transcript variant 1, mRNA [NM_144991]	chr21:45929190-45929131	hs|21q22.3	ATGTGGAGATGCAAGTCCAGAATGATTCCTATGTCATCAACTCCGTCATCTACGAGCTGA
p5056	hsa-miR-432-3p	TSPEAR	A_32_P7581	0.153338	0.00770633	2.08107	up	A_32_P7581	A_32_P7581	NM_144991	NM_144991	NM_144991	Hs.660703	54084	TSPEAR	thrombospondin-type laminin G domain and EAR repeats	ENST00000614657	THC2729230	GO:0003674(molecular_function)|GO:0005576(extracellular region)|GO:0007605(sensory perception of sound)|GO:0009986(cell surface)|GO:0032420(stereocilium)|GO:0060170(cilium membrane)	Homo sapiens thrombospondin-type laminin G domain and EAR repeats (TSPEAR), transcript variant 1, mRNA [NM_144991]	chr21:45929190-45929131	hs|21q22.3	ATGTGGAGATGCAAGTCCAGAATGATTCCTATGTCATCAACTCCGTCATCTACGAGCTGA
p5056	hsa-miR-1254	TMEM201	A_33_P3292531	0.163932	0.00996948	2.08522	down	A_33_P3292531	A_33_P3292531	NM_001130924	NM_001130924	NM_001130924	Hs.632365	199953	TMEM201	transmembrane protein 201	ENST00000508400	THC2750117	GO:0005521(lamin binding)|GO:0005637(nuclear inner membrane)|GO:0007097(nuclear migration)|GO:0010761(fibroblast migration)|GO:0016021(integral to membrane)|GO:0051015(actin filament binding)	Homo sapiens transmembrane protein 201 (TMEM201), transcript variant 1, mRNA [NM_001130924]	chr1:9671859-9671918	hs|1p36.22	TCAAGAAAGAGGACGACTCTTCCCAGTCATCTACCTGTGTGGTGGACACCACCACCAGGG
p5055	hsa-miR-2861	TMEM201	A_33_P3292531	0.163932	0.00996948	2.08522	down	A_33_P3292531	A_33_P3292531	NM_001130924	NM_001130924	NM_001130924	Hs.632365	199953	TMEM201	transmembrane protein 201	ENST00000508400	THC2750117	GO:0005521(lamin binding)|GO:0005637(nuclear inner membrane)|GO:0007097(nuclear migration)|GO:0010761(fibroblast migration)|GO:0016021(integral to membrane)|GO:0051015(actin filament binding)	Homo sapiens transmembrane protein 201 (TMEM201), transcript variant 1, mRNA [NM_001130924]	chr1:9671859-9671918	hs|1p36.22	TCAAGAAAGAGGACGACTCTTCCCAGTCATCTACCTGTGTGGTGGACACCACCACCAGGG
p5055	hsa-miR-3126-5p	TMEM201	A_33_P3292531	0.163932	0.00996948	2.08522	down	A_33_P3292531	A_33_P3292531	NM_001130924	NM_001130924	NM_001130924	Hs.632365	199953	TMEM201	transmembrane protein 201	ENST00000508400	THC2750117	GO:0005521(lamin binding)|GO:0005637(nuclear inner membrane)|GO:0007097(nuclear migration)|GO:0010761(fibroblast migration)|GO:0016021(integral to membrane)|GO:0051015(actin filament binding)	Homo sapiens transmembrane protein 201 (TMEM201), transcript variant 1, mRNA [NM_001130924]	chr1:9671859-9671918	hs|1p36.22	TCAAGAAAGAGGACGACTCTTCCCAGTCATCTACCTGTGTGGTGGACACCACCACCAGGG
p5055	hsa-miR-330-5p	TMEM201	A_33_P3292531	0.163932	0.00996948	2.08522	down	A_33_P3292531	A_33_P3292531	NM_001130924	NM_001130924	NM_001130924	Hs.632365	199953	TMEM201	transmembrane protein 201	ENST00000508400	THC2750117	GO:0005521(lamin binding)|GO:0005637(nuclear inner membrane)|GO:0007097(nuclear migration)|GO:0010761(fibroblast migration)|GO:0016021(integral to membrane)|GO:0051015(actin filament binding)	Homo sapiens transmembrane protein 201 (TMEM201), transcript variant 1, mRNA [NM_001130924]	chr1:9671859-9671918	hs|1p36.22	TCAAGAAAGAGGACGACTCTTCCCAGTCATCTACCTGTGTGGTGGACACCACCACCAGGG
p5056	hsa-miR-4254	TMEM201	A_33_P3292531	0.163932	0.00996948	2.08522	down	A_33_P3292531	A_33_P3292531	NM_001130924	NM_001130924	NM_001130924	Hs.632365	199953	TMEM201	transmembrane protein 201	ENST00000508400	THC2750117	GO:0005521(lamin binding)|GO:0005637(nuclear inner membrane)|GO:0007097(nuclear migration)|GO:0010761(fibroblast migration)|GO:0016021(integral to membrane)|GO:0051015(actin filament binding)	Homo sapiens transmembrane protein 201 (TMEM201), transcript variant 1, mRNA [NM_001130924]	chr1:9671859-9671918	hs|1p36.22	TCAAGAAAGAGGACGACTCTTCCCAGTCATCTACCTGTGTGGTGGACACCACCACCAGGG
p5056	hsa-miR-4270	TMEM201	A_33_P3292531	0.163932	0.00996948	2.08522	down	A_33_P3292531	A_33_P3292531	NM_001130924	NM_001130924	NM_001130924	Hs.632365	199953	TMEM201	transmembrane protein 201	ENST00000508400	THC2750117	GO:0005521(lamin binding)|GO:0005637(nuclear inner membrane)|GO:0007097(nuclear migration)|GO:0010761(fibroblast migration)|GO:0016021(integral to membrane)|GO:0051015(actin filament binding)	Homo sapiens transmembrane protein 201 (TMEM201), transcript variant 1, mRNA [NM_001130924]	chr1:9671859-9671918	hs|1p36.22	TCAAGAAAGAGGACGACTCTTCCCAGTCATCTACCTGTGTGGTGGACACCACCACCAGGG
p5056	hsa-miR-4436b-3p	TMEM201	A_33_P3292531	0.163932	0.00996948	2.08522	down	A_33_P3292531	A_33_P3292531	NM_001130924	NM_001130924	NM_001130924	Hs.632365	199953	TMEM201	transmembrane protein 201	ENST00000508400	THC2750117	GO:0005521(lamin binding)|GO:0005637(nuclear inner membrane)|GO:0007097(nuclear migration)|GO:0010761(fibroblast migration)|GO:0016021(integral to membrane)|GO:0051015(actin filament binding)	Homo sapiens transmembrane protein 201 (TMEM201), transcript variant 1, mRNA [NM_001130924]	chr1:9671859-9671918	hs|1p36.22	TCAAGAAAGAGGACGACTCTTCCCAGTCATCTACCTGTGTGGTGGACACCACCACCAGGG
p5056	hsa-miR-4446-3p	TMEM201	A_33_P3292531	0.163932	0.00996948	2.08522	down	A_33_P3292531	A_33_P3292531	NM_001130924	NM_001130924	NM_001130924	Hs.632365	199953	TMEM201	transmembrane protein 201	ENST00000508400	THC2750117	GO:0005521(lamin binding)|GO:0005637(nuclear inner membrane)|GO:0007097(nuclear migration)|GO:0010761(fibroblast migration)|GO:0016021(integral to membrane)|GO:0051015(actin filament binding)	Homo sapiens transmembrane protein 201 (TMEM201), transcript variant 1, mRNA [NM_001130924]	chr1:9671859-9671918	hs|1p36.22	TCAAGAAAGAGGACGACTCTTCCCAGTCATCTACCTGTGTGGTGGACACCACCACCAGGG
p5056	hsa-miR-4492	TMEM201	A_33_P3292531	0.163932	0.00996948	2.08522	down	A_33_P3292531	A_33_P3292531	NM_001130924	NM_001130924	NM_001130924	Hs.632365	199953	TMEM201	transmembrane protein 201	ENST00000508400	THC2750117	GO:0005521(lamin binding)|GO:0005637(nuclear inner membrane)|GO:0007097(nuclear migration)|GO:0010761(fibroblast migration)|GO:0016021(integral to membrane)|GO:0051015(actin filament binding)	Homo sapiens transmembrane protein 201 (TMEM201), transcript variant 1, mRNA [NM_001130924]	chr1:9671859-9671918	hs|1p36.22	TCAAGAAAGAGGACGACTCTTCCCAGTCATCTACCTGTGTGGTGGACACCACCACCAGGG
p5056	hsa-miR-4498	TMEM201	A_33_P3292531	0.163932	0.00996948	2.08522	down	A_33_P3292531	A_33_P3292531	NM_001130924	NM_001130924	NM_001130924	Hs.632365	199953	TMEM201	transmembrane protein 201	ENST00000508400	THC2750117	GO:0005521(lamin binding)|GO:0005637(nuclear inner membrane)|GO:0007097(nuclear migration)|GO:0010761(fibroblast migration)|GO:0016021(integral to membrane)|GO:0051015(actin filament binding)	Homo sapiens transmembrane protein 201 (TMEM201), transcript variant 1, mRNA [NM_001130924]	chr1:9671859-9671918	hs|1p36.22	TCAAGAAAGAGGACGACTCTTCCCAGTCATCTACCTGTGTGGTGGACACCACCACCAGGG
p5056	hsa-miR-4505	TMEM201	A_33_P3292531	0.163932	0.00996948	2.08522	down	A_33_P3292531	A_33_P3292531	NM_001130924	NM_001130924	NM_001130924	Hs.632365	199953	TMEM201	transmembrane protein 201	ENST00000508400	THC2750117	GO:0005521(lamin binding)|GO:0005637(nuclear inner membrane)|GO:0007097(nuclear migration)|GO:0010761(fibroblast migration)|GO:0016021(integral to membrane)|GO:0051015(actin filament binding)	Homo sapiens transmembrane protein 201 (TMEM201), transcript variant 1, mRNA [NM_001130924]	chr1:9671859-9671918	hs|1p36.22	TCAAGAAAGAGGACGACTCTTCCCAGTCATCTACCTGTGTGGTGGACACCACCACCAGGG
p5056	hsa-miR-4722-5p	TMEM201	A_33_P3292531	0.163932	0.00996948	2.08522	down	A_33_P3292531	A_33_P3292531	NM_001130924	NM_001130924	NM_001130924	Hs.632365	199953	TMEM201	transmembrane protein 201	ENST00000508400	THC2750117	GO:0005521(lamin binding)|GO:0005637(nuclear inner membrane)|GO:0007097(nuclear migration)|GO:0010761(fibroblast migration)|GO:0016021(integral to membrane)|GO:0051015(actin filament binding)	Homo sapiens transmembrane protein 201 (TMEM201), transcript variant 1, mRNA [NM_001130924]	chr1:9671859-9671918	hs|1p36.22	TCAAGAAAGAGGACGACTCTTCCCAGTCATCTACCTGTGTGGTGGACACCACCACCAGGG
p5056	hsa-miR-5001-5p	TMEM201	A_33_P3292531	0.163932	0.00996948	2.08522	down	A_33_P3292531	A_33_P3292531	NM_001130924	NM_001130924	NM_001130924	Hs.632365	199953	TMEM201	transmembrane protein 201	ENST00000508400	THC2750117	GO:0005521(lamin binding)|GO:0005637(nuclear inner membrane)|GO:0007097(nuclear migration)|GO:0010761(fibroblast migration)|GO:0016021(integral to membrane)|GO:0051015(actin filament binding)	Homo sapiens transmembrane protein 201 (TMEM201), transcript variant 1, mRNA [NM_001130924]	chr1:9671859-9671918	hs|1p36.22	TCAAGAAAGAGGACGACTCTTCCCAGTCATCTACCTGTGTGGTGGACACCACCACCAGGG
p5056	hsa-miR-5589-5p	TMEM201	A_33_P3292531	0.163932	0.00996948	2.08522	down	A_33_P3292531	A_33_P3292531	NM_001130924	NM_001130924	NM_001130924	Hs.632365	199953	TMEM201	transmembrane protein 201	ENST00000508400	THC2750117	GO:0005521(lamin binding)|GO:0005637(nuclear inner membrane)|GO:0007097(nuclear migration)|GO:0010761(fibroblast migration)|GO:0016021(integral to membrane)|GO:0051015(actin filament binding)	Homo sapiens transmembrane protein 201 (TMEM201), transcript variant 1, mRNA [NM_001130924]	chr1:9671859-9671918	hs|1p36.22	TCAAGAAAGAGGACGACTCTTCCCAGTCATCTACCTGTGTGGTGGACACCACCACCAGGG
p5056	hsa-miR-657	TMEM201	A_33_P3292531	0.163932	0.00996948	2.08522	down	A_33_P3292531	A_33_P3292531	NM_001130924	NM_001130924	NM_001130924	Hs.632365	199953	TMEM201	transmembrane protein 201	ENST00000508400	THC2750117	GO:0005521(lamin binding)|GO:0005637(nuclear inner membrane)|GO:0007097(nuclear migration)|GO:0010761(fibroblast migration)|GO:0016021(integral to membrane)|GO:0051015(actin filament binding)	Homo sapiens transmembrane protein 201 (TMEM201), transcript variant 1, mRNA [NM_001130924]	chr1:9671859-9671918	hs|1p36.22	TCAAGAAAGAGGACGACTCTTCCCAGTCATCTACCTGTGTGGTGGACACCACCACCAGGG
p5056	hsa-miR-762	TMEM201	A_33_P3292531	0.163932	0.00996948	2.08522	down	A_33_P3292531	A_33_P3292531	NM_001130924	NM_001130924	NM_001130924	Hs.632365	199953	TMEM201	transmembrane protein 201	ENST00000508400	THC2750117	GO:0005521(lamin binding)|GO:0005637(nuclear inner membrane)|GO:0007097(nuclear migration)|GO:0010761(fibroblast migration)|GO:0016021(integral to membrane)|GO:0051015(actin filament binding)	Homo sapiens transmembrane protein 201 (TMEM201), transcript variant 1, mRNA [NM_001130924]	chr1:9671859-9671918	hs|1p36.22	TCAAGAAAGAGGACGACTCTTCCCAGTCATCTACCTGTGTGGTGGACACCACCACCAGGG
p5055	hsa-miR-1224-5p	WWC3	A_23_P34176	0.159211	0.00899403	2.09281	up	A_23_P34176	A_23_P34176	NM_015691	NM_015691	NM_015691	Hs.527524	55841	WWC3	WWC family member 3	ENST00000380861	THC2493147	GO:0000122(negative regulation of transcription from RNA polymerase II promoter)|GO:0005829(cytosol)|GO:0019900(kinase binding)|GO:0032947(protein complex scaffold)|GO:0035331(negative regulation of hippo signaling cascade)|GO:0046621(negative regulation of organ growth)	Homo sapiens WWC family member 3 (WWC3), mRNA [NM_015691]	chrX:10112233-10112292	hs|Xp22.2	GTTTTAGAAGCAGTTCTGGTCTCAAAACCATCAGGATCCTGCCACCAGGGTTCTTTTGAA
p5056	hsa-miR-1254	WWC3	A_23_P34176	0.159211	0.00899403	2.09281	up	A_23_P34176	A_23_P34176	NM_015691	NM_015691	NM_015691	Hs.527524	55841	WWC3	WWC family member 3	ENST00000380861	THC2493147	GO:0000122(negative regulation of transcription from RNA polymerase II promoter)|GO:0005829(cytosol)|GO:0019900(kinase binding)|GO:0032947(protein complex scaffold)|GO:0035331(negative regulation of hippo signaling cascade)|GO:0046621(negative regulation of organ growth)	Homo sapiens WWC family member 3 (WWC3), mRNA [NM_015691]	chrX:10112233-10112292	hs|Xp22.2	GTTTTAGAAGCAGTTCTGGTCTCAAAACCATCAGGATCCTGCCACCAGGGTTCTTTTGAA
p5056	hsa-miR-1288-3p	WWC3	A_23_P34176	0.159211	0.00899403	2.09281	up	A_23_P34176	A_23_P34176	NM_015691	NM_015691	NM_015691	Hs.527524	55841	WWC3	WWC family member 3	ENST00000380861	THC2493147	GO:0000122(negative regulation of transcription from RNA polymerase II promoter)|GO:0005829(cytosol)|GO:0019900(kinase binding)|GO:0032947(protein complex scaffold)|GO:0035331(negative regulation of hippo signaling cascade)|GO:0046621(negative regulation of organ growth)	Homo sapiens WWC family member 3 (WWC3), mRNA [NM_015691]	chrX:10112233-10112292	hs|Xp22.2	GTTTTAGAAGCAGTTCTGGTCTCAAAACCATCAGGATCCTGCCACCAGGGTTCTTTTGAA
p5055	hsa-miR-2861	WWC3	A_23_P34176	0.159211	0.00899403	2.09281	up	A_23_P34176	A_23_P34176	NM_015691	NM_015691	NM_015691	Hs.527524	55841	WWC3	WWC family member 3	ENST00000380861	THC2493147	GO:0000122(negative regulation of transcription from RNA polymerase II promoter)|GO:0005829(cytosol)|GO:0019900(kinase binding)|GO:0032947(protein complex scaffold)|GO:0035331(negative regulation of hippo signaling cascade)|GO:0046621(negative regulation of organ growth)	Homo sapiens WWC family member 3 (WWC3), mRNA [NM_015691]	chrX:10112233-10112292	hs|Xp22.2	GTTTTAGAAGCAGTTCTGGTCTCAAAACCATCAGGATCCTGCCACCAGGGTTCTTTTGAA
p5056	hsa-miR-302c-5p	WWC3	A_23_P34176	0.159211	0.00899403	2.09281	up	A_23_P34176	A_23_P34176	NM_015691	NM_015691	NM_015691	Hs.527524	55841	WWC3	WWC family member 3	ENST00000380861	THC2493147	GO:0000122(negative regulation of transcription from RNA polymerase II promoter)|GO:0005829(cytosol)|GO:0019900(kinase binding)|GO:0032947(protein complex scaffold)|GO:0035331(negative regulation of hippo signaling cascade)|GO:0046621(negative regulation of organ growth)	Homo sapiens WWC family member 3 (WWC3), mRNA [NM_015691]	chrX:10112233-10112292	hs|Xp22.2	GTTTTAGAAGCAGTTCTGGTCTCAAAACCATCAGGATCCTGCCACCAGGGTTCTTTTGAA
p5055	hsa-miR-330-5p	WWC3	A_23_P34176	0.159211	0.00899403	2.09281	up	A_23_P34176	A_23_P34176	NM_015691	NM_015691	NM_015691	Hs.527524	55841	WWC3	WWC family member 3	ENST00000380861	THC2493147	GO:0000122(negative regulation of transcription from RNA polymerase II promoter)|GO:0005829(cytosol)|GO:0019900(kinase binding)|GO:0032947(protein complex scaffold)|GO:0035331(negative regulation of hippo signaling cascade)|GO:0046621(negative regulation of organ growth)	Homo sapiens WWC family member 3 (WWC3), mRNA [NM_015691]	chrX:10112233-10112292	hs|Xp22.2	GTTTTAGAAGCAGTTCTGGTCTCAAAACCATCAGGATCCTGCCACCAGGGTTCTTTTGAA
p5055	hsa-miR-3622b-5p	WWC3	A_23_P34176	0.159211	0.00899403	2.09281	up	A_23_P34176	A_23_P34176	NM_015691	NM_015691	NM_015691	Hs.527524	55841	WWC3	WWC family member 3	ENST00000380861	THC2493147	GO:0000122(negative regulation of transcription from RNA polymerase II promoter)|GO:0005829(cytosol)|GO:0019900(kinase binding)|GO:0032947(protein complex scaffold)|GO:0035331(negative regulation of hippo signaling cascade)|GO:0046621(negative regulation of organ growth)	Homo sapiens WWC family member 3 (WWC3), mRNA [NM_015691]	chrX:10112233-10112292	hs|Xp22.2	GTTTTAGAAGCAGTTCTGGTCTCAAAACCATCAGGATCCTGCCACCAGGGTTCTTTTGAA
p5056	hsa-miR-4254	WWC3	A_23_P34176	0.159211	0.00899403	2.09281	up	A_23_P34176	A_23_P34176	NM_015691	NM_015691	NM_015691	Hs.527524	55841	WWC3	WWC family member 3	ENST00000380861	THC2493147	GO:0000122(negative regulation of transcription from RNA polymerase II promoter)|GO:0005829(cytosol)|GO:0019900(kinase binding)|GO:0032947(protein complex scaffold)|GO:0035331(negative regulation of hippo signaling cascade)|GO:0046621(negative regulation of organ growth)	Homo sapiens WWC family member 3 (WWC3), mRNA [NM_015691]	chrX:10112233-10112292	hs|Xp22.2	GTTTTAGAAGCAGTTCTGGTCTCAAAACCATCAGGATCCTGCCACCAGGGTTCTTTTGAA
p5056	hsa-miR-4270	WWC3	A_23_P34176	0.159211	0.00899403	2.09281	up	A_23_P34176	A_23_P34176	NM_015691	NM_015691	NM_015691	Hs.527524	55841	WWC3	WWC family member 3	ENST00000380861	THC2493147	GO:0000122(negative regulation of transcription from RNA polymerase II promoter)|GO:0005829(cytosol)|GO:0019900(kinase binding)|GO:0032947(protein complex scaffold)|GO:0035331(negative regulation of hippo signaling cascade)|GO:0046621(negative regulation of organ growth)	Homo sapiens WWC family member 3 (WWC3), mRNA [NM_015691]	chrX:10112233-10112292	hs|Xp22.2	GTTTTAGAAGCAGTTCTGGTCTCAAAACCATCAGGATCCTGCCACCAGGGTTCTTTTGAA
p5056	hsa-miR-4691-3p	WWC3	A_23_P34176	0.159211	0.00899403	2.09281	up	A_23_P34176	A_23_P34176	NM_015691	NM_015691	NM_015691	Hs.527524	55841	WWC3	WWC family member 3	ENST00000380861	THC2493147	GO:0000122(negative regulation of transcription from RNA polymerase II promoter)|GO:0005829(cytosol)|GO:0019900(kinase binding)|GO:0032947(protein complex scaffold)|GO:0035331(negative regulation of hippo signaling cascade)|GO:0046621(negative regulation of organ growth)	Homo sapiens WWC family member 3 (WWC3), mRNA [NM_015691]	chrX:10112233-10112292	hs|Xp22.2	GTTTTAGAAGCAGTTCTGGTCTCAAAACCATCAGGATCCTGCCACCAGGGTTCTTTTGAA
p5056	hsa-miR-4722-5p	WWC3	A_23_P34176	0.159211	0.00899403	2.09281	up	A_23_P34176	A_23_P34176	NM_015691	NM_015691	NM_015691	Hs.527524	55841	WWC3	WWC family member 3	ENST00000380861	THC2493147	GO:0000122(negative regulation of transcription from RNA polymerase II promoter)|GO:0005829(cytosol)|GO:0019900(kinase binding)|GO:0032947(protein complex scaffold)|GO:0035331(negative regulation of hippo signaling cascade)|GO:0046621(negative regulation of organ growth)	Homo sapiens WWC family member 3 (WWC3), mRNA [NM_015691]	chrX:10112233-10112292	hs|Xp22.2	GTTTTAGAAGCAGTTCTGGTCTCAAAACCATCAGGATCCTGCCACCAGGGTTCTTTTGAA
p5056	hsa-miR-550a-3p	WWC3	A_23_P34176	0.159211	0.00899403	2.09281	up	A_23_P34176	A_23_P34176	NM_015691	NM_015691	NM_015691	Hs.527524	55841	WWC3	WWC family member 3	ENST00000380861	THC2493147	GO:0000122(negative regulation of transcription from RNA polymerase II promoter)|GO:0005829(cytosol)|GO:0019900(kinase binding)|GO:0032947(protein complex scaffold)|GO:0035331(negative regulation of hippo signaling cascade)|GO:0046621(negative regulation of organ growth)	Homo sapiens WWC family member 3 (WWC3), mRNA [NM_015691]	chrX:10112233-10112292	hs|Xp22.2	GTTTTAGAAGCAGTTCTGGTCTCAAAACCATCAGGATCCTGCCACCAGGGTTCTTTTGAA
p5056	hsa-miR-5589-5p	WWC3	A_23_P34176	0.159211	0.00899403	2.09281	up	A_23_P34176	A_23_P34176	NM_015691	NM_015691	NM_015691	Hs.527524	55841	WWC3	WWC family member 3	ENST00000380861	THC2493147	GO:0000122(negative regulation of transcription from RNA polymerase II promoter)|GO:0005829(cytosol)|GO:0019900(kinase binding)|GO:0032947(protein complex scaffold)|GO:0035331(negative regulation of hippo signaling cascade)|GO:0046621(negative regulation of organ growth)	Homo sapiens WWC family member 3 (WWC3), mRNA [NM_015691]	chrX:10112233-10112292	hs|Xp22.2	GTTTTAGAAGCAGTTCTGGTCTCAAAACCATCAGGATCCTGCCACCAGGGTTCTTTTGAA
p5056	hsa-miR-5680	WWC3	A_23_P34176	0.159211	0.00899403	2.09281	up	A_23_P34176	A_23_P34176	NM_015691	NM_015691	NM_015691	Hs.527524	55841	WWC3	WWC family member 3	ENST00000380861	THC2493147	GO:0000122(negative regulation of transcription from RNA polymerase II promoter)|GO:0005829(cytosol)|GO:0019900(kinase binding)|GO:0032947(protein complex scaffold)|GO:0035331(negative regulation of hippo signaling cascade)|GO:0046621(negative regulation of organ growth)	Homo sapiens WWC family member 3 (WWC3), mRNA [NM_015691]	chrX:10112233-10112292	hs|Xp22.2	GTTTTAGAAGCAGTTCTGGTCTCAAAACCATCAGGATCCTGCCACCAGGGTTCTTTTGAA
p5056	hsa-miR-657	WWC3	A_23_P34176	0.159211	0.00899403	2.09281	up	A_23_P34176	A_23_P34176	NM_015691	NM_015691	NM_015691	Hs.527524	55841	WWC3	WWC family member 3	ENST00000380861	THC2493147	GO:0000122(negative regulation of transcription from RNA polymerase II promoter)|GO:0005829(cytosol)|GO:0019900(kinase binding)|GO:0032947(protein complex scaffold)|GO:0035331(negative regulation of hippo signaling cascade)|GO:0046621(negative regulation of organ growth)	Homo sapiens WWC family member 3 (WWC3), mRNA [NM_015691]	chrX:10112233-10112292	hs|Xp22.2	GTTTTAGAAGCAGTTCTGGTCTCAAAACCATCAGGATCCTGCCACCAGGGTTCTTTTGAA
p5056	hsa-miR-302c-5p	HIF1A	A_33_P3231277	0.138309	0.0047963	2.09504	up	A_33_P3231277	A_33_P3231277	NM_181054	NM_181054	NM_181054	Hs.597216	3091	HIF1A	hypoxia inducible factor 1, alpha subunit (basic helix-loop-helix transcription factor)	ENST00000337138	THC2508497	GO:0000989(transcription factor binding transcription factor activity)|GO:0001076(RNA polymerase II transcription factor binding transcription factor activity)|GO:0001077(RNA polymerase II core promoter proximal region sequence-specific DNA binding transcription factor activity involved in positive regulation of transcription)|GO:0001525(angiogenesis)|GO:0001666(response to hypoxia)|GO:0001755(ne…	Homo sapiens hypoxia inducible factor 1, alpha subunit (basic helix-loop-helix transcription factor) (HIF1A), transcript variant 2, mRNA [NM_181054]	chr14:62211472-62211531	hs|14q23.2	AATGCTCAGAGAAAGCGAAAAATGGAACATGATGGTTCACTTTTTCAAGCAGTAGGAATT
p5056	hsa-miR-4530	HIF1A	A_33_P3231277	0.138309	0.0047963	2.09504	up	A_33_P3231277	A_33_P3231277	NM_181054	NM_181054	NM_181054	Hs.597216	3091	HIF1A	hypoxia inducible factor 1, alpha subunit (basic helix-loop-helix transcription factor)	ENST00000337138	THC2508497	GO:0000989(transcription factor binding transcription factor activity)|GO:0001076(RNA polymerase II transcription factor binding transcription factor activity)|GO:0001077(RNA polymerase II core promoter proximal region sequence-specific DNA binding transcription factor activity involved in positive regulation of transcription)|GO:0001525(angiogenesis)|GO:0001666(response to hypoxia)|GO:0001755(ne…	Homo sapiens hypoxia inducible factor 1, alpha subunit (basic helix-loop-helix transcription factor) (HIF1A), transcript variant 2, mRNA [NM_181054]	chr14:62211472-62211531	hs|14q23.2	AATGCTCAGAGAAAGCGAAAAATGGAACATGATGGTTCACTTTTTCAAGCAGTAGGAATT
p5055	hsa-miR-1202	RAD23A	A_33_P3362193	0.141125	0.00528825	2.09969	down	A_33_P3362193	A_33_P3362193	NM_005053	NM_005053	NM_005053	Hs.643267	5886	RAD23A	RAD23 homolog A (S. cerevisiae)	ENST00000586534	THC2548643	GO:0000502(proteasome complex)|GO:0003684(damaged DNA binding)|GO:0003697(single-stranded DNA binding)|GO:0005515(protein binding)|GO:0005654(nucleoplasm)|GO:0005737(cytoplasm)|GO:0006289(nucleotide-excision repair)|GO:0016032(viral reproduction)|GO:0031593(polyubiquitin binding)|GO:0032434(regulation of proteasomal ubiquitin-dependent protein catabolic process)|GO:0043161(proteasomal ubiquitin-d…	Homo sapiens RAD23 homolog A (S. cerevisiae) (RAD23A), transcript variant 1, mRNA [NM_005053]	chr19:13064389-13064448	hs|19p13.2	CACCCCCACCCCAGAACAGAACCGTGTCTCTGATAAAGGTTTTGAAGTGAATAAAGTTTT
p5056	hsa-miR-1587	RAD23A	A_33_P3362193	0.141125	0.00528825	2.09969	down	A_33_P3362193	A_33_P3362193	NM_005053	NM_005053	NM_005053	Hs.643267	5886	RAD23A	RAD23 homolog A (S. cerevisiae)	ENST00000586534	THC2548643	GO:0000502(proteasome complex)|GO:0003684(damaged DNA binding)|GO:0003697(single-stranded DNA binding)|GO:0005515(protein binding)|GO:0005654(nucleoplasm)|GO:0005737(cytoplasm)|GO:0006289(nucleotide-excision repair)|GO:0016032(viral reproduction)|GO:0031593(polyubiquitin binding)|GO:0032434(regulation of proteasomal ubiquitin-dependent protein catabolic process)|GO:0043161(proteasomal ubiquitin-d…	Homo sapiens RAD23 homolog A (S. cerevisiae) (RAD23A), transcript variant 1, mRNA [NM_005053]	chr19:13064389-13064448	hs|19p13.2	CACCCCCACCCCAGAACAGAACCGTGTCTCTGATAAAGGTTTTGAAGTGAATAAAGTTTT
p5055	hsa-miR-2861	RAD23A	A_33_P3362193	0.141125	0.00528825	2.09969	down	A_33_P3362193	A_33_P3362193	NM_005053	NM_005053	NM_005053	Hs.643267	5886	RAD23A	RAD23 homolog A (S. cerevisiae)	ENST00000586534	THC2548643	GO:0000502(proteasome complex)|GO:0003684(damaged DNA binding)|GO:0003697(single-stranded DNA binding)|GO:0005515(protein binding)|GO:0005654(nucleoplasm)|GO:0005737(cytoplasm)|GO:0006289(nucleotide-excision repair)|GO:0016032(viral reproduction)|GO:0031593(polyubiquitin binding)|GO:0032434(regulation of proteasomal ubiquitin-dependent protein catabolic process)|GO:0043161(proteasomal ubiquitin-d…	Homo sapiens RAD23 homolog A (S. cerevisiae) (RAD23A), transcript variant 1, mRNA [NM_005053]	chr19:13064389-13064448	hs|19p13.2	CACCCCCACCCCAGAACAGAACCGTGTCTCTGATAAAGGTTTTGAAGTGAATAAAGTTTT
p5056	hsa-miR-422a	RAD23A	A_33_P3362193	0.141125	0.00528825	2.09969	down	A_33_P3362193	A_33_P3362193	NM_005053	NM_005053	NM_005053	Hs.643267	5886	RAD23A	RAD23 homolog A (S. cerevisiae)	ENST00000586534	THC2548643	GO:0000502(proteasome complex)|GO:0003684(damaged DNA binding)|GO:0003697(single-stranded DNA binding)|GO:0005515(protein binding)|GO:0005654(nucleoplasm)|GO:0005737(cytoplasm)|GO:0006289(nucleotide-excision repair)|GO:0016032(viral reproduction)|GO:0031593(polyubiquitin binding)|GO:0032434(regulation of proteasomal ubiquitin-dependent protein catabolic process)|GO:0043161(proteasomal ubiquitin-d…	Homo sapiens RAD23 homolog A (S. cerevisiae) (RAD23A), transcript variant 1, mRNA [NM_005053]	chr19:13064389-13064448	hs|19p13.2	CACCCCCACCCCAGAACAGAACCGTGTCTCTGATAAAGGTTTTGAAGTGAATAAAGTTTT
p5056	hsa-miR-4492	RAD23A	A_33_P3362193	0.141125	0.00528825	2.09969	down	A_33_P3362193	A_33_P3362193	NM_005053	NM_005053	NM_005053	Hs.643267	5886	RAD23A	RAD23 homolog A (S. cerevisiae)	ENST00000586534	THC2548643	GO:0000502(proteasome complex)|GO:0003684(damaged DNA binding)|GO:0003697(single-stranded DNA binding)|GO:0005515(protein binding)|GO:0005654(nucleoplasm)|GO:0005737(cytoplasm)|GO:0006289(nucleotide-excision repair)|GO:0016032(viral reproduction)|GO:0031593(polyubiquitin binding)|GO:0032434(regulation of proteasomal ubiquitin-dependent protein catabolic process)|GO:0043161(proteasomal ubiquitin-d…	Homo sapiens RAD23 homolog A (S. cerevisiae) (RAD23A), transcript variant 1, mRNA [NM_005053]	chr19:13064389-13064448	hs|19p13.2	CACCCCCACCCCAGAACAGAACCGTGTCTCTGATAAAGGTTTTGAAGTGAATAAAGTTTT
p5056	hsa-miR-4498	RAD23A	A_33_P3362193	0.141125	0.00528825	2.09969	down	A_33_P3362193	A_33_P3362193	NM_005053	NM_005053	NM_005053	Hs.643267	5886	RAD23A	RAD23 homolog A (S. cerevisiae)	ENST00000586534	THC2548643	GO:0000502(proteasome complex)|GO:0003684(damaged DNA binding)|GO:0003697(single-stranded DNA binding)|GO:0005515(protein binding)|GO:0005654(nucleoplasm)|GO:0005737(cytoplasm)|GO:0006289(nucleotide-excision repair)|GO:0016032(viral reproduction)|GO:0031593(polyubiquitin binding)|GO:0032434(regulation of proteasomal ubiquitin-dependent protein catabolic process)|GO:0043161(proteasomal ubiquitin-d…	Homo sapiens RAD23 homolog A (S. cerevisiae) (RAD23A), transcript variant 1, mRNA [NM_005053]	chr19:13064389-13064448	hs|19p13.2	CACCCCCACCCCAGAACAGAACCGTGTCTCTGATAAAGGTTTTGAAGTGAATAAAGTTTT
p5056	hsa-miR-4505	RAD23A	A_33_P3362193	0.141125	0.00528825	2.09969	down	A_33_P3362193	A_33_P3362193	NM_005053	NM_005053	NM_005053	Hs.643267	5886	RAD23A	RAD23 homolog A (S. cerevisiae)	ENST00000586534	THC2548643	GO:0000502(proteasome complex)|GO:0003684(damaged DNA binding)|GO:0003697(single-stranded DNA binding)|GO:0005515(protein binding)|GO:0005654(nucleoplasm)|GO:0005737(cytoplasm)|GO:0006289(nucleotide-excision repair)|GO:0016032(viral reproduction)|GO:0031593(polyubiquitin binding)|GO:0032434(regulation of proteasomal ubiquitin-dependent protein catabolic process)|GO:0043161(proteasomal ubiquitin-d…	Homo sapiens RAD23 homolog A (S. cerevisiae) (RAD23A), transcript variant 1, mRNA [NM_005053]	chr19:13064389-13064448	hs|19p13.2	CACCCCCACCCCAGAACAGAACCGTGTCTCTGATAAAGGTTTTGAAGTGAATAAAGTTTT
p5056	hsa-miR-5001-5p	RAD23A	A_33_P3362193	0.141125	0.00528825	2.09969	down	A_33_P3362193	A_33_P3362193	NM_005053	NM_005053	NM_005053	Hs.643267	5886	RAD23A	RAD23 homolog A (S. cerevisiae)	ENST00000586534	THC2548643	GO:0000502(proteasome complex)|GO:0003684(damaged DNA binding)|GO:0003697(single-stranded DNA binding)|GO:0005515(protein binding)|GO:0005654(nucleoplasm)|GO:0005737(cytoplasm)|GO:0006289(nucleotide-excision repair)|GO:0016032(viral reproduction)|GO:0031593(polyubiquitin binding)|GO:0032434(regulation of proteasomal ubiquitin-dependent protein catabolic process)|GO:0043161(proteasomal ubiquitin-d…	Homo sapiens RAD23 homolog A (S. cerevisiae) (RAD23A), transcript variant 1, mRNA [NM_005053]	chr19:13064389-13064448	hs|19p13.2	CACCCCCACCCCAGAACAGAACCGTGTCTCTGATAAAGGTTTTGAAGTGAATAAAGTTTT
p5056	hsa-miR-5787	RAD23A	A_33_P3362193	0.141125	0.00528825	2.09969	down	A_33_P3362193	A_33_P3362193	NM_005053	NM_005053	NM_005053	Hs.643267	5886	RAD23A	RAD23 homolog A (S. cerevisiae)	ENST00000586534	THC2548643	GO:0000502(proteasome complex)|GO:0003684(damaged DNA binding)|GO:0003697(single-stranded DNA binding)|GO:0005515(protein binding)|GO:0005654(nucleoplasm)|GO:0005737(cytoplasm)|GO:0006289(nucleotide-excision repair)|GO:0016032(viral reproduction)|GO:0031593(polyubiquitin binding)|GO:0032434(regulation of proteasomal ubiquitin-dependent protein catabolic process)|GO:0043161(proteasomal ubiquitin-d…	Homo sapiens RAD23 homolog A (S. cerevisiae) (RAD23A), transcript variant 1, mRNA [NM_005053]	chr19:13064389-13064448	hs|19p13.2	CACCCCCACCCCAGAACAGAACCGTGTCTCTGATAAAGGTTTTGAAGTGAATAAAGTTTT
p5056	hsa-miR-762	RAD23A	A_33_P3362193	0.141125	0.00528825	2.09969	down	A_33_P3362193	A_33_P3362193	NM_005053	NM_005053	NM_005053	Hs.643267	5886	RAD23A	RAD23 homolog A (S. cerevisiae)	ENST00000586534	THC2548643	GO:0000502(proteasome complex)|GO:0003684(damaged DNA binding)|GO:0003697(single-stranded DNA binding)|GO:0005515(protein binding)|GO:0005654(nucleoplasm)|GO:0005737(cytoplasm)|GO:0006289(nucleotide-excision repair)|GO:0016032(viral reproduction)|GO:0031593(polyubiquitin binding)|GO:0032434(regulation of proteasomal ubiquitin-dependent protein catabolic process)|GO:0043161(proteasomal ubiquitin-d…	Homo sapiens RAD23 homolog A (S. cerevisiae) (RAD23A), transcript variant 1, mRNA [NM_005053]	chr19:13064389-13064448	hs|19p13.2	CACCCCCACCCCAGAACAGAACCGTGTCTCTGATAAAGGTTTTGAAGTGAATAAAGTTTT
p5055	hsa-miR-3126-5p	NDRG1	A_23_P20494	0.17292	0.0125136	2.10081	up	A_23_P20494	A_23_P20494	NM_006096	NM_006096	NM_006096	Hs.372914	10397	NDRG1	N-myc downstream regulated 1	ENST00000519278	THC2508926	GO:0005515(protein binding)|GO:0005634(nucleus)|GO:0005737(cytoplasm)|GO:0005813(centrosome)|GO:0005829(cytosol)|GO:0005874(microtubule)|GO:0005886(plasma membrane)|GO:0005913(cell-cell adherens junction)|GO:0008017(microtubule binding)|GO:0010038(response to metal ion)|GO:0015630(microtubule cytoskeleton)|GO:0017137(Rab GTPase binding)|GO:0030330(DNA damage response, signal transduction by p53 c…	Homo sapiens N-myc downstream regulated 1 (NDRG1), transcript variant 2, mRNA [NM_006096]	chr8:134249778-134249719	hs|8q24.22	TGCCAGGTTCCTGTACTACTGCCTTGTACTTTTCATTTTGGCTCACCGTGGATTTTCTCA
p5056	hsa-miR-3129-5p	NDRG1	A_23_P20494	0.17292	0.0125136	2.10081	up	A_23_P20494	A_23_P20494	NM_006096	NM_006096	NM_006096	Hs.372914	10397	NDRG1	N-myc downstream regulated 1	ENST00000519278	THC2508926	GO:0005515(protein binding)|GO:0005634(nucleus)|GO:0005737(cytoplasm)|GO:0005813(centrosome)|GO:0005829(cytosol)|GO:0005874(microtubule)|GO:0005886(plasma membrane)|GO:0005913(cell-cell adherens junction)|GO:0008017(microtubule binding)|GO:0010038(response to metal ion)|GO:0015630(microtubule cytoskeleton)|GO:0017137(Rab GTPase binding)|GO:0030330(DNA damage response, signal transduction by p53 c…	Homo sapiens N-myc downstream regulated 1 (NDRG1), transcript variant 2, mRNA [NM_006096]	chr8:134249778-134249719	hs|8q24.22	TGCCAGGTTCCTGTACTACTGCCTTGTACTTTTCATTTTGGCTCACCGTGGATTTTCTCA
p5056	hsa-miR-3689a-3p	NDRG1	A_23_P20494	0.17292	0.0125136	2.10081	up	A_23_P20494	A_23_P20494	NM_006096	NM_006096	NM_006096	Hs.372914	10397	NDRG1	N-myc downstream regulated 1	ENST00000519278	THC2508926	GO:0005515(protein binding)|GO:0005634(nucleus)|GO:0005737(cytoplasm)|GO:0005813(centrosome)|GO:0005829(cytosol)|GO:0005874(microtubule)|GO:0005886(plasma membrane)|GO:0005913(cell-cell adherens junction)|GO:0008017(microtubule binding)|GO:0010038(response to metal ion)|GO:0015630(microtubule cytoskeleton)|GO:0017137(Rab GTPase binding)|GO:0030330(DNA damage response, signal transduction by p53 c…	Homo sapiens N-myc downstream regulated 1 (NDRG1), transcript variant 2, mRNA [NM_006096]	chr8:134249778-134249719	hs|8q24.22	TGCCAGGTTCCTGTACTACTGCCTTGTACTTTTCATTTTGGCTCACCGTGGATTTTCTCA
p5056	hsa-miR-3689b-3p	NDRG1	A_23_P20494	0.17292	0.0125136	2.10081	up	A_23_P20494	A_23_P20494	NM_006096	NM_006096	NM_006096	Hs.372914	10397	NDRG1	N-myc downstream regulated 1	ENST00000519278	THC2508926	GO:0005515(protein binding)|GO:0005634(nucleus)|GO:0005737(cytoplasm)|GO:0005813(centrosome)|GO:0005829(cytosol)|GO:0005874(microtubule)|GO:0005886(plasma membrane)|GO:0005913(cell-cell adherens junction)|GO:0008017(microtubule binding)|GO:0010038(response to metal ion)|GO:0015630(microtubule cytoskeleton)|GO:0017137(Rab GTPase binding)|GO:0030330(DNA damage response, signal transduction by p53 c…	Homo sapiens N-myc downstream regulated 1 (NDRG1), transcript variant 2, mRNA [NM_006096]	chr8:134249778-134249719	hs|8q24.22	TGCCAGGTTCCTGTACTACTGCCTTGTACTTTTCATTTTGGCTCACCGTGGATTTTCTCA
p5056	hsa-miR-4436b-3p	NDRG1	A_23_P20494	0.17292	0.0125136	2.10081	up	A_23_P20494	A_23_P20494	NM_006096	NM_006096	NM_006096	Hs.372914	10397	NDRG1	N-myc downstream regulated 1	ENST00000519278	THC2508926	GO:0005515(protein binding)|GO:0005634(nucleus)|GO:0005737(cytoplasm)|GO:0005813(centrosome)|GO:0005829(cytosol)|GO:0005874(microtubule)|GO:0005886(plasma membrane)|GO:0005913(cell-cell adherens junction)|GO:0008017(microtubule binding)|GO:0010038(response to metal ion)|GO:0015630(microtubule cytoskeleton)|GO:0017137(Rab GTPase binding)|GO:0030330(DNA damage response, signal transduction by p53 c…	Homo sapiens N-myc downstream regulated 1 (NDRG1), transcript variant 2, mRNA [NM_006096]	chr8:134249778-134249719	hs|8q24.22	TGCCAGGTTCCTGTACTACTGCCTTGTACTTTTCATTTTGGCTCACCGTGGATTTTCTCA
p5055	hsa-miR-4496	NDRG1	A_23_P20494	0.17292	0.0125136	2.10081	up	A_23_P20494	A_23_P20494	NM_006096	NM_006096	NM_006096	Hs.372914	10397	NDRG1	N-myc downstream regulated 1	ENST00000519278	THC2508926	GO:0005515(protein binding)|GO:0005634(nucleus)|GO:0005737(cytoplasm)|GO:0005813(centrosome)|GO:0005829(cytosol)|GO:0005874(microtubule)|GO:0005886(plasma membrane)|GO:0005913(cell-cell adherens junction)|GO:0008017(microtubule binding)|GO:0010038(response to metal ion)|GO:0015630(microtubule cytoskeleton)|GO:0017137(Rab GTPase binding)|GO:0030330(DNA damage response, signal transduction by p53 c…	Homo sapiens N-myc downstream regulated 1 (NDRG1), transcript variant 2, mRNA [NM_006096]	chr8:134249778-134249719	hs|8q24.22	TGCCAGGTTCCTGTACTACTGCCTTGTACTTTTCATTTTGGCTCACCGTGGATTTTCTCA
p5056	hsa-miR-4722-5p	NDRG1	A_23_P20494	0.17292	0.0125136	2.10081	up	A_23_P20494	A_23_P20494	NM_006096	NM_006096	NM_006096	Hs.372914	10397	NDRG1	N-myc downstream regulated 1	ENST00000519278	THC2508926	GO:0005515(protein binding)|GO:0005634(nucleus)|GO:0005737(cytoplasm)|GO:0005813(centrosome)|GO:0005829(cytosol)|GO:0005874(microtubule)|GO:0005886(plasma membrane)|GO:0005913(cell-cell adherens junction)|GO:0008017(microtubule binding)|GO:0010038(response to metal ion)|GO:0015630(microtubule cytoskeleton)|GO:0017137(Rab GTPase binding)|GO:0030330(DNA damage response, signal transduction by p53 c…	Homo sapiens N-myc downstream regulated 1 (NDRG1), transcript variant 2, mRNA [NM_006096]	chr8:134249778-134249719	hs|8q24.22	TGCCAGGTTCCTGTACTACTGCCTTGTACTTTTCATTTTGGCTCACCGTGGATTTTCTCA
p5055	hsa-miR-1273e	ZNF654	A_33_P3268124	0.139023	0.00491425	2.10212	up	A_33_P3268124	A_33_P3268124	NM_018293	NM_018293	NM_018293	Hs.591650	55279	ZNF654	zinc finger protein 654	ENST00000309495	THC2678200	GO:0003677(DNA binding)|GO:0005634(nucleus)|GO:0006351(transcription, DNA-dependent)|GO:0006355(regulation of transcription, DNA-dependent)|GO:0046872(metal ion binding)	Homo sapiens zinc finger protein 654 (ZNF654), mRNA [NM_018293]	chr3:88193550-88193609	hs|3p11.1	GGTACTGTAAAACACCTTTTCAGAATGAGTAAATGCTGCATATGCATTTTGGAGTTGTTA
p5056	hsa-miR-25-3p	ZNF654	A_33_P3268124	0.139023	0.00491425	2.10212	up	A_33_P3268124	A_33_P3268124	NM_018293	NM_018293	NM_018293	Hs.591650	55279	ZNF654	zinc finger protein 654	ENST00000309495	THC2678200	GO:0003677(DNA binding)|GO:0005634(nucleus)|GO:0006351(transcription, DNA-dependent)|GO:0006355(regulation of transcription, DNA-dependent)|GO:0046872(metal ion binding)	Homo sapiens zinc finger protein 654 (ZNF654), mRNA [NM_018293]	chr3:88193550-88193609	hs|3p11.1	GGTACTGTAAAACACCTTTTCAGAATGAGTAAATGCTGCATATGCATTTTGGAGTTGTTA
p5056	hsa-miR-302c-5p	ZNF654	A_33_P3268124	0.139023	0.00491425	2.10212	up	A_33_P3268124	A_33_P3268124	NM_018293	NM_018293	NM_018293	Hs.591650	55279	ZNF654	zinc finger protein 654	ENST00000309495	THC2678200	GO:0003677(DNA binding)|GO:0005634(nucleus)|GO:0006351(transcription, DNA-dependent)|GO:0006355(regulation of transcription, DNA-dependent)|GO:0046872(metal ion binding)	Homo sapiens zinc finger protein 654 (ZNF654), mRNA [NM_018293]	chr3:88193550-88193609	hs|3p11.1	GGTACTGTAAAACACCTTTTCAGAATGAGTAAATGCTGCATATGCATTTTGGAGTTGTTA
p5055	hsa-miR-3622b-5p	ZNF654	A_33_P3268124	0.139023	0.00491425	2.10212	up	A_33_P3268124	A_33_P3268124	NM_018293	NM_018293	NM_018293	Hs.591650	55279	ZNF654	zinc finger protein 654	ENST00000309495	THC2678200	GO:0003677(DNA binding)|GO:0005634(nucleus)|GO:0006351(transcription, DNA-dependent)|GO:0006355(regulation of transcription, DNA-dependent)|GO:0046872(metal ion binding)	Homo sapiens zinc finger protein 654 (ZNF654), mRNA [NM_018293]	chr3:88193550-88193609	hs|3p11.1	GGTACTGTAAAACACCTTTTCAGAATGAGTAAATGCTGCATATGCATTTTGGAGTTGTTA
p5055	hsa-miR-4253	ZNF654	A_33_P3268124	0.139023	0.00491425	2.10212	up	A_33_P3268124	A_33_P3268124	NM_018293	NM_018293	NM_018293	Hs.591650	55279	ZNF654	zinc finger protein 654	ENST00000309495	THC2678200	GO:0003677(DNA binding)|GO:0005634(nucleus)|GO:0006351(transcription, DNA-dependent)|GO:0006355(regulation of transcription, DNA-dependent)|GO:0046872(metal ion binding)	Homo sapiens zinc finger protein 654 (ZNF654), mRNA [NM_018293]	chr3:88193550-88193609	hs|3p11.1	GGTACTGTAAAACACCTTTTCAGAATGAGTAAATGCTGCATATGCATTTTGGAGTTGTTA
p5056	hsa-miR-4270	ZNF654	A_33_P3268124	0.139023	0.00491425	2.10212	up	A_33_P3268124	A_33_P3268124	NM_018293	NM_018293	NM_018293	Hs.591650	55279	ZNF654	zinc finger protein 654	ENST00000309495	THC2678200	GO:0003677(DNA binding)|GO:0005634(nucleus)|GO:0006351(transcription, DNA-dependent)|GO:0006355(regulation of transcription, DNA-dependent)|GO:0046872(metal ion binding)	Homo sapiens zinc finger protein 654 (ZNF654), mRNA [NM_018293]	chr3:88193550-88193609	hs|3p11.1	GGTACTGTAAAACACCTTTTCAGAATGAGTAAATGCTGCATATGCATTTTGGAGTTGTTA
p5055	hsa-miR-4496	ZNF654	A_33_P3268124	0.139023	0.00491425	2.10212	up	A_33_P3268124	A_33_P3268124	NM_018293	NM_018293	NM_018293	Hs.591650	55279	ZNF654	zinc finger protein 654	ENST00000309495	THC2678200	GO:0003677(DNA binding)|GO:0005634(nucleus)|GO:0006351(transcription, DNA-dependent)|GO:0006355(regulation of transcription, DNA-dependent)|GO:0046872(metal ion binding)	Homo sapiens zinc finger protein 654 (ZNF654), mRNA [NM_018293]	chr3:88193550-88193609	hs|3p11.1	GGTACTGTAAAACACCTTTTCAGAATGAGTAAATGCTGCATATGCATTTTGGAGTTGTTA
p5056	hsa-miR-92a-3p	ZNF654	A_33_P3268124	0.139023	0.00491425	2.10212	up	A_33_P3268124	A_33_P3268124	NM_018293	NM_018293	NM_018293	Hs.591650	55279	ZNF654	zinc finger protein 654	ENST00000309495	THC2678200	GO:0003677(DNA binding)|GO:0005634(nucleus)|GO:0006351(transcription, DNA-dependent)|GO:0006355(regulation of transcription, DNA-dependent)|GO:0046872(metal ion binding)	Homo sapiens zinc finger protein 654 (ZNF654), mRNA [NM_018293]	chr3:88193550-88193609	hs|3p11.1	GGTACTGTAAAACACCTTTTCAGAATGAGTAAATGCTGCATATGCATTTTGGAGTTGTTA
p5056	hsa-miR-92b-3p	ZNF654	A_33_P3268124	0.139023	0.00491425	2.10212	up	A_33_P3268124	A_33_P3268124	NM_018293	NM_018293	NM_018293	Hs.591650	55279	ZNF654	zinc finger protein 654	ENST00000309495	THC2678200	GO:0003677(DNA binding)|GO:0005634(nucleus)|GO:0006351(transcription, DNA-dependent)|GO:0006355(regulation of transcription, DNA-dependent)|GO:0046872(metal ion binding)	Homo sapiens zinc finger protein 654 (ZNF654), mRNA [NM_018293]	chr3:88193550-88193609	hs|3p11.1	GGTACTGTAAAACACCTTTTCAGAATGAGTAAATGCTGCATATGCATTTTGGAGTTGTTA
p5056	hsa-miR-3612	FCHSD2	A_23_P368278	0.109092	0.000753822	2.12016	up	A_23_P368278	A_23_P368278	NM_014824	NM_014824	NM_014824	Hs.744959	9873	FCHSD2	FCH and double SH3 domains 2	ENST00000311172	THC2534547	GO:0005515(protein binding)	Homo sapiens FCH and double SH3 domains 2 (FCHSD2), mRNA [NM_014824]	chr11:72548112-72548053	hs|11q13.4	CCAGTCTTGTATTCTGTCTTTAGCTAGCCAAATTGTCCTTGAATTTGGGTTTTCCACAAC
p5056	hsa-miR-4459	LCE1A	A_23_P404685	0.201283	0.0217421	2.12337	up	A_23_P404685	A_23_P404685	NM_178348	NM_178348	NM_178348	Hs.534645	353131	LCE1A	late cornified envelope 1A	ENST00000335123	NP1246950	GO:0031424(keratinization)	Homo sapiens late cornified envelope 1A (LCE1A), mRNA [NM_178348]	chr1:152800026-152800085	hs|1q21.3	TCCTAAGTGCCCCCCAAAGTGTCCCCCTAAGTGCCCTCCAGTCTCTTCCTGCTGCAGTGT
p5055	hsa-miR-3622b-5p	CAPN7	A_33_P3393175	0.249571	0.0416313	2.12475	up	A_33_P3393175	A_33_P3393175	NM_014296	NM_014296	NM_014296	Hs.595234	23473	CAPN7	calpain 7	ENST00000253693	THC2461497	GO:0004175(endopeptidase activity)|GO:0004198(calcium-dependent cysteine-type endopeptidase activity)|GO:0005515(protein binding)|GO:0005654(nucleoplasm)|GO:0005737(cytoplasm)|GO:0010634(positive regulation of epithelial cell migration)|GO:0070062(extracellular vesicular exosome)|GO:0097264(self proteolysis)	Homo sapiens calpain 7 (CAPN7), mRNA [NM_014296]	chr3:15294322-15294381	hs|3p25.1	GCTTCAAAAGACAGGTTACTGACCATTGAGTGTTTACTATGTACCCAATGTGTATATTTT
p5056	hsa-miR-657	CAPN7	A_33_P3393175	0.249571	0.0416313	2.12475	up	A_33_P3393175	A_33_P3393175	NM_014296	NM_014296	NM_014296	Hs.595234	23473	CAPN7	calpain 7	ENST00000253693	THC2461497	GO:0004175(endopeptidase activity)|GO:0004198(calcium-dependent cysteine-type endopeptidase activity)|GO:0005515(protein binding)|GO:0005654(nucleoplasm)|GO:0005737(cytoplasm)|GO:0010634(positive regulation of epithelial cell migration)|GO:0070062(extracellular vesicular exosome)|GO:0097264(self proteolysis)	Homo sapiens calpain 7 (CAPN7), mRNA [NM_014296]	chr3:15294322-15294381	hs|3p25.1	GCTTCAAAAGACAGGTTACTGACCATTGAGTGTTTACTATGTACCCAATGTGTATATTTT
p5056	hsa-miR-3129-5p	ARL15	A_24_P303199	0.0692766	2.52528e-05	2.12748	up	A_24_P303199	A_24_P303199	NM_019087	NM_019087	NM_019087	Hs.659125	54622	ARL15	ADP-ribosylation factor-like 15	ENST00000504924	THC2473882	GO:0003674(molecular_function)|GO:0005525(GTP binding)|GO:0005622(intracellular)|GO:0007264(small GTPase mediated signal transduction)|GO:0008150(biological_process)|GO:0070062(extracellular vesicular exosome)	Homo sapiens ADP-ribosylation factor-like 15 (ARL15), mRNA [NM_019087]	chr5:53181118-53181059	hs|5q11.2	CAGATGAAATATTCTTTGGCATACTTTGTAGACTTTGACCACTTAAAATACTAAGTGGCC
p5056	hsa-miR-4270	ARL15	A_24_P303199	0.0692766	2.52528e-05	2.12748	up	A_24_P303199	A_24_P303199	NM_019087	NM_019087	NM_019087	Hs.659125	54622	ARL15	ADP-ribosylation factor-like 15	ENST00000504924	THC2473882	GO:0003674(molecular_function)|GO:0005525(GTP binding)|GO:0005622(intracellular)|GO:0007264(small GTPase mediated signal transduction)|GO:0008150(biological_process)|GO:0070062(extracellular vesicular exosome)	Homo sapiens ADP-ribosylation factor-like 15 (ARL15), mRNA [NM_019087]	chr5:53181118-53181059	hs|5q11.2	CAGATGAAATATTCTTTGGCATACTTTGTAGACTTTGACCACTTAAAATACTAAGTGGCC
p5056	hsa-miR-1254	NANOS2	A_33_P3388456	0.139023	0.00489644	2.13165	up	A_33_P3388456	A_33_P3388456	NM_001029861	NM_001029861	NM_001029861	Hs.434218	339345	NANOS2	nanos homolog 2 (Drosophila)	ENST00000341294		GO:0000932(cytoplasmic mRNA processing body)|GO:0003729(mRNA binding)|GO:0005515(protein binding)|GO:0005634(nucleus)|GO:0005737(cytoplasm)|GO:0006402(mRNA catabolic process)|GO:0007275(multicellular organismal development)|GO:0007283(spermatogenesis)|GO:0008270(zinc ion binding)|GO:0017148(negative regulation of translation)|GO:0030718(germ-line stem cell maintenance)|GO:0045835(negative regulat…	Homo sapiens nanos homolog 2 (Drosophila) (NANOS2), mRNA [NM_001029861]	chr19:46416528-46416469	hs|19q13.32	CGGGACCCTGAGTATTGAGCTCTGGTGAATAAAAAGGTTTTCTAGTCGTCTTTGAAAAAA
p5056	hsa-miR-1587	NANOS2	A_33_P3388456	0.139023	0.00489644	2.13165	up	A_33_P3388456	A_33_P3388456	NM_001029861	NM_001029861	NM_001029861	Hs.434218	339345	NANOS2	nanos homolog 2 (Drosophila)	ENST00000341294		GO:0000932(cytoplasmic mRNA processing body)|GO:0003729(mRNA binding)|GO:0005515(protein binding)|GO:0005634(nucleus)|GO:0005737(cytoplasm)|GO:0006402(mRNA catabolic process)|GO:0007275(multicellular organismal development)|GO:0007283(spermatogenesis)|GO:0008270(zinc ion binding)|GO:0017148(negative regulation of translation)|GO:0030718(germ-line stem cell maintenance)|GO:0045835(negative regulat…	Homo sapiens nanos homolog 2 (Drosophila) (NANOS2), mRNA [NM_001029861]	chr19:46416528-46416469	hs|19q13.32	CGGGACCCTGAGTATTGAGCTCTGGTGAATAAAAAGGTTTTCTAGTCGTCTTTGAAAAAA
p5056	hsa-miR-4446-3p	NANOS2	A_33_P3388456	0.139023	0.00489644	2.13165	up	A_33_P3388456	A_33_P3388456	NM_001029861	NM_001029861	NM_001029861	Hs.434218	339345	NANOS2	nanos homolog 2 (Drosophila)	ENST00000341294		GO:0000932(cytoplasmic mRNA processing body)|GO:0003729(mRNA binding)|GO:0005515(protein binding)|GO:0005634(nucleus)|GO:0005737(cytoplasm)|GO:0006402(mRNA catabolic process)|GO:0007275(multicellular organismal development)|GO:0007283(spermatogenesis)|GO:0008270(zinc ion binding)|GO:0017148(negative regulation of translation)|GO:0030718(germ-line stem cell maintenance)|GO:0045835(negative regulat…	Homo sapiens nanos homolog 2 (Drosophila) (NANOS2), mRNA [NM_001029861]	chr19:46416528-46416469	hs|19q13.32	CGGGACCCTGAGTATTGAGCTCTGGTGAATAAAAAGGTTTTCTAGTCGTCTTTGAAAAAA
p5056	hsa-miR-4459	NANOS2	A_33_P3388456	0.139023	0.00489644	2.13165	up	A_33_P3388456	A_33_P3388456	NM_001029861	NM_001029861	NM_001029861	Hs.434218	339345	NANOS2	nanos homolog 2 (Drosophila)	ENST00000341294		GO:0000932(cytoplasmic mRNA processing body)|GO:0003729(mRNA binding)|GO:0005515(protein binding)|GO:0005634(nucleus)|GO:0005737(cytoplasm)|GO:0006402(mRNA catabolic process)|GO:0007275(multicellular organismal development)|GO:0007283(spermatogenesis)|GO:0008270(zinc ion binding)|GO:0017148(negative regulation of translation)|GO:0030718(germ-line stem cell maintenance)|GO:0045835(negative regulat…	Homo sapiens nanos homolog 2 (Drosophila) (NANOS2), mRNA [NM_001029861]	chr19:46416528-46416469	hs|19q13.32	CGGGACCCTGAGTATTGAGCTCTGGTGAATAAAAAGGTTTTCTAGTCGTCTTTGAAAAAA
p5056	hsa-miR-4492	NANOS2	A_33_P3388456	0.139023	0.00489644	2.13165	up	A_33_P3388456	A_33_P3388456	NM_001029861	NM_001029861	NM_001029861	Hs.434218	339345	NANOS2	nanos homolog 2 (Drosophila)	ENST00000341294		GO:0000932(cytoplasmic mRNA processing body)|GO:0003729(mRNA binding)|GO:0005515(protein binding)|GO:0005634(nucleus)|GO:0005737(cytoplasm)|GO:0006402(mRNA catabolic process)|GO:0007275(multicellular organismal development)|GO:0007283(spermatogenesis)|GO:0008270(zinc ion binding)|GO:0017148(negative regulation of translation)|GO:0030718(germ-line stem cell maintenance)|GO:0045835(negative regulat…	Homo sapiens nanos homolog 2 (Drosophila) (NANOS2), mRNA [NM_001029861]	chr19:46416528-46416469	hs|19q13.32	CGGGACCCTGAGTATTGAGCTCTGGTGAATAAAAAGGTTTTCTAGTCGTCTTTGAAAAAA
p5056	hsa-miR-4498	NANOS2	A_33_P3388456	0.139023	0.00489644	2.13165	up	A_33_P3388456	A_33_P3388456	NM_001029861	NM_001029861	NM_001029861	Hs.434218	339345	NANOS2	nanos homolog 2 (Drosophila)	ENST00000341294		GO:0000932(cytoplasmic mRNA processing body)|GO:0003729(mRNA binding)|GO:0005515(protein binding)|GO:0005634(nucleus)|GO:0005737(cytoplasm)|GO:0006402(mRNA catabolic process)|GO:0007275(multicellular organismal development)|GO:0007283(spermatogenesis)|GO:0008270(zinc ion binding)|GO:0017148(negative regulation of translation)|GO:0030718(germ-line stem cell maintenance)|GO:0045835(negative regulat…	Homo sapiens nanos homolog 2 (Drosophila) (NANOS2), mRNA [NM_001029861]	chr19:46416528-46416469	hs|19q13.32	CGGGACCCTGAGTATTGAGCTCTGGTGAATAAAAAGGTTTTCTAGTCGTCTTTGAAAAAA
p5056	hsa-miR-4505	NANOS2	A_33_P3388456	0.139023	0.00489644	2.13165	up	A_33_P3388456	A_33_P3388456	NM_001029861	NM_001029861	NM_001029861	Hs.434218	339345	NANOS2	nanos homolog 2 (Drosophila)	ENST00000341294		GO:0000932(cytoplasmic mRNA processing body)|GO:0003729(mRNA binding)|GO:0005515(protein binding)|GO:0005634(nucleus)|GO:0005737(cytoplasm)|GO:0006402(mRNA catabolic process)|GO:0007275(multicellular organismal development)|GO:0007283(spermatogenesis)|GO:0008270(zinc ion binding)|GO:0017148(negative regulation of translation)|GO:0030718(germ-line stem cell maintenance)|GO:0045835(negative regulat…	Homo sapiens nanos homolog 2 (Drosophila) (NANOS2), mRNA [NM_001029861]	chr19:46416528-46416469	hs|19q13.32	CGGGACCCTGAGTATTGAGCTCTGGTGAATAAAAAGGTTTTCTAGTCGTCTTTGAAAAAA
p5056	hsa-miR-4530	NANOS2	A_33_P3388456	0.139023	0.00489644	2.13165	up	A_33_P3388456	A_33_P3388456	NM_001029861	NM_001029861	NM_001029861	Hs.434218	339345	NANOS2	nanos homolog 2 (Drosophila)	ENST00000341294		GO:0000932(cytoplasmic mRNA processing body)|GO:0003729(mRNA binding)|GO:0005515(protein binding)|GO:0005634(nucleus)|GO:0005737(cytoplasm)|GO:0006402(mRNA catabolic process)|GO:0007275(multicellular organismal development)|GO:0007283(spermatogenesis)|GO:0008270(zinc ion binding)|GO:0017148(negative regulation of translation)|GO:0030718(germ-line stem cell maintenance)|GO:0045835(negative regulat…	Homo sapiens nanos homolog 2 (Drosophila) (NANOS2), mRNA [NM_001029861]	chr19:46416528-46416469	hs|19q13.32	CGGGACCCTGAGTATTGAGCTCTGGTGAATAAAAAGGTTTTCTAGTCGTCTTTGAAAAAA
p5056	hsa-miR-5001-5p	NANOS2	A_33_P3388456	0.139023	0.00489644	2.13165	up	A_33_P3388456	A_33_P3388456	NM_001029861	NM_001029861	NM_001029861	Hs.434218	339345	NANOS2	nanos homolog 2 (Drosophila)	ENST00000341294		GO:0000932(cytoplasmic mRNA processing body)|GO:0003729(mRNA binding)|GO:0005515(protein binding)|GO:0005634(nucleus)|GO:0005737(cytoplasm)|GO:0006402(mRNA catabolic process)|GO:0007275(multicellular organismal development)|GO:0007283(spermatogenesis)|GO:0008270(zinc ion binding)|GO:0017148(negative regulation of translation)|GO:0030718(germ-line stem cell maintenance)|GO:0045835(negative regulat…	Homo sapiens nanos homolog 2 (Drosophila) (NANOS2), mRNA [NM_001029861]	chr19:46416528-46416469	hs|19q13.32	CGGGACCCTGAGTATTGAGCTCTGGTGAATAAAAAGGTTTTCTAGTCGTCTTTGAAAAAA
p5056	hsa-miR-5589-5p	NANOS2	A_33_P3388456	0.139023	0.00489644	2.13165	up	A_33_P3388456	A_33_P3388456	NM_001029861	NM_001029861	NM_001029861	Hs.434218	339345	NANOS2	nanos homolog 2 (Drosophila)	ENST00000341294		GO:0000932(cytoplasmic mRNA processing body)|GO:0003729(mRNA binding)|GO:0005515(protein binding)|GO:0005634(nucleus)|GO:0005737(cytoplasm)|GO:0006402(mRNA catabolic process)|GO:0007275(multicellular organismal development)|GO:0007283(spermatogenesis)|GO:0008270(zinc ion binding)|GO:0017148(negative regulation of translation)|GO:0030718(germ-line stem cell maintenance)|GO:0045835(negative regulat…	Homo sapiens nanos homolog 2 (Drosophila) (NANOS2), mRNA [NM_001029861]	chr19:46416528-46416469	hs|19q13.32	CGGGACCCTGAGTATTGAGCTCTGGTGAATAAAAAGGTTTTCTAGTCGTCTTTGAAAAAA
p5056	hsa-miR-762	NANOS2	A_33_P3388456	0.139023	0.00489644	2.13165	up	A_33_P3388456	A_33_P3388456	NM_001029861	NM_001029861	NM_001029861	Hs.434218	339345	NANOS2	nanos homolog 2 (Drosophila)	ENST00000341294		GO:0000932(cytoplasmic mRNA processing body)|GO:0003729(mRNA binding)|GO:0005515(protein binding)|GO:0005634(nucleus)|GO:0005737(cytoplasm)|GO:0006402(mRNA catabolic process)|GO:0007275(multicellular organismal development)|GO:0007283(spermatogenesis)|GO:0008270(zinc ion binding)|GO:0017148(negative regulation of translation)|GO:0030718(germ-line stem cell maintenance)|GO:0045835(negative regulat…	Homo sapiens nanos homolog 2 (Drosophila) (NANOS2), mRNA [NM_001029861]	chr19:46416528-46416469	hs|19q13.32	CGGGACCCTGAGTATTGAGCTCTGGTGAATAAAAAGGTTTTCTAGTCGTCTTTGAAAAAA
p5055	hsa-miR-2861	FAM131C	A_24_P169073	0.228331	0.0314911	2.13449	up	A_24_P169073	A_24_P169073	NM_182623	NM_182623	NM_182623	Hs.126825	348487	FAM131C	family with sequence similarity 131, member C	ENST00000375662	THC2475284		Homo sapiens family with sequence similarity 131, member C (FAM131C), mRNA [NM_182623]	chr1:16384334-16384275	hs|1p36.13	CCCTCCTTGCGGCTCCCTCCCATCTCACTCAAGGTTCTCTGAGGACATTAAAGTGGTGGA
p5055	hsa-miR-3126-5p	FAM131C	A_24_P169073	0.228331	0.0314911	2.13449	up	A_24_P169073	A_24_P169073	NM_182623	NM_182623	NM_182623	Hs.126825	348487	FAM131C	family with sequence similarity 131, member C	ENST00000375662	THC2475284		Homo sapiens family with sequence similarity 131, member C (FAM131C), mRNA [NM_182623]	chr1:16384334-16384275	hs|1p36.13	CCCTCCTTGCGGCTCCCTCCCATCTCACTCAAGGTTCTCTGAGGACATTAAAGTGGTGGA
p5055	hsa-miR-330-5p	FAM131C	A_24_P169073	0.228331	0.0314911	2.13449	up	A_24_P169073	A_24_P169073	NM_182623	NM_182623	NM_182623	Hs.126825	348487	FAM131C	family with sequence similarity 131, member C	ENST00000375662	THC2475284		Homo sapiens family with sequence similarity 131, member C (FAM131C), mRNA [NM_182623]	chr1:16384334-16384275	hs|1p36.13	CCCTCCTTGCGGCTCCCTCCCATCTCACTCAAGGTTCTCTGAGGACATTAAAGTGGTGGA
p5056	hsa-miR-657	FAM131C	A_24_P169073	0.228331	0.0314911	2.13449	up	A_24_P169073	A_24_P169073	NM_182623	NM_182623	NM_182623	Hs.126825	348487	FAM131C	family with sequence similarity 131, member C	ENST00000375662	THC2475284		Homo sapiens family with sequence similarity 131, member C (FAM131C), mRNA [NM_182623]	chr1:16384334-16384275	hs|1p36.13	CCCTCCTTGCGGCTCCCTCCCATCTCACTCAAGGTTCTCTGAGGACATTAAAGTGGTGGA
p5055	hsa-let-7i-5p	MAP3K9	A_33_P3323435	0.122451	0.00221334	2.14518	down	A_33_P3323435	A_33_P3323435	NM_033141	NM_033141	NM_033141	Hs.593542	4293	MAP3K9	mitogen-activated protein kinase kinase kinase 9	ENST00000554752	THC2491458	GO:0004674(protein serine/threonine kinase activity)|GO:0004706(JUN kinase kinase kinase activity)|GO:0004708(MAP kinase kinase activity)|GO:0004713(protein tyrosine kinase activity)|GO:0005515(protein binding)|GO:0005524(ATP binding)|GO:0005575(cellular_component)|GO:0006351(transcription, DNA-dependent)|GO:0006355(regulation of transcription, DNA-dependent)|GO:0006468(protein phosphorylation)|G…	Homo sapiens mitogen-activated protein kinase kinase kinase 9 (MAP3K9), transcript variant 1, mRNA [NM_033141]	chr14:71195186-71195127	hs|14q24.2	TTCTTCTTCATTCTTGATGGGGAGAAGTACATACAAAGTTTGTTCTGACAGGGCGCGGTG
p5055	hsa-miR-1202	MAP3K9	A_33_P3323435	0.122451	0.00221334	2.14518	down	A_33_P3323435	A_33_P3323435	NM_033141	NM_033141	NM_033141	Hs.593542	4293	MAP3K9	mitogen-activated protein kinase kinase kinase 9	ENST00000554752	THC2491458	GO:0004674(protein serine/threonine kinase activity)|GO:0004706(JUN kinase kinase kinase activity)|GO:0004708(MAP kinase kinase activity)|GO:0004713(protein tyrosine kinase activity)|GO:0005515(protein binding)|GO:0005524(ATP binding)|GO:0005575(cellular_component)|GO:0006351(transcription, DNA-dependent)|GO:0006355(regulation of transcription, DNA-dependent)|GO:0006468(protein phosphorylation)|G…	Homo sapiens mitogen-activated protein kinase kinase kinase 9 (MAP3K9), transcript variant 1, mRNA [NM_033141]	chr14:71195186-71195127	hs|14q24.2	TTCTTCTTCATTCTTGATGGGGAGAAGTACATACAAAGTTTGTTCTGACAGGGCGCGGTG
p5056	hsa-miR-296-3p	MAP3K9	A_33_P3323435	0.122451	0.00221334	2.14518	down	A_33_P3323435	A_33_P3323435	NM_033141	NM_033141	NM_033141	Hs.593542	4293	MAP3K9	mitogen-activated protein kinase kinase kinase 9	ENST00000554752	THC2491458	GO:0004674(protein serine/threonine kinase activity)|GO:0004706(JUN kinase kinase kinase activity)|GO:0004708(MAP kinase kinase activity)|GO:0004713(protein tyrosine kinase activity)|GO:0005515(protein binding)|GO:0005524(ATP binding)|GO:0005575(cellular_component)|GO:0006351(transcription, DNA-dependent)|GO:0006355(regulation of transcription, DNA-dependent)|GO:0006468(protein phosphorylation)|G…	Homo sapiens mitogen-activated protein kinase kinase kinase 9 (MAP3K9), transcript variant 1, mRNA [NM_033141]	chr14:71195186-71195127	hs|14q24.2	TTCTTCTTCATTCTTGATGGGGAGAAGTACATACAAAGTTTGTTCTGACAGGGCGCGGTG
p5056	hsa-miR-3614-5p	MAP3K9	A_33_P3323435	0.122451	0.00221334	2.14518	down	A_33_P3323435	A_33_P3323435	NM_033141	NM_033141	NM_033141	Hs.593542	4293	MAP3K9	mitogen-activated protein kinase kinase kinase 9	ENST00000554752	THC2491458	GO:0004674(protein serine/threonine kinase activity)|GO:0004706(JUN kinase kinase kinase activity)|GO:0004708(MAP kinase kinase activity)|GO:0004713(protein tyrosine kinase activity)|GO:0005515(protein binding)|GO:0005524(ATP binding)|GO:0005575(cellular_component)|GO:0006351(transcription, DNA-dependent)|GO:0006355(regulation of transcription, DNA-dependent)|GO:0006468(protein phosphorylation)|G…	Homo sapiens mitogen-activated protein kinase kinase kinase 9 (MAP3K9), transcript variant 1, mRNA [NM_033141]	chr14:71195186-71195127	hs|14q24.2	TTCTTCTTCATTCTTGATGGGGAGAAGTACATACAAAGTTTGTTCTGACAGGGCGCGGTG
p5055	hsa-let-7g-5p	MAP3K9	A_33_P3323435	0.122451	0.00221334	2.14518	down	A_33_P3323435	A_33_P3323435	NM_033141	NM_033141	NM_033141	Hs.593542	4293	MAP3K9	mitogen-activated protein kinase kinase kinase 9	ENST00000554752	THC2491458	GO:0004674(protein serine/threonine kinase activity)|GO:0004706(JUN kinase kinase kinase activity)|GO:0004708(MAP kinase kinase activity)|GO:0004713(protein tyrosine kinase activity)|GO:0005515(protein binding)|GO:0005524(ATP binding)|GO:0005575(cellular_component)|GO:0006351(transcription, DNA-dependent)|GO:0006355(regulation of transcription, DNA-dependent)|GO:0006468(protein phosphorylation)|G…	Homo sapiens mitogen-activated protein kinase kinase kinase 9 (MAP3K9), transcript variant 1, mRNA [NM_033141]	chr14:71195186-71195127	hs|14q24.2	TTCTTCTTCATTCTTGATGGGGAGAAGTACATACAAAGTTTGTTCTGACAGGGCGCGGTG
p5056	hsa-miR-422a	ADAMDEC1	A_33_P3390172	0.0931294	0.000374869	2.14651	down	A_33_P3390172	A_33_P3390172	NM_001145271	NM_001145271	NM_001145271	Hs.521459	27299	ADAMDEC1	ADAM-like, decysin 1	ENST00000520193	THC2467041	GO:0004222(metalloendopeptidase activity)|GO:0005575(cellular_component)|GO:0005576(extracellular region)|GO:0006508(proteolysis)|GO:0006955(immune response)|GO:0007162(negative regulation of cell adhesion)|GO:0008270(zinc ion binding)	Homo sapiens ADAM-like, decysin 1 (ADAMDEC1), transcript variant 2, mRNA [NM_001145271]	chr8:24259534-24259593	hs|8p21.2	ATAATGACAACACCAGTGTGTGGGAACCACCTTCTAGAAGTGGGAGAAGACTGTGATTGT
p5056	hsa-miR-584-5p	ADAMDEC1	A_33_P3390172	0.0931294	0.000374869	2.14651	down	A_33_P3390172	A_33_P3390172	NM_001145271	NM_001145271	NM_001145271	Hs.521459	27299	ADAMDEC1	ADAM-like, decysin 1	ENST00000520193	THC2467041	GO:0004222(metalloendopeptidase activity)|GO:0005575(cellular_component)|GO:0005576(extracellular region)|GO:0006508(proteolysis)|GO:0006955(immune response)|GO:0007162(negative regulation of cell adhesion)|GO:0008270(zinc ion binding)	Homo sapiens ADAM-like, decysin 1 (ADAMDEC1), transcript variant 2, mRNA [NM_001145271]	chr8:24259534-24259593	hs|8p21.2	ATAATGACAACACCAGTGTGTGGGAACCACCTTCTAGAAGTGGGAGAAGACTGTGATTGT
p5056	hsa-miR-1226-5p	RCAN3	A_23_P35205	0.169997	0.0114733	2.14877	up	A_23_P35205	A_23_P35205	NM_013441	NM_013441	NM_013441	Hs.656799	11123	RCAN3	RCAN family member 3	ENST00000374395	THC2472103	GO:0003723(RNA binding)|GO:0009653(anatomical structure morphogenesis)|GO:0019722(calcium-mediated signaling)|GO:0031013(troponin I binding)	Homo sapiens RCAN family member 3 (RCAN3), transcript variant 1, mRNA [NM_013441]	chr1:24863377-24863436	hs|1p36.11	CCACTGCTAGGCCTCAATGTAAATTCAGTTGAAATTTGCAATTCTATCAGCAATTTAATG
p5055	hsa-miR-365b-5p	RCAN3	A_23_P35205	0.169997	0.0114733	2.14877	up	A_23_P35205	A_23_P35205	NM_013441	NM_013441	NM_013441	Hs.656799	11123	RCAN3	RCAN family member 3	ENST00000374395	THC2472103	GO:0003723(RNA binding)|GO:0009653(anatomical structure morphogenesis)|GO:0019722(calcium-mediated signaling)|GO:0031013(troponin I binding)	Homo sapiens RCAN family member 3 (RCAN3), transcript variant 1, mRNA [NM_013441]	chr1:24863377-24863436	hs|1p36.11	CCACTGCTAGGCCTCAATGTAAATTCAGTTGAAATTTGCAATTCTATCAGCAATTTAATG
p5055	hsa-miR-2861	DZIP3	A_33_P3267651	0.168418	0.0111139	2.15543	up	A_33_P3267651	A_33_P3267651	NM_014648	NM_014648	NM_014648	Hs.409210	9666	DZIP3	DAZ interacting zinc finger protein 3	ENST00000479138	THC2598627	GO:0000209(protein polyubiquitination)|GO:0003723(RNA binding)|GO:0004842(ubiquitin-protein ligase activity)|GO:0005515(protein binding)|GO:0005737(cytoplasm)|GO:0008270(zinc ion binding)|GO:0016874(ligase activity)|GO:0019902(phosphatase binding)|GO:0031593(polyubiquitin binding)	Homo sapiens DAZ interacting zinc finger protein 3 (DZIP3), mRNA [NM_014648]	chr3:108351859-108351918	hs|3q13.13	TAGTTACCTAGATTGTGAACGATCTTGTGAAGCTGACATTTTGAAGAACACCAGTTATAA
p5056	hsa-miR-302c-5p	DZIP3	A_33_P3267651	0.168418	0.0111139	2.15543	up	A_33_P3267651	A_33_P3267651	NM_014648	NM_014648	NM_014648	Hs.409210	9666	DZIP3	DAZ interacting zinc finger protein 3	ENST00000479138	THC2598627	GO:0000209(protein polyubiquitination)|GO:0003723(RNA binding)|GO:0004842(ubiquitin-protein ligase activity)|GO:0005515(protein binding)|GO:0005737(cytoplasm)|GO:0008270(zinc ion binding)|GO:0016874(ligase activity)|GO:0019902(phosphatase binding)|GO:0031593(polyubiquitin binding)	Homo sapiens DAZ interacting zinc finger protein 3 (DZIP3), mRNA [NM_014648]	chr3:108351859-108351918	hs|3q13.13	TAGTTACCTAGATTGTGAACGATCTTGTGAAGCTGACATTTTGAAGAACACCAGTTATAA
p5056	hsa-miR-3612	DZIP3	A_33_P3267651	0.168418	0.0111139	2.15543	up	A_33_P3267651	A_33_P3267651	NM_014648	NM_014648	NM_014648	Hs.409210	9666	DZIP3	DAZ interacting zinc finger protein 3	ENST00000479138	THC2598627	GO:0000209(protein polyubiquitination)|GO:0003723(RNA binding)|GO:0004842(ubiquitin-protein ligase activity)|GO:0005515(protein binding)|GO:0005737(cytoplasm)|GO:0008270(zinc ion binding)|GO:0016874(ligase activity)|GO:0019902(phosphatase binding)|GO:0031593(polyubiquitin binding)	Homo sapiens DAZ interacting zinc finger protein 3 (DZIP3), mRNA [NM_014648]	chr3:108351859-108351918	hs|3q13.13	TAGTTACCTAGATTGTGAACGATCTTGTGAAGCTGACATTTTGAAGAACACCAGTTATAA
p5056	hsa-miR-3689a-3p	DZIP3	A_33_P3267651	0.168418	0.0111139	2.15543	up	A_33_P3267651	A_33_P3267651	NM_014648	NM_014648	NM_014648	Hs.409210	9666	DZIP3	DAZ interacting zinc finger protein 3	ENST00000479138	THC2598627	GO:0000209(protein polyubiquitination)|GO:0003723(RNA binding)|GO:0004842(ubiquitin-protein ligase activity)|GO:0005515(protein binding)|GO:0005737(cytoplasm)|GO:0008270(zinc ion binding)|GO:0016874(ligase activity)|GO:0019902(phosphatase binding)|GO:0031593(polyubiquitin binding)	Homo sapiens DAZ interacting zinc finger protein 3 (DZIP3), mRNA [NM_014648]	chr3:108351859-108351918	hs|3q13.13	TAGTTACCTAGATTGTGAACGATCTTGTGAAGCTGACATTTTGAAGAACACCAGTTATAA
p5056	hsa-miR-3689b-3p	DZIP3	A_33_P3267651	0.168418	0.0111139	2.15543	up	A_33_P3267651	A_33_P3267651	NM_014648	NM_014648	NM_014648	Hs.409210	9666	DZIP3	DAZ interacting zinc finger protein 3	ENST00000479138	THC2598627	GO:0000209(protein polyubiquitination)|GO:0003723(RNA binding)|GO:0004842(ubiquitin-protein ligase activity)|GO:0005515(protein binding)|GO:0005737(cytoplasm)|GO:0008270(zinc ion binding)|GO:0016874(ligase activity)|GO:0019902(phosphatase binding)|GO:0031593(polyubiquitin binding)	Homo sapiens DAZ interacting zinc finger protein 3 (DZIP3), mRNA [NM_014648]	chr3:108351859-108351918	hs|3q13.13	TAGTTACCTAGATTGTGAACGATCTTGTGAAGCTGACATTTTGAAGAACACCAGTTATAA
p5056	hsa-miR-4457	DZIP3	A_33_P3267651	0.168418	0.0111139	2.15543	up	A_33_P3267651	A_33_P3267651	NM_014648	NM_014648	NM_014648	Hs.409210	9666	DZIP3	DAZ interacting zinc finger protein 3	ENST00000479138	THC2598627	GO:0000209(protein polyubiquitination)|GO:0003723(RNA binding)|GO:0004842(ubiquitin-protein ligase activity)|GO:0005515(protein binding)|GO:0005737(cytoplasm)|GO:0008270(zinc ion binding)|GO:0016874(ligase activity)|GO:0019902(phosphatase binding)|GO:0031593(polyubiquitin binding)	Homo sapiens DAZ interacting zinc finger protein 3 (DZIP3), mRNA [NM_014648]	chr3:108351859-108351918	hs|3q13.13	TAGTTACCTAGATTGTGAACGATCTTGTGAAGCTGACATTTTGAAGAACACCAGTTATAA
p5056	hsa-miR-584-5p	DZIP3	A_33_P3267651	0.168418	0.0111139	2.15543	up	A_33_P3267651	A_33_P3267651	NM_014648	NM_014648	NM_014648	Hs.409210	9666	DZIP3	DAZ interacting zinc finger protein 3	ENST00000479138	THC2598627	GO:0000209(protein polyubiquitination)|GO:0003723(RNA binding)|GO:0004842(ubiquitin-protein ligase activity)|GO:0005515(protein binding)|GO:0005737(cytoplasm)|GO:0008270(zinc ion binding)|GO:0016874(ligase activity)|GO:0019902(phosphatase binding)|GO:0031593(polyubiquitin binding)	Homo sapiens DAZ interacting zinc finger protein 3 (DZIP3), mRNA [NM_014648]	chr3:108351859-108351918	hs|3q13.13	TAGTTACCTAGATTGTGAACGATCTTGTGAAGCTGACATTTTGAAGAACACCAGTTATAA
p5056	hsa-miR-591	DZIP3	A_33_P3267651	0.168418	0.0111139	2.15543	up	A_33_P3267651	A_33_P3267651	NM_014648	NM_014648	NM_014648	Hs.409210	9666	DZIP3	DAZ interacting zinc finger protein 3	ENST00000479138	THC2598627	GO:0000209(protein polyubiquitination)|GO:0003723(RNA binding)|GO:0004842(ubiquitin-protein ligase activity)|GO:0005515(protein binding)|GO:0005737(cytoplasm)|GO:0008270(zinc ion binding)|GO:0016874(ligase activity)|GO:0019902(phosphatase binding)|GO:0031593(polyubiquitin binding)	Homo sapiens DAZ interacting zinc finger protein 3 (DZIP3), mRNA [NM_014648]	chr3:108351859-108351918	hs|3q13.13	TAGTTACCTAGATTGTGAACGATCTTGTGAAGCTGACATTTTGAAGAACACCAGTTATAA
p5056	hsa-miR-657	DZIP3	A_33_P3267651	0.168418	0.0111139	2.15543	up	A_33_P3267651	A_33_P3267651	NM_014648	NM_014648	NM_014648	Hs.409210	9666	DZIP3	DAZ interacting zinc finger protein 3	ENST00000479138	THC2598627	GO:0000209(protein polyubiquitination)|GO:0003723(RNA binding)|GO:0004842(ubiquitin-protein ligase activity)|GO:0005515(protein binding)|GO:0005737(cytoplasm)|GO:0008270(zinc ion binding)|GO:0016874(ligase activity)|GO:0019902(phosphatase binding)|GO:0031593(polyubiquitin binding)	Homo sapiens DAZ interacting zinc finger protein 3 (DZIP3), mRNA [NM_014648]	chr3:108351859-108351918	hs|3q13.13	TAGTTACCTAGATTGTGAACGATCTTGTGAAGCTGACATTTTGAAGAACACCAGTTATAA
p5055	hsa-let-7i-5p	ZNF547	A_23_P333592	0.112468	0.00148169	2.16884	up	A_23_P333592	A_23_P333592	ENST00000282282		AK291464	Hs.446620	284306	ZNF547	zinc finger protein 547	ENST00000282282	THC2488104	GO:0003677(DNA binding)|GO:0005634(nucleus)|GO:0006351(transcription, DNA-dependent)|GO:0006355(regulation of transcription, DNA-dependent)|GO:0046872(metal ion binding)	zinc finger protein 547 [Source:HGNC Symbol;Acc:HGNC:26432] [ENST00000282282]	chr19:57889811-57889870	hs|19q13.43	AAGTAGAAAGTGGTAAAGATTCAACATGCAAGATTGTACTTATTGGGCTTCAGAATATCC
p5055	hsa-miR-1224-5p	ZNF547	A_23_P333592	0.112468	0.00148169	2.16884	up	A_23_P333592	A_23_P333592	ENST00000282282		AK291464	Hs.446620	284306	ZNF547	zinc finger protein 547	ENST00000282282	THC2488104	GO:0003677(DNA binding)|GO:0005634(nucleus)|GO:0006351(transcription, DNA-dependent)|GO:0006355(regulation of transcription, DNA-dependent)|GO:0046872(metal ion binding)	zinc finger protein 547 [Source:HGNC Symbol;Acc:HGNC:26432] [ENST00000282282]	chr19:57889811-57889870	hs|19q13.43	AAGTAGAAAGTGGTAAAGATTCAACATGCAAGATTGTACTTATTGGGCTTCAGAATATCC
p5056	hsa-miR-302c-5p	AMOTL1	A_33_P3271196	0.195317	0.0199284	2.17099	up	A_33_P3271196	A_33_P3271196	NM_130847	NM_130847	NM_130847	Hs.503594	154810	AMOTL1	angiomotin like 1	ENST00000317829	THC2601535	GO:0003365(establishment of cell polarity involved in ameboidal cell migration)|GO:0005515(protein binding)|GO:0005737(cytoplasm)|GO:0005829(cytosol)|GO:0005923(tight junction)|GO:0008180(signalosome)|GO:0016055(Wnt receptor signaling pathway)|GO:0016324(apical plasma membrane)|GO:0030027(lamellipodium)|GO:0030054(cell junction)|GO:0031410(cytoplasmic vesicle)|GO:0035329(hippo signaling cascade)|…	Homo sapiens angiomotin like 1 (AMOTL1), transcript variant 1, mRNA [NM_130847]	chr11:94609844-94609903	hs|11q21	CTCTCGCTTGCTCCTTTCTTCCTTAAAGAACTTATAAACTGATGCTCAATAAATGTTTCA
p5055	hsa-miR-3138	AMOTL1	A_33_P3271196	0.195317	0.0199284	2.17099	up	A_33_P3271196	A_33_P3271196	NM_130847	NM_130847	NM_130847	Hs.503594	154810	AMOTL1	angiomotin like 1	ENST00000317829	THC2601535	GO:0003365(establishment of cell polarity involved in ameboidal cell migration)|GO:0005515(protein binding)|GO:0005737(cytoplasm)|GO:0005829(cytosol)|GO:0005923(tight junction)|GO:0008180(signalosome)|GO:0016055(Wnt receptor signaling pathway)|GO:0016324(apical plasma membrane)|GO:0030027(lamellipodium)|GO:0030054(cell junction)|GO:0031410(cytoplasmic vesicle)|GO:0035329(hippo signaling cascade)|…	Homo sapiens angiomotin like 1 (AMOTL1), transcript variant 1, mRNA [NM_130847]	chr11:94609844-94609903	hs|11q21	CTCTCGCTTGCTCCTTTCTTCCTTAAAGAACTTATAAACTGATGCTCAATAAATGTTTCA
p5055	hsa-miR-3188	AMOTL1	A_33_P3271196	0.195317	0.0199284	2.17099	up	A_33_P3271196	A_33_P3271196	NM_130847	NM_130847	NM_130847	Hs.503594	154810	AMOTL1	angiomotin like 1	ENST00000317829	THC2601535	GO:0003365(establishment of cell polarity involved in ameboidal cell migration)|GO:0005515(protein binding)|GO:0005737(cytoplasm)|GO:0005829(cytosol)|GO:0005923(tight junction)|GO:0008180(signalosome)|GO:0016055(Wnt receptor signaling pathway)|GO:0016324(apical plasma membrane)|GO:0030027(lamellipodium)|GO:0030054(cell junction)|GO:0031410(cytoplasmic vesicle)|GO:0035329(hippo signaling cascade)|…	Homo sapiens angiomotin like 1 (AMOTL1), transcript variant 1, mRNA [NM_130847]	chr11:94609844-94609903	hs|11q21	CTCTCGCTTGCTCCTTTCTTCCTTAAAGAACTTATAAACTGATGCTCAATAAATGTTTCA
p5056	hsa-miR-3192-5p	AMOTL1	A_33_P3271196	0.195317	0.0199284	2.17099	up	A_33_P3271196	A_33_P3271196	NM_130847	NM_130847	NM_130847	Hs.503594	154810	AMOTL1	angiomotin like 1	ENST00000317829	THC2601535	GO:0003365(establishment of cell polarity involved in ameboidal cell migration)|GO:0005515(protein binding)|GO:0005737(cytoplasm)|GO:0005829(cytosol)|GO:0005923(tight junction)|GO:0008180(signalosome)|GO:0016055(Wnt receptor signaling pathway)|GO:0016324(apical plasma membrane)|GO:0030027(lamellipodium)|GO:0030054(cell junction)|GO:0031410(cytoplasmic vesicle)|GO:0035329(hippo signaling cascade)|…	Homo sapiens angiomotin like 1 (AMOTL1), transcript variant 1, mRNA [NM_130847]	chr11:94609844-94609903	hs|11q21	CTCTCGCTTGCTCCTTTCTTCCTTAAAGAACTTATAAACTGATGCTCAATAAATGTTTCA
p5055	hsa-miR-330-5p	AMOTL1	A_33_P3271196	0.195317	0.0199284	2.17099	up	A_33_P3271196	A_33_P3271196	NM_130847	NM_130847	NM_130847	Hs.503594	154810	AMOTL1	angiomotin like 1	ENST00000317829	THC2601535	GO:0003365(establishment of cell polarity involved in ameboidal cell migration)|GO:0005515(protein binding)|GO:0005737(cytoplasm)|GO:0005829(cytosol)|GO:0005923(tight junction)|GO:0008180(signalosome)|GO:0016055(Wnt receptor signaling pathway)|GO:0016324(apical plasma membrane)|GO:0030027(lamellipodium)|GO:0030054(cell junction)|GO:0031410(cytoplasmic vesicle)|GO:0035329(hippo signaling cascade)|…	Homo sapiens angiomotin like 1 (AMOTL1), transcript variant 1, mRNA [NM_130847]	chr11:94609844-94609903	hs|11q21	CTCTCGCTTGCTCCTTTCTTCCTTAAAGAACTTATAAACTGATGCTCAATAAATGTTTCA
p5056	hsa-miR-3612	AMOTL1	A_33_P3271196	0.195317	0.0199284	2.17099	up	A_33_P3271196	A_33_P3271196	NM_130847	NM_130847	NM_130847	Hs.503594	154810	AMOTL1	angiomotin like 1	ENST00000317829	THC2601535	GO:0003365(establishment of cell polarity involved in ameboidal cell migration)|GO:0005515(protein binding)|GO:0005737(cytoplasm)|GO:0005829(cytosol)|GO:0005923(tight junction)|GO:0008180(signalosome)|GO:0016055(Wnt receptor signaling pathway)|GO:0016324(apical plasma membrane)|GO:0030027(lamellipodium)|GO:0030054(cell junction)|GO:0031410(cytoplasmic vesicle)|GO:0035329(hippo signaling cascade)|…	Homo sapiens angiomotin like 1 (AMOTL1), transcript variant 1, mRNA [NM_130847]	chr11:94609844-94609903	hs|11q21	CTCTCGCTTGCTCCTTTCTTCCTTAAAGAACTTATAAACTGATGCTCAATAAATGTTTCA
p5056	hsa-miR-3614-5p	AMOTL1	A_33_P3271196	0.195317	0.0199284	2.17099	up	A_33_P3271196	A_33_P3271196	NM_130847	NM_130847	NM_130847	Hs.503594	154810	AMOTL1	angiomotin like 1	ENST00000317829	THC2601535	GO:0003365(establishment of cell polarity involved in ameboidal cell migration)|GO:0005515(protein binding)|GO:0005737(cytoplasm)|GO:0005829(cytosol)|GO:0005923(tight junction)|GO:0008180(signalosome)|GO:0016055(Wnt receptor signaling pathway)|GO:0016324(apical plasma membrane)|GO:0030027(lamellipodium)|GO:0030054(cell junction)|GO:0031410(cytoplasmic vesicle)|GO:0035329(hippo signaling cascade)|…	Homo sapiens angiomotin like 1 (AMOTL1), transcript variant 1, mRNA [NM_130847]	chr11:94609844-94609903	hs|11q21	CTCTCGCTTGCTCCTTTCTTCCTTAAAGAACTTATAAACTGATGCTCAATAAATGTTTCA
p5055	hsa-miR-3622b-5p	AMOTL1	A_33_P3271196	0.195317	0.0199284	2.17099	up	A_33_P3271196	A_33_P3271196	NM_130847	NM_130847	NM_130847	Hs.503594	154810	AMOTL1	angiomotin like 1	ENST00000317829	THC2601535	GO:0003365(establishment of cell polarity involved in ameboidal cell migration)|GO:0005515(protein binding)|GO:0005737(cytoplasm)|GO:0005829(cytosol)|GO:0005923(tight junction)|GO:0008180(signalosome)|GO:0016055(Wnt receptor signaling pathway)|GO:0016324(apical plasma membrane)|GO:0030027(lamellipodium)|GO:0030054(cell junction)|GO:0031410(cytoplasmic vesicle)|GO:0035329(hippo signaling cascade)|…	Homo sapiens angiomotin like 1 (AMOTL1), transcript variant 1, mRNA [NM_130847]	chr11:94609844-94609903	hs|11q21	CTCTCGCTTGCTCCTTTCTTCCTTAAAGAACTTATAAACTGATGCTCAATAAATGTTTCA
p5055	hsa-miR-365b-5p	AMOTL1	A_33_P3271196	0.195317	0.0199284	2.17099	up	A_33_P3271196	A_33_P3271196	NM_130847	NM_130847	NM_130847	Hs.503594	154810	AMOTL1	angiomotin like 1	ENST00000317829	THC2601535	GO:0003365(establishment of cell polarity involved in ameboidal cell migration)|GO:0005515(protein binding)|GO:0005737(cytoplasm)|GO:0005829(cytosol)|GO:0005923(tight junction)|GO:0008180(signalosome)|GO:0016055(Wnt receptor signaling pathway)|GO:0016324(apical plasma membrane)|GO:0030027(lamellipodium)|GO:0030054(cell junction)|GO:0031410(cytoplasmic vesicle)|GO:0035329(hippo signaling cascade)|…	Homo sapiens angiomotin like 1 (AMOTL1), transcript variant 1, mRNA [NM_130847]	chr11:94609844-94609903	hs|11q21	CTCTCGCTTGCTCCTTTCTTCCTTAAAGAACTTATAAACTGATGCTCAATAAATGTTTCA
p5056	hsa-miR-3689a-3p	AMOTL1	A_33_P3271196	0.195317	0.0199284	2.17099	up	A_33_P3271196	A_33_P3271196	NM_130847	NM_130847	NM_130847	Hs.503594	154810	AMOTL1	angiomotin like 1	ENST00000317829	THC2601535	GO:0003365(establishment of cell polarity involved in ameboidal cell migration)|GO:0005515(protein binding)|GO:0005737(cytoplasm)|GO:0005829(cytosol)|GO:0005923(tight junction)|GO:0008180(signalosome)|GO:0016055(Wnt receptor signaling pathway)|GO:0016324(apical plasma membrane)|GO:0030027(lamellipodium)|GO:0030054(cell junction)|GO:0031410(cytoplasmic vesicle)|GO:0035329(hippo signaling cascade)|…	Homo sapiens angiomotin like 1 (AMOTL1), transcript variant 1, mRNA [NM_130847]	chr11:94609844-94609903	hs|11q21	CTCTCGCTTGCTCCTTTCTTCCTTAAAGAACTTATAAACTGATGCTCAATAAATGTTTCA
p5056	hsa-miR-3689b-3p	AMOTL1	A_33_P3271196	0.195317	0.0199284	2.17099	up	A_33_P3271196	A_33_P3271196	NM_130847	NM_130847	NM_130847	Hs.503594	154810	AMOTL1	angiomotin like 1	ENST00000317829	THC2601535	GO:0003365(establishment of cell polarity involved in ameboidal cell migration)|GO:0005515(protein binding)|GO:0005737(cytoplasm)|GO:0005829(cytosol)|GO:0005923(tight junction)|GO:0008180(signalosome)|GO:0016055(Wnt receptor signaling pathway)|GO:0016324(apical plasma membrane)|GO:0030027(lamellipodium)|GO:0030054(cell junction)|GO:0031410(cytoplasmic vesicle)|GO:0035329(hippo signaling cascade)|…	Homo sapiens angiomotin like 1 (AMOTL1), transcript variant 1, mRNA [NM_130847]	chr11:94609844-94609903	hs|11q21	CTCTCGCTTGCTCCTTTCTTCCTTAAAGAACTTATAAACTGATGCTCAATAAATGTTTCA
p5055	hsa-miR-4253	AMOTL1	A_33_P3271196	0.195317	0.0199284	2.17099	up	A_33_P3271196	A_33_P3271196	NM_130847	NM_130847	NM_130847	Hs.503594	154810	AMOTL1	angiomotin like 1	ENST00000317829	THC2601535	GO:0003365(establishment of cell polarity involved in ameboidal cell migration)|GO:0005515(protein binding)|GO:0005737(cytoplasm)|GO:0005829(cytosol)|GO:0005923(tight junction)|GO:0008180(signalosome)|GO:0016055(Wnt receptor signaling pathway)|GO:0016324(apical plasma membrane)|GO:0030027(lamellipodium)|GO:0030054(cell junction)|GO:0031410(cytoplasmic vesicle)|GO:0035329(hippo signaling cascade)|…	Homo sapiens angiomotin like 1 (AMOTL1), transcript variant 1, mRNA [NM_130847]	chr11:94609844-94609903	hs|11q21	CTCTCGCTTGCTCCTTTCTTCCTTAAAGAACTTATAAACTGATGCTCAATAAATGTTTCA
p5056	hsa-miR-4254	AMOTL1	A_33_P3271196	0.195317	0.0199284	2.17099	up	A_33_P3271196	A_33_P3271196	NM_130847	NM_130847	NM_130847	Hs.503594	154810	AMOTL1	angiomotin like 1	ENST00000317829	THC2601535	GO:0003365(establishment of cell polarity involved in ameboidal cell migration)|GO:0005515(protein binding)|GO:0005737(cytoplasm)|GO:0005829(cytosol)|GO:0005923(tight junction)|GO:0008180(signalosome)|GO:0016055(Wnt receptor signaling pathway)|GO:0016324(apical plasma membrane)|GO:0030027(lamellipodium)|GO:0030054(cell junction)|GO:0031410(cytoplasmic vesicle)|GO:0035329(hippo signaling cascade)|…	Homo sapiens angiomotin like 1 (AMOTL1), transcript variant 1, mRNA [NM_130847]	chr11:94609844-94609903	hs|11q21	CTCTCGCTTGCTCCTTTCTTCCTTAAAGAACTTATAAACTGATGCTCAATAAATGTTTCA
p5056	hsa-miR-432-3p	AMOTL1	A_33_P3271196	0.195317	0.0199284	2.17099	up	A_33_P3271196	A_33_P3271196	NM_130847	NM_130847	NM_130847	Hs.503594	154810	AMOTL1	angiomotin like 1	ENST00000317829	THC2601535	GO:0003365(establishment of cell polarity involved in ameboidal cell migration)|GO:0005515(protein binding)|GO:0005737(cytoplasm)|GO:0005829(cytosol)|GO:0005923(tight junction)|GO:0008180(signalosome)|GO:0016055(Wnt receptor signaling pathway)|GO:0016324(apical plasma membrane)|GO:0030027(lamellipodium)|GO:0030054(cell junction)|GO:0031410(cytoplasmic vesicle)|GO:0035329(hippo signaling cascade)|…	Homo sapiens angiomotin like 1 (AMOTL1), transcript variant 1, mRNA [NM_130847]	chr11:94609844-94609903	hs|11q21	CTCTCGCTTGCTCCTTTCTTCCTTAAAGAACTTATAAACTGATGCTCAATAAATGTTTCA
p5056	hsa-miR-4436b-3p	AMOTL1	A_33_P3271196	0.195317	0.0199284	2.17099	up	A_33_P3271196	A_33_P3271196	NM_130847	NM_130847	NM_130847	Hs.503594	154810	AMOTL1	angiomotin like 1	ENST00000317829	THC2601535	GO:0003365(establishment of cell polarity involved in ameboidal cell migration)|GO:0005515(protein binding)|GO:0005737(cytoplasm)|GO:0005829(cytosol)|GO:0005923(tight junction)|GO:0008180(signalosome)|GO:0016055(Wnt receptor signaling pathway)|GO:0016324(apical plasma membrane)|GO:0030027(lamellipodium)|GO:0030054(cell junction)|GO:0031410(cytoplasmic vesicle)|GO:0035329(hippo signaling cascade)|…	Homo sapiens angiomotin like 1 (AMOTL1), transcript variant 1, mRNA [NM_130847]	chr11:94609844-94609903	hs|11q21	CTCTCGCTTGCTCCTTTCTTCCTTAAAGAACTTATAAACTGATGCTCAATAAATGTTTCA
p5056	hsa-miR-4498	AMOTL1	A_33_P3271196	0.195317	0.0199284	2.17099	up	A_33_P3271196	A_33_P3271196	NM_130847	NM_130847	NM_130847	Hs.503594	154810	AMOTL1	angiomotin like 1	ENST00000317829	THC2601535	GO:0003365(establishment of cell polarity involved in ameboidal cell migration)|GO:0005515(protein binding)|GO:0005737(cytoplasm)|GO:0005829(cytosol)|GO:0005923(tight junction)|GO:0008180(signalosome)|GO:0016055(Wnt receptor signaling pathway)|GO:0016324(apical plasma membrane)|GO:0030027(lamellipodium)|GO:0030054(cell junction)|GO:0031410(cytoplasmic vesicle)|GO:0035329(hippo signaling cascade)|…	Homo sapiens angiomotin like 1 (AMOTL1), transcript variant 1, mRNA [NM_130847]	chr11:94609844-94609903	hs|11q21	CTCTCGCTTGCTCCTTTCTTCCTTAAAGAACTTATAAACTGATGCTCAATAAATGTTTCA
p5056	hsa-miR-4691-3p	AMOTL1	A_33_P3271196	0.195317	0.0199284	2.17099	up	A_33_P3271196	A_33_P3271196	NM_130847	NM_130847	NM_130847	Hs.503594	154810	AMOTL1	angiomotin like 1	ENST00000317829	THC2601535	GO:0003365(establishment of cell polarity involved in ameboidal cell migration)|GO:0005515(protein binding)|GO:0005737(cytoplasm)|GO:0005829(cytosol)|GO:0005923(tight junction)|GO:0008180(signalosome)|GO:0016055(Wnt receptor signaling pathway)|GO:0016324(apical plasma membrane)|GO:0030027(lamellipodium)|GO:0030054(cell junction)|GO:0031410(cytoplasmic vesicle)|GO:0035329(hippo signaling cascade)|…	Homo sapiens angiomotin like 1 (AMOTL1), transcript variant 1, mRNA [NM_130847]	chr11:94609844-94609903	hs|11q21	CTCTCGCTTGCTCCTTTCTTCCTTAAAGAACTTATAAACTGATGCTCAATAAATGTTTCA
p5056	hsa-miR-505-5p	AMOTL1	A_33_P3271196	0.195317	0.0199284	2.17099	up	A_33_P3271196	A_33_P3271196	NM_130847	NM_130847	NM_130847	Hs.503594	154810	AMOTL1	angiomotin like 1	ENST00000317829	THC2601535	GO:0003365(establishment of cell polarity involved in ameboidal cell migration)|GO:0005515(protein binding)|GO:0005737(cytoplasm)|GO:0005829(cytosol)|GO:0005923(tight junction)|GO:0008180(signalosome)|GO:0016055(Wnt receptor signaling pathway)|GO:0016324(apical plasma membrane)|GO:0030027(lamellipodium)|GO:0030054(cell junction)|GO:0031410(cytoplasmic vesicle)|GO:0035329(hippo signaling cascade)|…	Homo sapiens angiomotin like 1 (AMOTL1), transcript variant 1, mRNA [NM_130847]	chr11:94609844-94609903	hs|11q21	CTCTCGCTTGCTCCTTTCTTCCTTAAAGAACTTATAAACTGATGCTCAATAAATGTTTCA
p5056	hsa-miR-657	AMOTL1	A_33_P3271196	0.195317	0.0199284	2.17099	up	A_33_P3271196	A_33_P3271196	NM_130847	NM_130847	NM_130847	Hs.503594	154810	AMOTL1	angiomotin like 1	ENST00000317829	THC2601535	GO:0003365(establishment of cell polarity involved in ameboidal cell migration)|GO:0005515(protein binding)|GO:0005737(cytoplasm)|GO:0005829(cytosol)|GO:0005923(tight junction)|GO:0008180(signalosome)|GO:0016055(Wnt receptor signaling pathway)|GO:0016324(apical plasma membrane)|GO:0030027(lamellipodium)|GO:0030054(cell junction)|GO:0031410(cytoplasmic vesicle)|GO:0035329(hippo signaling cascade)|…	Homo sapiens angiomotin like 1 (AMOTL1), transcript variant 1, mRNA [NM_130847]	chr11:94609844-94609903	hs|11q21	CTCTCGCTTGCTCCTTTCTTCCTTAAAGAACTTATAAACTGATGCTCAATAAATGTTTCA
p5056	hsa-miR-762	AMOTL1	A_33_P3271196	0.195317	0.0199284	2.17099	up	A_33_P3271196	A_33_P3271196	NM_130847	NM_130847	NM_130847	Hs.503594	154810	AMOTL1	angiomotin like 1	ENST00000317829	THC2601535	GO:0003365(establishment of cell polarity involved in ameboidal cell migration)|GO:0005515(protein binding)|GO:0005737(cytoplasm)|GO:0005829(cytosol)|GO:0005923(tight junction)|GO:0008180(signalosome)|GO:0016055(Wnt receptor signaling pathway)|GO:0016324(apical plasma membrane)|GO:0030027(lamellipodium)|GO:0030054(cell junction)|GO:0031410(cytoplasmic vesicle)|GO:0035329(hippo signaling cascade)|…	Homo sapiens angiomotin like 1 (AMOTL1), transcript variant 1, mRNA [NM_130847]	chr11:94609844-94609903	hs|11q21	CTCTCGCTTGCTCCTTTCTTCCTTAAAGAACTTATAAACTGATGCTCAATAAATGTTTCA
p5055	hsa-miR-1273e	PLEKHG2	A_23_P323563	0.110954	0.00098689	2.17114	down	A_23_P323563	A_23_P323563	NM_022835	NM_022835	NM_022835	Hs.631574	64857	PLEKHG2	pleckstrin homology domain containing, family G (with RhoGef domain) member 2	ENST00000409797	THC2547523	GO:0005089(Rho guanyl-nucleotide exchange factor activity)|GO:0005829(cytosol)|GO:0007264(small GTPase mediated signal transduction)|GO:0032321(positive regulation of Rho GTPase activity)|GO:0043065(positive regulation of apoptotic process)|GO:0048011(nerve growth factor receptor signaling pathway)|GO:0051056(regulation of small GTPase mediated signal transduction)|GO:0097190(apoptotic signaling …	Homo sapiens pleckstrin homology domain containing, family G (with RhoGef domain) member 2 (PLEKHG2), mRNA [NM_022835]	chr19:39915991-39916050	hs|19q13.2	AGAACTTGACCTGGAAGTCCAGACACTGAACGCAGGCCTCAAAACTGCTGCGGCCTTCCA
p5056	hsa-miR-3147	PLEKHG2	A_23_P323563	0.110954	0.00098689	2.17114	down	A_23_P323563	A_23_P323563	NM_022835	NM_022835	NM_022835	Hs.631574	64857	PLEKHG2	pleckstrin homology domain containing, family G (with RhoGef domain) member 2	ENST00000409797	THC2547523	GO:0005089(Rho guanyl-nucleotide exchange factor activity)|GO:0005829(cytosol)|GO:0007264(small GTPase mediated signal transduction)|GO:0032321(positive regulation of Rho GTPase activity)|GO:0043065(positive regulation of apoptotic process)|GO:0048011(nerve growth factor receptor signaling pathway)|GO:0051056(regulation of small GTPase mediated signal transduction)|GO:0097190(apoptotic signaling …	Homo sapiens pleckstrin homology domain containing, family G (with RhoGef domain) member 2 (PLEKHG2), mRNA [NM_022835]	chr19:39915991-39916050	hs|19q13.2	AGAACTTGACCTGGAAGTCCAGACACTGAACGCAGGCCTCAAAACTGCTGCGGCCTTCCA
p5056	hsa-miR-422a	PLEKHG2	A_23_P323563	0.110954	0.00098689	2.17114	down	A_23_P323563	A_23_P323563	NM_022835	NM_022835	NM_022835	Hs.631574	64857	PLEKHG2	pleckstrin homology domain containing, family G (with RhoGef domain) member 2	ENST00000409797	THC2547523	GO:0005089(Rho guanyl-nucleotide exchange factor activity)|GO:0005829(cytosol)|GO:0007264(small GTPase mediated signal transduction)|GO:0032321(positive regulation of Rho GTPase activity)|GO:0043065(positive regulation of apoptotic process)|GO:0048011(nerve growth factor receptor signaling pathway)|GO:0051056(regulation of small GTPase mediated signal transduction)|GO:0097190(apoptotic signaling …	Homo sapiens pleckstrin homology domain containing, family G (with RhoGef domain) member 2 (PLEKHG2), mRNA [NM_022835]	chr19:39915991-39916050	hs|19q13.2	AGAACTTGACCTGGAAGTCCAGACACTGAACGCAGGCCTCAAAACTGCTGCGGCCTTCCA
p5056	hsa-miR-432-3p	PLEKHG2	A_23_P323563	0.110954	0.00098689	2.17114	down	A_23_P323563	A_23_P323563	NM_022835	NM_022835	NM_022835	Hs.631574	64857	PLEKHG2	pleckstrin homology domain containing, family G (with RhoGef domain) member 2	ENST00000409797	THC2547523	GO:0005089(Rho guanyl-nucleotide exchange factor activity)|GO:0005829(cytosol)|GO:0007264(small GTPase mediated signal transduction)|GO:0032321(positive regulation of Rho GTPase activity)|GO:0043065(positive regulation of apoptotic process)|GO:0048011(nerve growth factor receptor signaling pathway)|GO:0051056(regulation of small GTPase mediated signal transduction)|GO:0097190(apoptotic signaling …	Homo sapiens pleckstrin homology domain containing, family G (with RhoGef domain) member 2 (PLEKHG2), mRNA [NM_022835]	chr19:39915991-39916050	hs|19q13.2	AGAACTTGACCTGGAAGTCCAGACACTGAACGCAGGCCTCAAAACTGCTGCGGCCTTCCA
p5056	hsa-miR-4459	PLEKHG2	A_23_P323563	0.110954	0.00098689	2.17114	down	A_23_P323563	A_23_P323563	NM_022835	NM_022835	NM_022835	Hs.631574	64857	PLEKHG2	pleckstrin homology domain containing, family G (with RhoGef domain) member 2	ENST00000409797	THC2547523	GO:0005089(Rho guanyl-nucleotide exchange factor activity)|GO:0005829(cytosol)|GO:0007264(small GTPase mediated signal transduction)|GO:0032321(positive regulation of Rho GTPase activity)|GO:0043065(positive regulation of apoptotic process)|GO:0048011(nerve growth factor receptor signaling pathway)|GO:0051056(regulation of small GTPase mediated signal transduction)|GO:0097190(apoptotic signaling …	Homo sapiens pleckstrin homology domain containing, family G (with RhoGef domain) member 2 (PLEKHG2), mRNA [NM_022835]	chr19:39915991-39916050	hs|19q13.2	AGAACTTGACCTGGAAGTCCAGACACTGAACGCAGGCCTCAAAACTGCTGCGGCCTTCCA
p5056	hsa-miR-4530	HAGH	A_33_P3333488	0.153338	0.00777635	2.17762	down	A_33_P3333488	A_33_P3333488	NM_001040427	NM_001040427	NM_001040427	Hs.157394	3029	HAGH	hydroxyacylglutathione hydrolase	ENST00000567398	THC2503851	GO:0004416(hydroxyacylglutathione hydrolase activity)|GO:0005737(cytoplasm)|GO:0005759(mitochondrial matrix)|GO:0006750(glutathione biosynthetic process)|GO:0008270(zinc ion binding)|GO:0070062(extracellular vesicular exosome)	Homo sapiens hydroxyacylglutathione hydrolase (HAGH), transcript variant 2, mRNA [NM_001040427]	chr16:1859176-1859117	hs|16p13.3	GCCCTTGGCTTGTGTTATCGGACATTCTAATGCATATTTATAAGAGAAGTTTAACAAGTA
p5056	hsa-miR-6165	HAGH	A_33_P3333488	0.153338	0.00777635	2.17762	down	A_33_P3333488	A_33_P3333488	NM_001040427	NM_001040427	NM_001040427	Hs.157394	3029	HAGH	hydroxyacylglutathione hydrolase	ENST00000567398	THC2503851	GO:0004416(hydroxyacylglutathione hydrolase activity)|GO:0005737(cytoplasm)|GO:0005759(mitochondrial matrix)|GO:0006750(glutathione biosynthetic process)|GO:0008270(zinc ion binding)|GO:0070062(extracellular vesicular exosome)	Homo sapiens hydroxyacylglutathione hydrolase (HAGH), transcript variant 2, mRNA [NM_001040427]	chr16:1859176-1859117	hs|16p13.3	GCCCTTGGCTTGTGTTATCGGACATTCTAATGCATATTTATAAGAGAAGTTTAACAAGTA
p5056	hsa-miR-1288-3p	PHF20L1	A_33_P3278906	0.17418	0.0131312	2.18087	up	A_33_P3278906	A_33_P3278906	NM_198513	NM_198513	NM_198513	Hs.304362	51105	PHF20L1	PHD finger protein 20-like 1	ENST00000395374	THC2473677	GO:0005515(protein binding)|GO:0008270(zinc ion binding)	Homo sapiens PHD finger protein 20-like 1 (PHF20L1), transcript variant 3, mRNA [NM_198513]	chr8:133824058-133824117	hs|8q24.22	GCCATAACTGGATTTCCTTGGTTCTCCTGTTTTAAAATCTGAGCCTTAATGTAGTTTTAA
p5056	hsa-miR-302c-5p	PHF20L1	A_33_P3278906	0.17418	0.0131312	2.18087	up	A_33_P3278906	A_33_P3278906	NM_198513	NM_198513	NM_198513	Hs.304362	51105	PHF20L1	PHD finger protein 20-like 1	ENST00000395374	THC2473677	GO:0005515(protein binding)|GO:0008270(zinc ion binding)	Homo sapiens PHD finger protein 20-like 1 (PHF20L1), transcript variant 3, mRNA [NM_198513]	chr8:133824058-133824117	hs|8q24.22	GCCATAACTGGATTTCCTTGGTTCTCCTGTTTTAAAATCTGAGCCTTAATGTAGTTTTAA
p5056	hsa-miR-3614-5p	PHF20L1	A_33_P3278906	0.17418	0.0131312	2.18087	up	A_33_P3278906	A_33_P3278906	NM_198513	NM_198513	NM_198513	Hs.304362	51105	PHF20L1	PHD finger protein 20-like 1	ENST00000395374	THC2473677	GO:0005515(protein binding)|GO:0008270(zinc ion binding)	Homo sapiens PHD finger protein 20-like 1 (PHF20L1), transcript variant 3, mRNA [NM_198513]	chr8:133824058-133824117	hs|8q24.22	GCCATAACTGGATTTCCTTGGTTCTCCTGTTTTAAAATCTGAGCCTTAATGTAGTTTTAA
p5056	hsa-miR-432-3p	PHF20L1	A_33_P3278906	0.17418	0.0131312	2.18087	up	A_33_P3278906	A_33_P3278906	NM_198513	NM_198513	NM_198513	Hs.304362	51105	PHF20L1	PHD finger protein 20-like 1	ENST00000395374	THC2473677	GO:0005515(protein binding)|GO:0008270(zinc ion binding)	Homo sapiens PHD finger protein 20-like 1 (PHF20L1), transcript variant 3, mRNA [NM_198513]	chr8:133824058-133824117	hs|8q24.22	GCCATAACTGGATTTCCTTGGTTCTCCTGTTTTAAAATCTGAGCCTTAATGTAGTTTTAA
p5056	hsa-miR-4530	PHF20L1	A_33_P3278906	0.17418	0.0131312	2.18087	up	A_33_P3278906	A_33_P3278906	NM_198513	NM_198513	NM_198513	Hs.304362	51105	PHF20L1	PHD finger protein 20-like 1	ENST00000395374	THC2473677	GO:0005515(protein binding)|GO:0008270(zinc ion binding)	Homo sapiens PHD finger protein 20-like 1 (PHF20L1), transcript variant 3, mRNA [NM_198513]	chr8:133824058-133824117	hs|8q24.22	GCCATAACTGGATTTCCTTGGTTCTCCTGTTTTAAAATCTGAGCCTTAATGTAGTTTTAA
p5056	hsa-miR-1254	FHL2	A_33_P3362326	0.145464	0.00628001	2.19737	up	A_33_P3362326	A_33_P3362326	CR936682		CR936682	Hs.443687	2274	FHL2	four and a half LIM domains 2			GO:0000122(negative regulation of transcription from RNA polymerase II promoter)|GO:0001649(osteoblast differentiation)|GO:0003713(transcription coactivator activity)|GO:0005515(protein binding)|GO:0005634(nucleus)|GO:0005654(nucleoplasm)|GO:0005925(focal adhesion)|GO:0006351(transcription, DNA-dependent)|GO:0008134(transcription factor binding)|GO:0008270(zinc ion binding)|GO:0009725(response to…	Homo sapiens mRNA; cDNA DKFZp781J01103 (from clone DKFZp781J01103). [CR936682]	chr2:105974230-105974171	hs|2q12.1	TCCATGGATTCCTCATCTGTGGATTCAACCAACTGTGGATCAAAAGTATTTAGGAAAAAA
p5056	hsa-miR-25-3p	FHL2	A_33_P3362326	0.145464	0.00628001	2.19737	up	A_33_P3362326	A_33_P3362326	CR936682		CR936682	Hs.443687	2274	FHL2	four and a half LIM domains 2			GO:0000122(negative regulation of transcription from RNA polymerase II promoter)|GO:0001649(osteoblast differentiation)|GO:0003713(transcription coactivator activity)|GO:0005515(protein binding)|GO:0005634(nucleus)|GO:0005654(nucleoplasm)|GO:0005925(focal adhesion)|GO:0006351(transcription, DNA-dependent)|GO:0008134(transcription factor binding)|GO:0008270(zinc ion binding)|GO:0009725(response to…	Homo sapiens mRNA; cDNA DKFZp781J01103 (from clone DKFZp781J01103). [CR936682]	chr2:105974230-105974171	hs|2q12.1	TCCATGGATTCCTCATCTGTGGATTCAACCAACTGTGGATCAAAAGTATTTAGGAAAAAA
p5056	hsa-miR-92a-3p	FHL2	A_33_P3362326	0.145464	0.00628001	2.19737	up	A_33_P3362326	A_33_P3362326	CR936682		CR936682	Hs.443687	2274	FHL2	four and a half LIM domains 2			GO:0000122(negative regulation of transcription from RNA polymerase II promoter)|GO:0001649(osteoblast differentiation)|GO:0003713(transcription coactivator activity)|GO:0005515(protein binding)|GO:0005634(nucleus)|GO:0005654(nucleoplasm)|GO:0005925(focal adhesion)|GO:0006351(transcription, DNA-dependent)|GO:0008134(transcription factor binding)|GO:0008270(zinc ion binding)|GO:0009725(response to…	Homo sapiens mRNA; cDNA DKFZp781J01103 (from clone DKFZp781J01103). [CR936682]	chr2:105974230-105974171	hs|2q12.1	TCCATGGATTCCTCATCTGTGGATTCAACCAACTGTGGATCAAAAGTATTTAGGAAAAAA
p5056	hsa-miR-92b-3p	FHL2	A_33_P3362326	0.145464	0.00628001	2.19737	up	A_33_P3362326	A_33_P3362326	CR936682		CR936682	Hs.443687	2274	FHL2	four and a half LIM domains 2			GO:0000122(negative regulation of transcription from RNA polymerase II promoter)|GO:0001649(osteoblast differentiation)|GO:0003713(transcription coactivator activity)|GO:0005515(protein binding)|GO:0005634(nucleus)|GO:0005654(nucleoplasm)|GO:0005925(focal adhesion)|GO:0006351(transcription, DNA-dependent)|GO:0008134(transcription factor binding)|GO:0008270(zinc ion binding)|GO:0009725(response to…	Homo sapiens mRNA; cDNA DKFZp781J01103 (from clone DKFZp781J01103). [CR936682]	chr2:105974230-105974171	hs|2q12.1	TCCATGGATTCCTCATCTGTGGATTCAACCAACTGTGGATCAAAAGTATTTAGGAAAAAA
p5055	hsa-let-7i-5p	GPR132	A_23_P128808	0.247126	0.0403726	2.20956	up	A_23_P128808	A_23_P128808	NM_013345	NM_013345	NM_013345	Hs.532504	29933	GPR132	G protein-coupled receptor 132	ENST00000551869	THC2688586	GO:0000082(G1/S transition of mitotic cell cycle)|GO:0004930(G-protein coupled receptor activity)|GO:0005886(plasma membrane)|GO:0007186(G-protein coupled receptor signaling pathway)|GO:0016021(integral to membrane)	Homo sapiens G protein-coupled receptor 132 (GPR132), transcript variant 2, mRNA [NM_013345]	chr14:105515958-105515899	hs|14q32.33	CCTCCCCTTGAGAGTCATCAGAAAAATACATTAGGAAAATGTGTTTAGAAATAAAAGCAC
p5056	hsa-miR-1226-5p	GPR132	A_23_P128808	0.247126	0.0403726	2.20956	up	A_23_P128808	A_23_P128808	NM_013345	NM_013345	NM_013345	Hs.532504	29933	GPR132	G protein-coupled receptor 132	ENST00000551869	THC2688586	GO:0000082(G1/S transition of mitotic cell cycle)|GO:0004930(G-protein coupled receptor activity)|GO:0005886(plasma membrane)|GO:0007186(G-protein coupled receptor signaling pathway)|GO:0016021(integral to membrane)	Homo sapiens G protein-coupled receptor 132 (GPR132), transcript variant 2, mRNA [NM_013345]	chr14:105515958-105515899	hs|14q32.33	CCTCCCCTTGAGAGTCATCAGAAAAATACATTAGGAAAATGTGTTTAGAAATAAAAGCAC
p5056	hsa-miR-1254	GPR132	A_23_P128808	0.247126	0.0403726	2.20956	up	A_23_P128808	A_23_P128808	NM_013345	NM_013345	NM_013345	Hs.532504	29933	GPR132	G protein-coupled receptor 132	ENST00000551869	THC2688586	GO:0000082(G1/S transition of mitotic cell cycle)|GO:0004930(G-protein coupled receptor activity)|GO:0005886(plasma membrane)|GO:0007186(G-protein coupled receptor signaling pathway)|GO:0016021(integral to membrane)	Homo sapiens G protein-coupled receptor 132 (GPR132), transcript variant 2, mRNA [NM_013345]	chr14:105515958-105515899	hs|14q32.33	CCTCCCCTTGAGAGTCATCAGAAAAATACATTAGGAAAATGTGTTTAGAAATAAAAGCAC
p5055	hsa-miR-3138	GPR132	A_23_P128808	0.247126	0.0403726	2.20956	up	A_23_P128808	A_23_P128808	NM_013345	NM_013345	NM_013345	Hs.532504	29933	GPR132	G protein-coupled receptor 132	ENST00000551869	THC2688586	GO:0000082(G1/S transition of mitotic cell cycle)|GO:0004930(G-protein coupled receptor activity)|GO:0005886(plasma membrane)|GO:0007186(G-protein coupled receptor signaling pathway)|GO:0016021(integral to membrane)	Homo sapiens G protein-coupled receptor 132 (GPR132), transcript variant 2, mRNA [NM_013345]	chr14:105515958-105515899	hs|14q32.33	CCTCCCCTTGAGAGTCATCAGAAAAATACATTAGGAAAATGTGTTTAGAAATAAAAGCAC
p5056	hsa-miR-3192-5p	GPR132	A_23_P128808	0.247126	0.0403726	2.20956	up	A_23_P128808	A_23_P128808	NM_013345	NM_013345	NM_013345	Hs.532504	29933	GPR132	G protein-coupled receptor 132	ENST00000551869	THC2688586	GO:0000082(G1/S transition of mitotic cell cycle)|GO:0004930(G-protein coupled receptor activity)|GO:0005886(plasma membrane)|GO:0007186(G-protein coupled receptor signaling pathway)|GO:0016021(integral to membrane)	Homo sapiens G protein-coupled receptor 132 (GPR132), transcript variant 2, mRNA [NM_013345]	chr14:105515958-105515899	hs|14q32.33	CCTCCCCTTGAGAGTCATCAGAAAAATACATTAGGAAAATGTGTTTAGAAATAAAAGCAC
p5055	hsa-miR-330-5p	GPR132	A_23_P128808	0.247126	0.0403726	2.20956	up	A_23_P128808	A_23_P128808	NM_013345	NM_013345	NM_013345	Hs.532504	29933	GPR132	G protein-coupled receptor 132	ENST00000551869	THC2688586	GO:0000082(G1/S transition of mitotic cell cycle)|GO:0004930(G-protein coupled receptor activity)|GO:0005886(plasma membrane)|GO:0007186(G-protein coupled receptor signaling pathway)|GO:0016021(integral to membrane)	Homo sapiens G protein-coupled receptor 132 (GPR132), transcript variant 2, mRNA [NM_013345]	chr14:105515958-105515899	hs|14q32.33	CCTCCCCTTGAGAGTCATCAGAAAAATACATTAGGAAAATGTGTTTAGAAATAAAAGCAC
p5056	hsa-miR-4254	GPR132	A_23_P128808	0.247126	0.0403726	2.20956	up	A_23_P128808	A_23_P128808	NM_013345	NM_013345	NM_013345	Hs.532504	29933	GPR132	G protein-coupled receptor 132	ENST00000551869	THC2688586	GO:0000082(G1/S transition of mitotic cell cycle)|GO:0004930(G-protein coupled receptor activity)|GO:0005886(plasma membrane)|GO:0007186(G-protein coupled receptor signaling pathway)|GO:0016021(integral to membrane)	Homo sapiens G protein-coupled receptor 132 (GPR132), transcript variant 2, mRNA [NM_013345]	chr14:105515958-105515899	hs|14q32.33	CCTCCCCTTGAGAGTCATCAGAAAAATACATTAGGAAAATGTGTTTAGAAATAAAAGCAC
p5056	hsa-miR-4722-5p	GPR132	A_23_P128808	0.247126	0.0403726	2.20956	up	A_23_P128808	A_23_P128808	NM_013345	NM_013345	NM_013345	Hs.532504	29933	GPR132	G protein-coupled receptor 132	ENST00000551869	THC2688586	GO:0000082(G1/S transition of mitotic cell cycle)|GO:0004930(G-protein coupled receptor activity)|GO:0005886(plasma membrane)|GO:0007186(G-protein coupled receptor signaling pathway)|GO:0016021(integral to membrane)	Homo sapiens G protein-coupled receptor 132 (GPR132), transcript variant 2, mRNA [NM_013345]	chr14:105515958-105515899	hs|14q32.33	CCTCCCCTTGAGAGTCATCAGAAAAATACATTAGGAAAATGTGTTTAGAAATAAAAGCAC
p5056	hsa-miR-505-5p	GPR132	A_23_P128808	0.247126	0.0403726	2.20956	up	A_23_P128808	A_23_P128808	NM_013345	NM_013345	NM_013345	Hs.532504	29933	GPR132	G protein-coupled receptor 132	ENST00000551869	THC2688586	GO:0000082(G1/S transition of mitotic cell cycle)|GO:0004930(G-protein coupled receptor activity)|GO:0005886(plasma membrane)|GO:0007186(G-protein coupled receptor signaling pathway)|GO:0016021(integral to membrane)	Homo sapiens G protein-coupled receptor 132 (GPR132), transcript variant 2, mRNA [NM_013345]	chr14:105515958-105515899	hs|14q32.33	CCTCCCCTTGAGAGTCATCAGAAAAATACATTAGGAAAATGTGTTTAGAAATAAAAGCAC
p5055	hsa-let-7g-5p	GPR132	A_23_P128808	0.247126	0.0403726	2.20956	up	A_23_P128808	A_23_P128808	NM_013345	NM_013345	NM_013345	Hs.532504	29933	GPR132	G protein-coupled receptor 132	ENST00000551869	THC2688586	GO:0000082(G1/S transition of mitotic cell cycle)|GO:0004930(G-protein coupled receptor activity)|GO:0005886(plasma membrane)|GO:0007186(G-protein coupled receptor signaling pathway)|GO:0016021(integral to membrane)	Homo sapiens G protein-coupled receptor 132 (GPR132), transcript variant 2, mRNA [NM_013345]	chr14:105515958-105515899	hs|14q32.33	CCTCCCCTTGAGAGTCATCAGAAAAATACATTAGGAAAATGTGTTTAGAAATAAAAGCAC
p5055	hsa-let-7i-5p	ERGIC1	A_23_P333218	0.159567	0.00905586	2.23151	down	A_23_P333218	A_23_P333218	NM_001031711	NM_001031711	NM_001031711	Hs.509163	57222	ERGIC1	endoplasmic reticulum-golgi intermediate compartment (ERGIC) 1	ENST00000523215	THC2495093	GO:0000139(Golgi membrane)|GO:0005515(protein binding)|GO:0005789(endoplasmic reticulum membrane)|GO:0005793(endoplasmic reticulum-Golgi intermediate compartment)|GO:0006888(ER to Golgi vesicle-mediated transport)|GO:0016020(membrane)|GO:0016021(integral to membrane)|GO:0033116(endoplasmic reticulum-Golgi intermediate compartment membrane)	Homo sapiens endoplasmic reticulum-golgi intermediate compartment (ERGIC) 1 (ERGIC1), mRNA [NM_001031711]	chr5:172379624-172379683	hs|5q35.1	AAATGTTTTAGTTCTTTCCCCACTCGTTGGGTTCAACTAGATTAAAAGGCTGATTTTCAG
p5056	hsa-miR-1226-5p	ERGIC1	A_23_P333218	0.159567	0.00905586	2.23151	down	A_23_P333218	A_23_P333218	NM_001031711	NM_001031711	NM_001031711	Hs.509163	57222	ERGIC1	endoplasmic reticulum-golgi intermediate compartment (ERGIC) 1	ENST00000523215	THC2495093	GO:0000139(Golgi membrane)|GO:0005515(protein binding)|GO:0005789(endoplasmic reticulum membrane)|GO:0005793(endoplasmic reticulum-Golgi intermediate compartment)|GO:0006888(ER to Golgi vesicle-mediated transport)|GO:0016020(membrane)|GO:0016021(integral to membrane)|GO:0033116(endoplasmic reticulum-Golgi intermediate compartment membrane)	Homo sapiens endoplasmic reticulum-golgi intermediate compartment (ERGIC) 1 (ERGIC1), mRNA [NM_001031711]	chr5:172379624-172379683	hs|5q35.1	AAATGTTTTAGTTCTTTCCCCACTCGTTGGGTTCAACTAGATTAAAAGGCTGATTTTCAG
p5056	hsa-miR-1254	ERGIC1	A_23_P333218	0.159567	0.00905586	2.23151	down	A_23_P333218	A_23_P333218	NM_001031711	NM_001031711	NM_001031711	Hs.509163	57222	ERGIC1	endoplasmic reticulum-golgi intermediate compartment (ERGIC) 1	ENST00000523215	THC2495093	GO:0000139(Golgi membrane)|GO:0005515(protein binding)|GO:0005789(endoplasmic reticulum membrane)|GO:0005793(endoplasmic reticulum-Golgi intermediate compartment)|GO:0006888(ER to Golgi vesicle-mediated transport)|GO:0016020(membrane)|GO:0016021(integral to membrane)|GO:0033116(endoplasmic reticulum-Golgi intermediate compartment membrane)	Homo sapiens endoplasmic reticulum-golgi intermediate compartment (ERGIC) 1 (ERGIC1), mRNA [NM_001031711]	chr5:172379624-172379683	hs|5q35.1	AAATGTTTTAGTTCTTTCCCCACTCGTTGGGTTCAACTAGATTAAAAGGCTGATTTTCAG
p5056	hsa-miR-296-3p	ERGIC1	A_23_P333218	0.159567	0.00905586	2.23151	down	A_23_P333218	A_23_P333218	NM_001031711	NM_001031711	NM_001031711	Hs.509163	57222	ERGIC1	endoplasmic reticulum-golgi intermediate compartment (ERGIC) 1	ENST00000523215	THC2495093	GO:0000139(Golgi membrane)|GO:0005515(protein binding)|GO:0005789(endoplasmic reticulum membrane)|GO:0005793(endoplasmic reticulum-Golgi intermediate compartment)|GO:0006888(ER to Golgi vesicle-mediated transport)|GO:0016020(membrane)|GO:0016021(integral to membrane)|GO:0033116(endoplasmic reticulum-Golgi intermediate compartment membrane)	Homo sapiens endoplasmic reticulum-golgi intermediate compartment (ERGIC) 1 (ERGIC1), mRNA [NM_001031711]	chr5:172379624-172379683	hs|5q35.1	AAATGTTTTAGTTCTTTCCCCACTCGTTGGGTTCAACTAGATTAAAAGGCTGATTTTCAG
p5056	hsa-miR-3147	ERGIC1	A_23_P333218	0.159567	0.00905586	2.23151	down	A_23_P333218	A_23_P333218	NM_001031711	NM_001031711	NM_001031711	Hs.509163	57222	ERGIC1	endoplasmic reticulum-golgi intermediate compartment (ERGIC) 1	ENST00000523215	THC2495093	GO:0000139(Golgi membrane)|GO:0005515(protein binding)|GO:0005789(endoplasmic reticulum membrane)|GO:0005793(endoplasmic reticulum-Golgi intermediate compartment)|GO:0006888(ER to Golgi vesicle-mediated transport)|GO:0016020(membrane)|GO:0016021(integral to membrane)|GO:0033116(endoplasmic reticulum-Golgi intermediate compartment membrane)	Homo sapiens endoplasmic reticulum-golgi intermediate compartment (ERGIC) 1 (ERGIC1), mRNA [NM_001031711]	chr5:172379624-172379683	hs|5q35.1	AAATGTTTTAGTTCTTTCCCCACTCGTTGGGTTCAACTAGATTAAAAGGCTGATTTTCAG
p5055	hsa-miR-330-5p	ERGIC1	A_23_P333218	0.159567	0.00905586	2.23151	down	A_23_P333218	A_23_P333218	NM_001031711	NM_001031711	NM_001031711	Hs.509163	57222	ERGIC1	endoplasmic reticulum-golgi intermediate compartment (ERGIC) 1	ENST00000523215	THC2495093	GO:0000139(Golgi membrane)|GO:0005515(protein binding)|GO:0005789(endoplasmic reticulum membrane)|GO:0005793(endoplasmic reticulum-Golgi intermediate compartment)|GO:0006888(ER to Golgi vesicle-mediated transport)|GO:0016020(membrane)|GO:0016021(integral to membrane)|GO:0033116(endoplasmic reticulum-Golgi intermediate compartment membrane)	Homo sapiens endoplasmic reticulum-golgi intermediate compartment (ERGIC) 1 (ERGIC1), mRNA [NM_001031711]	chr5:172379624-172379683	hs|5q35.1	AAATGTTTTAGTTCTTTCCCCACTCGTTGGGTTCAACTAGATTAAAAGGCTGATTTTCAG
p5056	hsa-miR-3612	ERGIC1	A_23_P333218	0.159567	0.00905586	2.23151	down	A_23_P333218	A_23_P333218	NM_001031711	NM_001031711	NM_001031711	Hs.509163	57222	ERGIC1	endoplasmic reticulum-golgi intermediate compartment (ERGIC) 1	ENST00000523215	THC2495093	GO:0000139(Golgi membrane)|GO:0005515(protein binding)|GO:0005789(endoplasmic reticulum membrane)|GO:0005793(endoplasmic reticulum-Golgi intermediate compartment)|GO:0006888(ER to Golgi vesicle-mediated transport)|GO:0016020(membrane)|GO:0016021(integral to membrane)|GO:0033116(endoplasmic reticulum-Golgi intermediate compartment membrane)	Homo sapiens endoplasmic reticulum-golgi intermediate compartment (ERGIC) 1 (ERGIC1), mRNA [NM_001031711]	chr5:172379624-172379683	hs|5q35.1	AAATGTTTTAGTTCTTTCCCCACTCGTTGGGTTCAACTAGATTAAAAGGCTGATTTTCAG
p5056	hsa-miR-422a	ERGIC1	A_23_P333218	0.159567	0.00905586	2.23151	down	A_23_P333218	A_23_P333218	NM_001031711	NM_001031711	NM_001031711	Hs.509163	57222	ERGIC1	endoplasmic reticulum-golgi intermediate compartment (ERGIC) 1	ENST00000523215	THC2495093	GO:0000139(Golgi membrane)|GO:0005515(protein binding)|GO:0005789(endoplasmic reticulum membrane)|GO:0005793(endoplasmic reticulum-Golgi intermediate compartment)|GO:0006888(ER to Golgi vesicle-mediated transport)|GO:0016020(membrane)|GO:0016021(integral to membrane)|GO:0033116(endoplasmic reticulum-Golgi intermediate compartment membrane)	Homo sapiens endoplasmic reticulum-golgi intermediate compartment (ERGIC) 1 (ERGIC1), mRNA [NM_001031711]	chr5:172379624-172379683	hs|5q35.1	AAATGTTTTAGTTCTTTCCCCACTCGTTGGGTTCAACTAGATTAAAAGGCTGATTTTCAG
p5056	hsa-miR-4254	ERGIC1	A_23_P333218	0.159567	0.00905586	2.23151	down	A_23_P333218	A_23_P333218	NM_001031711	NM_001031711	NM_001031711	Hs.509163	57222	ERGIC1	endoplasmic reticulum-golgi intermediate compartment (ERGIC) 1	ENST00000523215	THC2495093	GO:0000139(Golgi membrane)|GO:0005515(protein binding)|GO:0005789(endoplasmic reticulum membrane)|GO:0005793(endoplasmic reticulum-Golgi intermediate compartment)|GO:0006888(ER to Golgi vesicle-mediated transport)|GO:0016020(membrane)|GO:0016021(integral to membrane)|GO:0033116(endoplasmic reticulum-Golgi intermediate compartment membrane)	Homo sapiens endoplasmic reticulum-golgi intermediate compartment (ERGIC) 1 (ERGIC1), mRNA [NM_001031711]	chr5:172379624-172379683	hs|5q35.1	AAATGTTTTAGTTCTTTCCCCACTCGTTGGGTTCAACTAGATTAAAAGGCTGATTTTCAG
p5056	hsa-miR-4492	ERGIC1	A_23_P333218	0.159567	0.00905586	2.23151	down	A_23_P333218	A_23_P333218	NM_001031711	NM_001031711	NM_001031711	Hs.509163	57222	ERGIC1	endoplasmic reticulum-golgi intermediate compartment (ERGIC) 1	ENST00000523215	THC2495093	GO:0000139(Golgi membrane)|GO:0005515(protein binding)|GO:0005789(endoplasmic reticulum membrane)|GO:0005793(endoplasmic reticulum-Golgi intermediate compartment)|GO:0006888(ER to Golgi vesicle-mediated transport)|GO:0016020(membrane)|GO:0016021(integral to membrane)|GO:0033116(endoplasmic reticulum-Golgi intermediate compartment membrane)	Homo sapiens endoplasmic reticulum-golgi intermediate compartment (ERGIC) 1 (ERGIC1), mRNA [NM_001031711]	chr5:172379624-172379683	hs|5q35.1	AAATGTTTTAGTTCTTTCCCCACTCGTTGGGTTCAACTAGATTAAAAGGCTGATTTTCAG
p5055	hsa-miR-4496	ERGIC1	A_23_P333218	0.159567	0.00905586	2.23151	down	A_23_P333218	A_23_P333218	NM_001031711	NM_001031711	NM_001031711	Hs.509163	57222	ERGIC1	endoplasmic reticulum-golgi intermediate compartment (ERGIC) 1	ENST00000523215	THC2495093	GO:0000139(Golgi membrane)|GO:0005515(protein binding)|GO:0005789(endoplasmic reticulum membrane)|GO:0005793(endoplasmic reticulum-Golgi intermediate compartment)|GO:0006888(ER to Golgi vesicle-mediated transport)|GO:0016020(membrane)|GO:0016021(integral to membrane)|GO:0033116(endoplasmic reticulum-Golgi intermediate compartment membrane)	Homo sapiens endoplasmic reticulum-golgi intermediate compartment (ERGIC) 1 (ERGIC1), mRNA [NM_001031711]	chr5:172379624-172379683	hs|5q35.1	AAATGTTTTAGTTCTTTCCCCACTCGTTGGGTTCAACTAGATTAAAAGGCTGATTTTCAG
p5056	hsa-miR-4505	ERGIC1	A_23_P333218	0.159567	0.00905586	2.23151	down	A_23_P333218	A_23_P333218	NM_001031711	NM_001031711	NM_001031711	Hs.509163	57222	ERGIC1	endoplasmic reticulum-golgi intermediate compartment (ERGIC) 1	ENST00000523215	THC2495093	GO:0000139(Golgi membrane)|GO:0005515(protein binding)|GO:0005789(endoplasmic reticulum membrane)|GO:0005793(endoplasmic reticulum-Golgi intermediate compartment)|GO:0006888(ER to Golgi vesicle-mediated transport)|GO:0016020(membrane)|GO:0016021(integral to membrane)|GO:0033116(endoplasmic reticulum-Golgi intermediate compartment membrane)	Homo sapiens endoplasmic reticulum-golgi intermediate compartment (ERGIC) 1 (ERGIC1), mRNA [NM_001031711]	chr5:172379624-172379683	hs|5q35.1	AAATGTTTTAGTTCTTTCCCCACTCGTTGGGTTCAACTAGATTAAAAGGCTGATTTTCAG
p5056	hsa-miR-657	ERGIC1	A_23_P333218	0.159567	0.00905586	2.23151	down	A_23_P333218	A_23_P333218	NM_001031711	NM_001031711	NM_001031711	Hs.509163	57222	ERGIC1	endoplasmic reticulum-golgi intermediate compartment (ERGIC) 1	ENST00000523215	THC2495093	GO:0000139(Golgi membrane)|GO:0005515(protein binding)|GO:0005789(endoplasmic reticulum membrane)|GO:0005793(endoplasmic reticulum-Golgi intermediate compartment)|GO:0006888(ER to Golgi vesicle-mediated transport)|GO:0016020(membrane)|GO:0016021(integral to membrane)|GO:0033116(endoplasmic reticulum-Golgi intermediate compartment membrane)	Homo sapiens endoplasmic reticulum-golgi intermediate compartment (ERGIC) 1 (ERGIC1), mRNA [NM_001031711]	chr5:172379624-172379683	hs|5q35.1	AAATGTTTTAGTTCTTTCCCCACTCGTTGGGTTCAACTAGATTAAAAGGCTGATTTTCAG
p5056	hsa-miR-6721-5p	ERGIC1	A_23_P333218	0.159567	0.00905586	2.23151	down	A_23_P333218	A_23_P333218	NM_001031711	NM_001031711	NM_001031711	Hs.509163	57222	ERGIC1	endoplasmic reticulum-golgi intermediate compartment (ERGIC) 1	ENST00000523215	THC2495093	GO:0000139(Golgi membrane)|GO:0005515(protein binding)|GO:0005789(endoplasmic reticulum membrane)|GO:0005793(endoplasmic reticulum-Golgi intermediate compartment)|GO:0006888(ER to Golgi vesicle-mediated transport)|GO:0016020(membrane)|GO:0016021(integral to membrane)|GO:0033116(endoplasmic reticulum-Golgi intermediate compartment membrane)	Homo sapiens endoplasmic reticulum-golgi intermediate compartment (ERGIC) 1 (ERGIC1), mRNA [NM_001031711]	chr5:172379624-172379683	hs|5q35.1	AAATGTTTTAGTTCTTTCCCCACTCGTTGGGTTCAACTAGATTAAAAGGCTGATTTTCAG
p5056	hsa-miR-762	ERGIC1	A_23_P333218	0.159567	0.00905586	2.23151	down	A_23_P333218	A_23_P333218	NM_001031711	NM_001031711	NM_001031711	Hs.509163	57222	ERGIC1	endoplasmic reticulum-golgi intermediate compartment (ERGIC) 1	ENST00000523215	THC2495093	GO:0000139(Golgi membrane)|GO:0005515(protein binding)|GO:0005789(endoplasmic reticulum membrane)|GO:0005793(endoplasmic reticulum-Golgi intermediate compartment)|GO:0006888(ER to Golgi vesicle-mediated transport)|GO:0016020(membrane)|GO:0016021(integral to membrane)|GO:0033116(endoplasmic reticulum-Golgi intermediate compartment membrane)	Homo sapiens endoplasmic reticulum-golgi intermediate compartment (ERGIC) 1 (ERGIC1), mRNA [NM_001031711]	chr5:172379624-172379683	hs|5q35.1	AAATGTTTTAGTTCTTTCCCCACTCGTTGGGTTCAACTAGATTAAAAGGCTGATTTTCAG
p5055	hsa-let-7g-5p	ERGIC1	A_23_P333218	0.159567	0.00905586	2.23151	down	A_23_P333218	A_23_P333218	NM_001031711	NM_001031711	NM_001031711	Hs.509163	57222	ERGIC1	endoplasmic reticulum-golgi intermediate compartment (ERGIC) 1	ENST00000523215	THC2495093	GO:0000139(Golgi membrane)|GO:0005515(protein binding)|GO:0005789(endoplasmic reticulum membrane)|GO:0005793(endoplasmic reticulum-Golgi intermediate compartment)|GO:0006888(ER to Golgi vesicle-mediated transport)|GO:0016020(membrane)|GO:0016021(integral to membrane)|GO:0033116(endoplasmic reticulum-Golgi intermediate compartment membrane)	Homo sapiens endoplasmic reticulum-golgi intermediate compartment (ERGIC) 1 (ERGIC1), mRNA [NM_001031711]	chr5:172379624-172379683	hs|5q35.1	AAATGTTTTAGTTCTTTCCCCACTCGTTGGGTTCAACTAGATTAAAAGGCTGATTTTCAG
p5056	hsa-miR-1254	DUSP8	A_33_P3359012	0.243149	0.0376557	2.23924	up	A_33_P3359012	A_33_P3359012	NM_004420	NM_004420	NM_004420	Hs.41688	1850	DUSP8	dual specificity phosphatase 8	ENST00000331588	THC2474457	GO:0000188(inactivation of MAPK activity)|GO:0004725(protein tyrosine phosphatase activity)|GO:0005634(nucleus)|GO:0005737(cytoplasm)|GO:0006470(protein dephosphorylation)|GO:0008138(protein tyrosine/serine/threonine phosphatase activity)|GO:0017017(MAP kinase tyrosine/serine/threonine phosphatase activity)|GO:0035335(peptidyl-tyrosine dephosphorylation)	Homo sapiens dual specificity phosphatase 8 (DUSP8), mRNA [NM_004420]	chr11:1575341-1575282	hs|11p15.5	CGGCCCCTCCCTTTGTATTTGGAGACAATGTGTTGTAATAAAGCTTAAAGTGGATGTTTT
p5056	hsa-miR-1288-3p	DUSP8	A_33_P3359012	0.243149	0.0376557	2.23924	up	A_33_P3359012	A_33_P3359012	NM_004420	NM_004420	NM_004420	Hs.41688	1850	DUSP8	dual specificity phosphatase 8	ENST00000331588	THC2474457	GO:0000188(inactivation of MAPK activity)|GO:0004725(protein tyrosine phosphatase activity)|GO:0005634(nucleus)|GO:0005737(cytoplasm)|GO:0006470(protein dephosphorylation)|GO:0008138(protein tyrosine/serine/threonine phosphatase activity)|GO:0017017(MAP kinase tyrosine/serine/threonine phosphatase activity)|GO:0035335(peptidyl-tyrosine dephosphorylation)	Homo sapiens dual specificity phosphatase 8 (DUSP8), mRNA [NM_004420]	chr11:1575341-1575282	hs|11p15.5	CGGCCCCTCCCTTTGTATTTGGAGACAATGTGTTGTAATAAAGCTTAAAGTGGATGTTTT
p5055	hsa-miR-2861	DUSP8	A_33_P3359012	0.243149	0.0376557	2.23924	up	A_33_P3359012	A_33_P3359012	NM_004420	NM_004420	NM_004420	Hs.41688	1850	DUSP8	dual specificity phosphatase 8	ENST00000331588	THC2474457	GO:0000188(inactivation of MAPK activity)|GO:0004725(protein tyrosine phosphatase activity)|GO:0005634(nucleus)|GO:0005737(cytoplasm)|GO:0006470(protein dephosphorylation)|GO:0008138(protein tyrosine/serine/threonine phosphatase activity)|GO:0017017(MAP kinase tyrosine/serine/threonine phosphatase activity)|GO:0035335(peptidyl-tyrosine dephosphorylation)	Homo sapiens dual specificity phosphatase 8 (DUSP8), mRNA [NM_004420]	chr11:1575341-1575282	hs|11p15.5	CGGCCCCTCCCTTTGTATTTGGAGACAATGTGTTGTAATAAAGCTTAAAGTGGATGTTTT
p5055	hsa-miR-3188	DUSP8	A_33_P3359012	0.243149	0.0376557	2.23924	up	A_33_P3359012	A_33_P3359012	NM_004420	NM_004420	NM_004420	Hs.41688	1850	DUSP8	dual specificity phosphatase 8	ENST00000331588	THC2474457	GO:0000188(inactivation of MAPK activity)|GO:0004725(protein tyrosine phosphatase activity)|GO:0005634(nucleus)|GO:0005737(cytoplasm)|GO:0006470(protein dephosphorylation)|GO:0008138(protein tyrosine/serine/threonine phosphatase activity)|GO:0017017(MAP kinase tyrosine/serine/threonine phosphatase activity)|GO:0035335(peptidyl-tyrosine dephosphorylation)	Homo sapiens dual specificity phosphatase 8 (DUSP8), mRNA [NM_004420]	chr11:1575341-1575282	hs|11p15.5	CGGCCCCTCCCTTTGTATTTGGAGACAATGTGTTGTAATAAAGCTTAAAGTGGATGTTTT
p5056	hsa-miR-3192-5p	DUSP8	A_33_P3359012	0.243149	0.0376557	2.23924	up	A_33_P3359012	A_33_P3359012	NM_004420	NM_004420	NM_004420	Hs.41688	1850	DUSP8	dual specificity phosphatase 8	ENST00000331588	THC2474457	GO:0000188(inactivation of MAPK activity)|GO:0004725(protein tyrosine phosphatase activity)|GO:0005634(nucleus)|GO:0005737(cytoplasm)|GO:0006470(protein dephosphorylation)|GO:0008138(protein tyrosine/serine/threonine phosphatase activity)|GO:0017017(MAP kinase tyrosine/serine/threonine phosphatase activity)|GO:0035335(peptidyl-tyrosine dephosphorylation)	Homo sapiens dual specificity phosphatase 8 (DUSP8), mRNA [NM_004420]	chr11:1575341-1575282	hs|11p15.5	CGGCCCCTCCCTTTGTATTTGGAGACAATGTGTTGTAATAAAGCTTAAAGTGGATGTTTT
p5055	hsa-miR-330-5p	DUSP8	A_33_P3359012	0.243149	0.0376557	2.23924	up	A_33_P3359012	A_33_P3359012	NM_004420	NM_004420	NM_004420	Hs.41688	1850	DUSP8	dual specificity phosphatase 8	ENST00000331588	THC2474457	GO:0000188(inactivation of MAPK activity)|GO:0004725(protein tyrosine phosphatase activity)|GO:0005634(nucleus)|GO:0005737(cytoplasm)|GO:0006470(protein dephosphorylation)|GO:0008138(protein tyrosine/serine/threonine phosphatase activity)|GO:0017017(MAP kinase tyrosine/serine/threonine phosphatase activity)|GO:0035335(peptidyl-tyrosine dephosphorylation)	Homo sapiens dual specificity phosphatase 8 (DUSP8), mRNA [NM_004420]	chr11:1575341-1575282	hs|11p15.5	CGGCCCCTCCCTTTGTATTTGGAGACAATGTGTTGTAATAAAGCTTAAAGTGGATGTTTT
p5056	hsa-miR-3612	DUSP8	A_33_P3359012	0.243149	0.0376557	2.23924	up	A_33_P3359012	A_33_P3359012	NM_004420	NM_004420	NM_004420	Hs.41688	1850	DUSP8	dual specificity phosphatase 8	ENST00000331588	THC2474457	GO:0000188(inactivation of MAPK activity)|GO:0004725(protein tyrosine phosphatase activity)|GO:0005634(nucleus)|GO:0005737(cytoplasm)|GO:0006470(protein dephosphorylation)|GO:0008138(protein tyrosine/serine/threonine phosphatase activity)|GO:0017017(MAP kinase tyrosine/serine/threonine phosphatase activity)|GO:0035335(peptidyl-tyrosine dephosphorylation)	Homo sapiens dual specificity phosphatase 8 (DUSP8), mRNA [NM_004420]	chr11:1575341-1575282	hs|11p15.5	CGGCCCCTCCCTTTGTATTTGGAGACAATGTGTTGTAATAAAGCTTAAAGTGGATGTTTT
p5056	hsa-miR-3687	DUSP8	A_33_P3359012	0.243149	0.0376557	2.23924	up	A_33_P3359012	A_33_P3359012	NM_004420	NM_004420	NM_004420	Hs.41688	1850	DUSP8	dual specificity phosphatase 8	ENST00000331588	THC2474457	GO:0000188(inactivation of MAPK activity)|GO:0004725(protein tyrosine phosphatase activity)|GO:0005634(nucleus)|GO:0005737(cytoplasm)|GO:0006470(protein dephosphorylation)|GO:0008138(protein tyrosine/serine/threonine phosphatase activity)|GO:0017017(MAP kinase tyrosine/serine/threonine phosphatase activity)|GO:0035335(peptidyl-tyrosine dephosphorylation)	Homo sapiens dual specificity phosphatase 8 (DUSP8), mRNA [NM_004420]	chr11:1575341-1575282	hs|11p15.5	CGGCCCCTCCCTTTGTATTTGGAGACAATGTGTTGTAATAAAGCTTAAAGTGGATGTTTT
p5056	hsa-miR-3689a-3p	DUSP8	A_33_P3359012	0.243149	0.0376557	2.23924	up	A_33_P3359012	A_33_P3359012	NM_004420	NM_004420	NM_004420	Hs.41688	1850	DUSP8	dual specificity phosphatase 8	ENST00000331588	THC2474457	GO:0000188(inactivation of MAPK activity)|GO:0004725(protein tyrosine phosphatase activity)|GO:0005634(nucleus)|GO:0005737(cytoplasm)|GO:0006470(protein dephosphorylation)|GO:0008138(protein tyrosine/serine/threonine phosphatase activity)|GO:0017017(MAP kinase tyrosine/serine/threonine phosphatase activity)|GO:0035335(peptidyl-tyrosine dephosphorylation)	Homo sapiens dual specificity phosphatase 8 (DUSP8), mRNA [NM_004420]	chr11:1575341-1575282	hs|11p15.5	CGGCCCCTCCCTTTGTATTTGGAGACAATGTGTTGTAATAAAGCTTAAAGTGGATGTTTT
p5056	hsa-miR-3689b-3p	DUSP8	A_33_P3359012	0.243149	0.0376557	2.23924	up	A_33_P3359012	A_33_P3359012	NM_004420	NM_004420	NM_004420	Hs.41688	1850	DUSP8	dual specificity phosphatase 8	ENST00000331588	THC2474457	GO:0000188(inactivation of MAPK activity)|GO:0004725(protein tyrosine phosphatase activity)|GO:0005634(nucleus)|GO:0005737(cytoplasm)|GO:0006470(protein dephosphorylation)|GO:0008138(protein tyrosine/serine/threonine phosphatase activity)|GO:0017017(MAP kinase tyrosine/serine/threonine phosphatase activity)|GO:0035335(peptidyl-tyrosine dephosphorylation)	Homo sapiens dual specificity phosphatase 8 (DUSP8), mRNA [NM_004420]	chr11:1575341-1575282	hs|11p15.5	CGGCCCCTCCCTTTGTATTTGGAGACAATGTGTTGTAATAAAGCTTAAAGTGGATGTTTT
p5056	hsa-miR-3689c	DUSP8	A_33_P3359012	0.243149	0.0376557	2.23924	up	A_33_P3359012	A_33_P3359012	NM_004420	NM_004420	NM_004420	Hs.41688	1850	DUSP8	dual specificity phosphatase 8	ENST00000331588	THC2474457	GO:0000188(inactivation of MAPK activity)|GO:0004725(protein tyrosine phosphatase activity)|GO:0005634(nucleus)|GO:0005737(cytoplasm)|GO:0006470(protein dephosphorylation)|GO:0008138(protein tyrosine/serine/threonine phosphatase activity)|GO:0017017(MAP kinase tyrosine/serine/threonine phosphatase activity)|GO:0035335(peptidyl-tyrosine dephosphorylation)	Homo sapiens dual specificity phosphatase 8 (DUSP8), mRNA [NM_004420]	chr11:1575341-1575282	hs|11p15.5	CGGCCCCTCCCTTTGTATTTGGAGACAATGTGTTGTAATAAAGCTTAAAGTGGATGTTTT
p5056	hsa-miR-422a	DUSP8	A_33_P3359012	0.243149	0.0376557	2.23924	up	A_33_P3359012	A_33_P3359012	NM_004420	NM_004420	NM_004420	Hs.41688	1850	DUSP8	dual specificity phosphatase 8	ENST00000331588	THC2474457	GO:0000188(inactivation of MAPK activity)|GO:0004725(protein tyrosine phosphatase activity)|GO:0005634(nucleus)|GO:0005737(cytoplasm)|GO:0006470(protein dephosphorylation)|GO:0008138(protein tyrosine/serine/threonine phosphatase activity)|GO:0017017(MAP kinase tyrosine/serine/threonine phosphatase activity)|GO:0035335(peptidyl-tyrosine dephosphorylation)	Homo sapiens dual specificity phosphatase 8 (DUSP8), mRNA [NM_004420]	chr11:1575341-1575282	hs|11p15.5	CGGCCCCTCCCTTTGTATTTGGAGACAATGTGTTGTAATAAAGCTTAAAGTGGATGTTTT
p5056	hsa-miR-4254	DUSP8	A_33_P3359012	0.243149	0.0376557	2.23924	up	A_33_P3359012	A_33_P3359012	NM_004420	NM_004420	NM_004420	Hs.41688	1850	DUSP8	dual specificity phosphatase 8	ENST00000331588	THC2474457	GO:0000188(inactivation of MAPK activity)|GO:0004725(protein tyrosine phosphatase activity)|GO:0005634(nucleus)|GO:0005737(cytoplasm)|GO:0006470(protein dephosphorylation)|GO:0008138(protein tyrosine/serine/threonine phosphatase activity)|GO:0017017(MAP kinase tyrosine/serine/threonine phosphatase activity)|GO:0035335(peptidyl-tyrosine dephosphorylation)	Homo sapiens dual specificity phosphatase 8 (DUSP8), mRNA [NM_004420]	chr11:1575341-1575282	hs|11p15.5	CGGCCCCTCCCTTTGTATTTGGAGACAATGTGTTGTAATAAAGCTTAAAGTGGATGTTTT
p5056	hsa-miR-4505	DUSP8	A_33_P3359012	0.243149	0.0376557	2.23924	up	A_33_P3359012	A_33_P3359012	NM_004420	NM_004420	NM_004420	Hs.41688	1850	DUSP8	dual specificity phosphatase 8	ENST00000331588	THC2474457	GO:0000188(inactivation of MAPK activity)|GO:0004725(protein tyrosine phosphatase activity)|GO:0005634(nucleus)|GO:0005737(cytoplasm)|GO:0006470(protein dephosphorylation)|GO:0008138(protein tyrosine/serine/threonine phosphatase activity)|GO:0017017(MAP kinase tyrosine/serine/threonine phosphatase activity)|GO:0035335(peptidyl-tyrosine dephosphorylation)	Homo sapiens dual specificity phosphatase 8 (DUSP8), mRNA [NM_004420]	chr11:1575341-1575282	hs|11p15.5	CGGCCCCTCCCTTTGTATTTGGAGACAATGTGTTGTAATAAAGCTTAAAGTGGATGTTTT
p5056	hsa-miR-4722-5p	DUSP8	A_33_P3359012	0.243149	0.0376557	2.23924	up	A_33_P3359012	A_33_P3359012	NM_004420	NM_004420	NM_004420	Hs.41688	1850	DUSP8	dual specificity phosphatase 8	ENST00000331588	THC2474457	GO:0000188(inactivation of MAPK activity)|GO:0004725(protein tyrosine phosphatase activity)|GO:0005634(nucleus)|GO:0005737(cytoplasm)|GO:0006470(protein dephosphorylation)|GO:0008138(protein tyrosine/serine/threonine phosphatase activity)|GO:0017017(MAP kinase tyrosine/serine/threonine phosphatase activity)|GO:0035335(peptidyl-tyrosine dephosphorylation)	Homo sapiens dual specificity phosphatase 8 (DUSP8), mRNA [NM_004420]	chr11:1575341-1575282	hs|11p15.5	CGGCCCCTCCCTTTGTATTTGGAGACAATGTGTTGTAATAAAGCTTAAAGTGGATGTTTT
p5056	hsa-miR-5001-5p	DUSP8	A_33_P3359012	0.243149	0.0376557	2.23924	up	A_33_P3359012	A_33_P3359012	NM_004420	NM_004420	NM_004420	Hs.41688	1850	DUSP8	dual specificity phosphatase 8	ENST00000331588	THC2474457	GO:0000188(inactivation of MAPK activity)|GO:0004725(protein tyrosine phosphatase activity)|GO:0005634(nucleus)|GO:0005737(cytoplasm)|GO:0006470(protein dephosphorylation)|GO:0008138(protein tyrosine/serine/threonine phosphatase activity)|GO:0017017(MAP kinase tyrosine/serine/threonine phosphatase activity)|GO:0035335(peptidyl-tyrosine dephosphorylation)	Homo sapiens dual specificity phosphatase 8 (DUSP8), mRNA [NM_004420]	chr11:1575341-1575282	hs|11p15.5	CGGCCCCTCCCTTTGTATTTGGAGACAATGTGTTGTAATAAAGCTTAAAGTGGATGTTTT
p5056	hsa-miR-5006-5p	DUSP8	A_33_P3359012	0.243149	0.0376557	2.23924	up	A_33_P3359012	A_33_P3359012	NM_004420	NM_004420	NM_004420	Hs.41688	1850	DUSP8	dual specificity phosphatase 8	ENST00000331588	THC2474457	GO:0000188(inactivation of MAPK activity)|GO:0004725(protein tyrosine phosphatase activity)|GO:0005634(nucleus)|GO:0005737(cytoplasm)|GO:0006470(protein dephosphorylation)|GO:0008138(protein tyrosine/serine/threonine phosphatase activity)|GO:0017017(MAP kinase tyrosine/serine/threonine phosphatase activity)|GO:0035335(peptidyl-tyrosine dephosphorylation)	Homo sapiens dual specificity phosphatase 8 (DUSP8), mRNA [NM_004420]	chr11:1575341-1575282	hs|11p15.5	CGGCCCCTCCCTTTGTATTTGGAGACAATGTGTTGTAATAAAGCTTAAAGTGGATGTTTT
p5056	hsa-miR-505-5p	DUSP8	A_33_P3359012	0.243149	0.0376557	2.23924	up	A_33_P3359012	A_33_P3359012	NM_004420	NM_004420	NM_004420	Hs.41688	1850	DUSP8	dual specificity phosphatase 8	ENST00000331588	THC2474457	GO:0000188(inactivation of MAPK activity)|GO:0004725(protein tyrosine phosphatase activity)|GO:0005634(nucleus)|GO:0005737(cytoplasm)|GO:0006470(protein dephosphorylation)|GO:0008138(protein tyrosine/serine/threonine phosphatase activity)|GO:0017017(MAP kinase tyrosine/serine/threonine phosphatase activity)|GO:0035335(peptidyl-tyrosine dephosphorylation)	Homo sapiens dual specificity phosphatase 8 (DUSP8), mRNA [NM_004420]	chr11:1575341-1575282	hs|11p15.5	CGGCCCCTCCCTTTGTATTTGGAGACAATGTGTTGTAATAAAGCTTAAAGTGGATGTTTT
p5056	hsa-miR-5589-5p	DUSP8	A_33_P3359012	0.243149	0.0376557	2.23924	up	A_33_P3359012	A_33_P3359012	NM_004420	NM_004420	NM_004420	Hs.41688	1850	DUSP8	dual specificity phosphatase 8	ENST00000331588	THC2474457	GO:0000188(inactivation of MAPK activity)|GO:0004725(protein tyrosine phosphatase activity)|GO:0005634(nucleus)|GO:0005737(cytoplasm)|GO:0006470(protein dephosphorylation)|GO:0008138(protein tyrosine/serine/threonine phosphatase activity)|GO:0017017(MAP kinase tyrosine/serine/threonine phosphatase activity)|GO:0035335(peptidyl-tyrosine dephosphorylation)	Homo sapiens dual specificity phosphatase 8 (DUSP8), mRNA [NM_004420]	chr11:1575341-1575282	hs|11p15.5	CGGCCCCTCCCTTTGTATTTGGAGACAATGTGTTGTAATAAAGCTTAAAGTGGATGTTTT
p5056	hsa-miR-657	DUSP8	A_33_P3359012	0.243149	0.0376557	2.23924	up	A_33_P3359012	A_33_P3359012	NM_004420	NM_004420	NM_004420	Hs.41688	1850	DUSP8	dual specificity phosphatase 8	ENST00000331588	THC2474457	GO:0000188(inactivation of MAPK activity)|GO:0004725(protein tyrosine phosphatase activity)|GO:0005634(nucleus)|GO:0005737(cytoplasm)|GO:0006470(protein dephosphorylation)|GO:0008138(protein tyrosine/serine/threonine phosphatase activity)|GO:0017017(MAP kinase tyrosine/serine/threonine phosphatase activity)|GO:0035335(peptidyl-tyrosine dephosphorylation)	Homo sapiens dual specificity phosphatase 8 (DUSP8), mRNA [NM_004420]	chr11:1575341-1575282	hs|11p15.5	CGGCCCCTCCCTTTGTATTTGGAGACAATGTGTTGTAATAAAGCTTAAAGTGGATGTTTT
p5056	hsa-miR-762	DUSP8	A_33_P3359012	0.243149	0.0376557	2.23924	up	A_33_P3359012	A_33_P3359012	NM_004420	NM_004420	NM_004420	Hs.41688	1850	DUSP8	dual specificity phosphatase 8	ENST00000331588	THC2474457	GO:0000188(inactivation of MAPK activity)|GO:0004725(protein tyrosine phosphatase activity)|GO:0005634(nucleus)|GO:0005737(cytoplasm)|GO:0006470(protein dephosphorylation)|GO:0008138(protein tyrosine/serine/threonine phosphatase activity)|GO:0017017(MAP kinase tyrosine/serine/threonine phosphatase activity)|GO:0035335(peptidyl-tyrosine dephosphorylation)	Homo sapiens dual specificity phosphatase 8 (DUSP8), mRNA [NM_004420]	chr11:1575341-1575282	hs|11p15.5	CGGCCCCTCCCTTTGTATTTGGAGACAATGTGTTGTAATAAAGCTTAAAGTGGATGTTTT
p5055	hsa-miR-3138	TRMT44	A_23_P29985	0.18785	0.0175288	2.26254	up	A_23_P29985	A_23_P29985	AK022953		AK022953	Hs.734761	152992	TRMT44	tRNA methyltransferase 44 homolog (S. cerevisiae)		THC2483039	GO:0005737(cytoplasm)|GO:0008033(tRNA processing)|GO:0008168(methyltransferase activity)|GO:0032259(methylation)|GO:0046872(metal ion binding)	Homo sapiens cDNA FLJ12891 fis, clone NT2RP2004142. [AK022953]	chr4:8482974-8483033	hs|4p16.1	TGCTCCGACCTTTGAGTTGTCCCGCCTTTCTGGACCAAACCAATGTATTTCTCAAATGTA
p5056	hsa-miR-3689a-3p	TRMT44	A_23_P29985	0.18785	0.0175288	2.26254	up	A_23_P29985	A_23_P29985	AK022953		AK022953	Hs.734761	152992	TRMT44	tRNA methyltransferase 44 homolog (S. cerevisiae)		THC2483039	GO:0005737(cytoplasm)|GO:0008033(tRNA processing)|GO:0008168(methyltransferase activity)|GO:0032259(methylation)|GO:0046872(metal ion binding)	Homo sapiens cDNA FLJ12891 fis, clone NT2RP2004142. [AK022953]	chr4:8482974-8483033	hs|4p16.1	TGCTCCGACCTTTGAGTTGTCCCGCCTTTCTGGACCAAACCAATGTATTTCTCAAATGTA
p5055	hsa-let-7i-5p	CLP1	A_24_P252973	0.171006	0.0118262	2.26494	up	A_24_P252973	A_24_P252973	NM_006831	NM_006831	NM_006831	Hs.523687	10978	CLP1	cleavage and polyadenylation factor I subunit 1	ENST00000525602	THC2462291	GO:0000214(tRNA-intron endonuclease complex)|GO:0000398(nuclear mRNA splicing, via spliceosome)|GO:0005524(ATP binding)|GO:0005634(nucleus)|GO:0005654(nucleoplasm)|GO:0005737(cytoplasm)|GO:0005849(mRNA cleavage factor complex)|GO:0006366(transcription from RNA polymerase II promoter)|GO:0006369(termination of RNA polymerase II transcription)|GO:0006378(mRNA polyadenylation)|GO:0006379(mRNA cleava…	Homo sapiens cleavage and polyadenylation factor I subunit 1 (CLP1), transcript variant 1, mRNA [NM_006831]	chr11:57428642-57428701	hs|11q12.1	TGTTTACCTTTGGGCATGTCTCAAGAGGATAATCAGCTCAAGCTAGTACCTGTCACTCCT
p5055	hsa-let-7g-5p	CLP1	A_24_P252973	0.171006	0.0118262	2.26494	up	A_24_P252973	A_24_P252973	NM_006831	NM_006831	NM_006831	Hs.523687	10978	CLP1	cleavage and polyadenylation factor I subunit 1	ENST00000525602	THC2462291	GO:0000214(tRNA-intron endonuclease complex)|GO:0000398(nuclear mRNA splicing, via spliceosome)|GO:0005524(ATP binding)|GO:0005634(nucleus)|GO:0005654(nucleoplasm)|GO:0005737(cytoplasm)|GO:0005849(mRNA cleavage factor complex)|GO:0006366(transcription from RNA polymerase II promoter)|GO:0006369(termination of RNA polymerase II transcription)|GO:0006378(mRNA polyadenylation)|GO:0006379(mRNA cleava…	Homo sapiens cleavage and polyadenylation factor I subunit 1 (CLP1), transcript variant 1, mRNA [NM_006831]	chr11:57428642-57428701	hs|11q12.1	TGTTTACCTTTGGGCATGTCTCAAGAGGATAATCAGCTCAAGCTAGTACCTGTCACTCCT
p5056	hsa-miR-1254	MYO5C	A_33_P3361037	0.113881	0.00163908	2.26587	up	A_33_P3361037	A_33_P3361037	NM_018728	NM_018728	NM_018728	Hs.487036	55930	MYO5C	myosin VC	ENST00000261839	THC2464790	GO:0003774(motor activity)|GO:0003779(actin binding)|GO:0005516(calmodulin binding)|GO:0005524(ATP binding)|GO:0008152(metabolic process)|GO:0016459(myosin complex)|GO:0070062(extracellular vesicular exosome)	Homo sapiens myosin VC (MYO5C), mRNA [NM_018728]	chr15:52486158-52486099	hs|15q21.2	GCTCTGGAAATGATTCAGATCCCCAGCAGTTTCAAGCTAGGCTTTCTGAATAGGTTATAG
p5055	hsa-miR-3622b-5p	MYO5C	A_33_P3361037	0.113881	0.00163908	2.26587	up	A_33_P3361037	A_33_P3361037	NM_018728	NM_018728	NM_018728	Hs.487036	55930	MYO5C	myosin VC	ENST00000261839	THC2464790	GO:0003774(motor activity)|GO:0003779(actin binding)|GO:0005516(calmodulin binding)|GO:0005524(ATP binding)|GO:0008152(metabolic process)|GO:0016459(myosin complex)|GO:0070062(extracellular vesicular exosome)	Homo sapiens myosin VC (MYO5C), mRNA [NM_018728]	chr15:52486158-52486099	hs|15q21.2	GCTCTGGAAATGATTCAGATCCCCAGCAGTTTCAAGCTAGGCTTTCTGAATAGGTTATAG
p5056	hsa-miR-4530	MYO5C	A_33_P3361037	0.113881	0.00163908	2.26587	up	A_33_P3361037	A_33_P3361037	NM_018728	NM_018728	NM_018728	Hs.487036	55930	MYO5C	myosin VC	ENST00000261839	THC2464790	GO:0003774(motor activity)|GO:0003779(actin binding)|GO:0005516(calmodulin binding)|GO:0005524(ATP binding)|GO:0008152(metabolic process)|GO:0016459(myosin complex)|GO:0070062(extracellular vesicular exosome)	Homo sapiens myosin VC (MYO5C), mRNA [NM_018728]	chr15:52486158-52486099	hs|15q21.2	GCTCTGGAAATGATTCAGATCCCCAGCAGTTTCAAGCTAGGCTTTCTGAATAGGTTATAG
p5056	hsa-miR-584-5p	MYO5C	A_33_P3361037	0.113881	0.00163908	2.26587	up	A_33_P3361037	A_33_P3361037	NM_018728	NM_018728	NM_018728	Hs.487036	55930	MYO5C	myosin VC	ENST00000261839	THC2464790	GO:0003774(motor activity)|GO:0003779(actin binding)|GO:0005516(calmodulin binding)|GO:0005524(ATP binding)|GO:0008152(metabolic process)|GO:0016459(myosin complex)|GO:0070062(extracellular vesicular exosome)	Homo sapiens myosin VC (MYO5C), mRNA [NM_018728]	chr15:52486158-52486099	hs|15q21.2	GCTCTGGAAATGATTCAGATCCCCAGCAGTTTCAAGCTAGGCTTTCTGAATAGGTTATAG
p5056	hsa-miR-657	MYO5C	A_33_P3361037	0.113881	0.00163908	2.26587	up	A_33_P3361037	A_33_P3361037	NM_018728	NM_018728	NM_018728	Hs.487036	55930	MYO5C	myosin VC	ENST00000261839	THC2464790	GO:0003774(motor activity)|GO:0003779(actin binding)|GO:0005516(calmodulin binding)|GO:0005524(ATP binding)|GO:0008152(metabolic process)|GO:0016459(myosin complex)|GO:0070062(extracellular vesicular exosome)	Homo sapiens myosin VC (MYO5C), mRNA [NM_018728]	chr15:52486158-52486099	hs|15q21.2	GCTCTGGAAATGATTCAGATCCCCAGCAGTTTCAAGCTAGGCTTTCTGAATAGGTTATAG
p5056	hsa-miR-1254	ZNF346	A_23_P258124	0.0792287	0.000138717	2.27871	up	A_23_P258124	A_23_P258124	NM_012279	NM_012279	NM_012279	Hs.484259	23567	ZNF346	zinc finger protein 346		THC2463483	GO:0003725(double-stranded RNA binding)|GO:0005515(protein binding)|GO:0005634(nucleus)|GO:0005654(nucleoplasm)|GO:0005730(nucleolus)|GO:0005737(cytoplasm)|GO:0008270(zinc ion binding)|GO:0019899(enzyme binding)|GO:0043065(positive regulation of apoptotic process)	Homo sapiens zinc finger protein 346 (ZNF346), mRNA [NM_012279]	chr5:176493232-176493291	hs|5q35.2	AAGCTGGGGATCTGCTTTATGTGTGAGAGAACTGTTCTGGCTGTTATGTAAAGGAGTGCA
p5055	hsa-miR-2861	ZNF346	A_23_P258124	0.0792287	0.000138717	2.27871	up	A_23_P258124	A_23_P258124	NM_012279	NM_012279	NM_012279	Hs.484259	23567	ZNF346	zinc finger protein 346		THC2463483	GO:0003725(double-stranded RNA binding)|GO:0005515(protein binding)|GO:0005634(nucleus)|GO:0005654(nucleoplasm)|GO:0005730(nucleolus)|GO:0005737(cytoplasm)|GO:0008270(zinc ion binding)|GO:0019899(enzyme binding)|GO:0043065(positive regulation of apoptotic process)	Homo sapiens zinc finger protein 346 (ZNF346), mRNA [NM_012279]	chr5:176493232-176493291	hs|5q35.2	AAGCTGGGGATCTGCTTTATGTGTGAGAGAACTGTTCTGGCTGTTATGTAAAGGAGTGCA
p5056	hsa-miR-4270	ZNF346	A_23_P258124	0.0792287	0.000138717	2.27871	up	A_23_P258124	A_23_P258124	NM_012279	NM_012279	NM_012279	Hs.484259	23567	ZNF346	zinc finger protein 346		THC2463483	GO:0003725(double-stranded RNA binding)|GO:0005515(protein binding)|GO:0005634(nucleus)|GO:0005654(nucleoplasm)|GO:0005730(nucleolus)|GO:0005737(cytoplasm)|GO:0008270(zinc ion binding)|GO:0019899(enzyme binding)|GO:0043065(positive regulation of apoptotic process)	Homo sapiens zinc finger protein 346 (ZNF346), mRNA [NM_012279]	chr5:176493232-176493291	hs|5q35.2	AAGCTGGGGATCTGCTTTATGTGTGAGAGAACTGTTCTGGCTGTTATGTAAAGGAGTGCA
p5056	hsa-miR-4459	ZNF346	A_23_P258124	0.0792287	0.000138717	2.27871	up	A_23_P258124	A_23_P258124	NM_012279	NM_012279	NM_012279	Hs.484259	23567	ZNF346	zinc finger protein 346		THC2463483	GO:0003725(double-stranded RNA binding)|GO:0005515(protein binding)|GO:0005634(nucleus)|GO:0005654(nucleoplasm)|GO:0005730(nucleolus)|GO:0005737(cytoplasm)|GO:0008270(zinc ion binding)|GO:0019899(enzyme binding)|GO:0043065(positive regulation of apoptotic process)	Homo sapiens zinc finger protein 346 (ZNF346), mRNA [NM_012279]	chr5:176493232-176493291	hs|5q35.2	AAGCTGGGGATCTGCTTTATGTGTGAGAGAACTGTTCTGGCTGTTATGTAAAGGAGTGCA
p5056	hsa-miR-4505	ZNF346	A_23_P258124	0.0792287	0.000138717	2.27871	up	A_23_P258124	A_23_P258124	NM_012279	NM_012279	NM_012279	Hs.484259	23567	ZNF346	zinc finger protein 346		THC2463483	GO:0003725(double-stranded RNA binding)|GO:0005515(protein binding)|GO:0005634(nucleus)|GO:0005654(nucleoplasm)|GO:0005730(nucleolus)|GO:0005737(cytoplasm)|GO:0008270(zinc ion binding)|GO:0019899(enzyme binding)|GO:0043065(positive regulation of apoptotic process)	Homo sapiens zinc finger protein 346 (ZNF346), mRNA [NM_012279]	chr5:176493232-176493291	hs|5q35.2	AAGCTGGGGATCTGCTTTATGTGTGAGAGAACTGTTCTGGCTGTTATGTAAAGGAGTGCA
p5056	hsa-miR-4722-5p	ZNF346	A_23_P258124	0.0792287	0.000138717	2.27871	up	A_23_P258124	A_23_P258124	NM_012279	NM_012279	NM_012279	Hs.484259	23567	ZNF346	zinc finger protein 346		THC2463483	GO:0003725(double-stranded RNA binding)|GO:0005515(protein binding)|GO:0005634(nucleus)|GO:0005654(nucleoplasm)|GO:0005730(nucleolus)|GO:0005737(cytoplasm)|GO:0008270(zinc ion binding)|GO:0019899(enzyme binding)|GO:0043065(positive regulation of apoptotic process)	Homo sapiens zinc finger protein 346 (ZNF346), mRNA [NM_012279]	chr5:176493232-176493291	hs|5q35.2	AAGCTGGGGATCTGCTTTATGTGTGAGAGAACTGTTCTGGCTGTTATGTAAAGGAGTGCA
p5056	hsa-miR-5589-5p	ZNF346	A_23_P258124	0.0792287	0.000138717	2.27871	up	A_23_P258124	A_23_P258124	NM_012279	NM_012279	NM_012279	Hs.484259	23567	ZNF346	zinc finger protein 346		THC2463483	GO:0003725(double-stranded RNA binding)|GO:0005515(protein binding)|GO:0005634(nucleus)|GO:0005654(nucleoplasm)|GO:0005730(nucleolus)|GO:0005737(cytoplasm)|GO:0008270(zinc ion binding)|GO:0019899(enzyme binding)|GO:0043065(positive regulation of apoptotic process)	Homo sapiens zinc finger protein 346 (ZNF346), mRNA [NM_012279]	chr5:176493232-176493291	hs|5q35.2	AAGCTGGGGATCTGCTTTATGTGTGAGAGAACTGTTCTGGCTGTTATGTAAAGGAGTGCA
p5055	hsa-miR-1273e	TAPBP	A_23_P365719	0.176738	0.014062	2.30406	up	A_23_P365719	A_23_P365719	NM_003190	NM_003190	NM_003190	Hs.370937	6892	TAPBP	TAP binding protein (tapasin)	ENST00000551943	NP1186276	GO:0000139(Golgi membrane)|GO:0002474(antigen processing and presentation of peptide antigen via MHC class I)|GO:0002479(antigen processing and presentation of exogenous peptide antigen via MHC class I, TAP-dependent)|GO:0005515(protein binding)|GO:0005783(endoplasmic reticulum)|GO:0005789(endoplasmic reticulum membrane)|GO:0006461(protein complex assembly)|GO:0006890(retrograde vesicle-mediated …	Homo sapiens TAP binding protein (tapasin) (TAPBP), transcript variant 1, mRNA [NM_003190]	chr6:33267777-33267718	hs|6p21.32	CGCGTCCCTCTTGTGCGGTTCACCACAGTTGTATTTAAGTGATCGTGTGAGTCGTCGTTA
p5055	hsa-miR-3126-5p	TAPBP	A_23_P365719	0.176738	0.014062	2.30406	up	A_23_P365719	A_23_P365719	NM_003190	NM_003190	NM_003190	Hs.370937	6892	TAPBP	TAP binding protein (tapasin)	ENST00000551943	NP1186276	GO:0000139(Golgi membrane)|GO:0002474(antigen processing and presentation of peptide antigen via MHC class I)|GO:0002479(antigen processing and presentation of exogenous peptide antigen via MHC class I, TAP-dependent)|GO:0005515(protein binding)|GO:0005783(endoplasmic reticulum)|GO:0005789(endoplasmic reticulum membrane)|GO:0006461(protein complex assembly)|GO:0006890(retrograde vesicle-mediated …	Homo sapiens TAP binding protein (tapasin) (TAPBP), transcript variant 1, mRNA [NM_003190]	chr6:33267777-33267718	hs|6p21.32	CGCGTCCCTCTTGTGCGGTTCACCACAGTTGTATTTAAGTGATCGTGTGAGTCGTCGTTA
p5055	hsa-miR-3138	TAPBP	A_23_P365719	0.176738	0.014062	2.30406	up	A_23_P365719	A_23_P365719	NM_003190	NM_003190	NM_003190	Hs.370937	6892	TAPBP	TAP binding protein (tapasin)	ENST00000551943	NP1186276	GO:0000139(Golgi membrane)|GO:0002474(antigen processing and presentation of peptide antigen via MHC class I)|GO:0002479(antigen processing and presentation of exogenous peptide antigen via MHC class I, TAP-dependent)|GO:0005515(protein binding)|GO:0005783(endoplasmic reticulum)|GO:0005789(endoplasmic reticulum membrane)|GO:0006461(protein complex assembly)|GO:0006890(retrograde vesicle-mediated …	Homo sapiens TAP binding protein (tapasin) (TAPBP), transcript variant 1, mRNA [NM_003190]	chr6:33267777-33267718	hs|6p21.32	CGCGTCCCTCTTGTGCGGTTCACCACAGTTGTATTTAAGTGATCGTGTGAGTCGTCGTTA
p5056	hsa-miR-3689a-3p	TAPBP	A_23_P365719	0.176738	0.014062	2.30406	up	A_23_P365719	A_23_P365719	NM_003190	NM_003190	NM_003190	Hs.370937	6892	TAPBP	TAP binding protein (tapasin)	ENST00000551943	NP1186276	GO:0000139(Golgi membrane)|GO:0002474(antigen processing and presentation of peptide antigen via MHC class I)|GO:0002479(antigen processing and presentation of exogenous peptide antigen via MHC class I, TAP-dependent)|GO:0005515(protein binding)|GO:0005783(endoplasmic reticulum)|GO:0005789(endoplasmic reticulum membrane)|GO:0006461(protein complex assembly)|GO:0006890(retrograde vesicle-mediated …	Homo sapiens TAP binding protein (tapasin) (TAPBP), transcript variant 1, mRNA [NM_003190]	chr6:33267777-33267718	hs|6p21.32	CGCGTCCCTCTTGTGCGGTTCACCACAGTTGTATTTAAGTGATCGTGTGAGTCGTCGTTA
p5056	hsa-miR-3689b-3p	TAPBP	A_23_P365719	0.176738	0.014062	2.30406	up	A_23_P365719	A_23_P365719	NM_003190	NM_003190	NM_003190	Hs.370937	6892	TAPBP	TAP binding protein (tapasin)	ENST00000551943	NP1186276	GO:0000139(Golgi membrane)|GO:0002474(antigen processing and presentation of peptide antigen via MHC class I)|GO:0002479(antigen processing and presentation of exogenous peptide antigen via MHC class I, TAP-dependent)|GO:0005515(protein binding)|GO:0005783(endoplasmic reticulum)|GO:0005789(endoplasmic reticulum membrane)|GO:0006461(protein complex assembly)|GO:0006890(retrograde vesicle-mediated …	Homo sapiens TAP binding protein (tapasin) (TAPBP), transcript variant 1, mRNA [NM_003190]	chr6:33267777-33267718	hs|6p21.32	CGCGTCCCTCTTGTGCGGTTCACCACAGTTGTATTTAAGTGATCGTGTGAGTCGTCGTTA
p5056	hsa-miR-3689c	TAPBP	A_23_P365719	0.176738	0.014062	2.30406	up	A_23_P365719	A_23_P365719	NM_003190	NM_003190	NM_003190	Hs.370937	6892	TAPBP	TAP binding protein (tapasin)	ENST00000551943	NP1186276	GO:0000139(Golgi membrane)|GO:0002474(antigen processing and presentation of peptide antigen via MHC class I)|GO:0002479(antigen processing and presentation of exogenous peptide antigen via MHC class I, TAP-dependent)|GO:0005515(protein binding)|GO:0005783(endoplasmic reticulum)|GO:0005789(endoplasmic reticulum membrane)|GO:0006461(protein complex assembly)|GO:0006890(retrograde vesicle-mediated …	Homo sapiens TAP binding protein (tapasin) (TAPBP), transcript variant 1, mRNA [NM_003190]	chr6:33267777-33267718	hs|6p21.32	CGCGTCCCTCTTGTGCGGTTCACCACAGTTGTATTTAAGTGATCGTGTGAGTCGTCGTTA
p5056	hsa-miR-4446-3p	TAPBP	A_23_P365719	0.176738	0.014062	2.30406	up	A_23_P365719	A_23_P365719	NM_003190	NM_003190	NM_003190	Hs.370937	6892	TAPBP	TAP binding protein (tapasin)	ENST00000551943	NP1186276	GO:0000139(Golgi membrane)|GO:0002474(antigen processing and presentation of peptide antigen via MHC class I)|GO:0002479(antigen processing and presentation of exogenous peptide antigen via MHC class I, TAP-dependent)|GO:0005515(protein binding)|GO:0005783(endoplasmic reticulum)|GO:0005789(endoplasmic reticulum membrane)|GO:0006461(protein complex assembly)|GO:0006890(retrograde vesicle-mediated …	Homo sapiens TAP binding protein (tapasin) (TAPBP), transcript variant 1, mRNA [NM_003190]	chr6:33267777-33267718	hs|6p21.32	CGCGTCCCTCTTGTGCGGTTCACCACAGTTGTATTTAAGTGATCGTGTGAGTCGTCGTTA
p5056	hsa-miR-4530	TAPBP	A_23_P365719	0.176738	0.014062	2.30406	up	A_23_P365719	A_23_P365719	NM_003190	NM_003190	NM_003190	Hs.370937	6892	TAPBP	TAP binding protein (tapasin)	ENST00000551943	NP1186276	GO:0000139(Golgi membrane)|GO:0002474(antigen processing and presentation of peptide antigen via MHC class I)|GO:0002479(antigen processing and presentation of exogenous peptide antigen via MHC class I, TAP-dependent)|GO:0005515(protein binding)|GO:0005783(endoplasmic reticulum)|GO:0005789(endoplasmic reticulum membrane)|GO:0006461(protein complex assembly)|GO:0006890(retrograde vesicle-mediated …	Homo sapiens TAP binding protein (tapasin) (TAPBP), transcript variant 1, mRNA [NM_003190]	chr6:33267777-33267718	hs|6p21.32	CGCGTCCCTCTTGTGCGGTTCACCACAGTTGTATTTAAGTGATCGTGTGAGTCGTCGTTA
p5056	hsa-miR-4691-3p	TAPBP	A_23_P365719	0.176738	0.014062	2.30406	up	A_23_P365719	A_23_P365719	NM_003190	NM_003190	NM_003190	Hs.370937	6892	TAPBP	TAP binding protein (tapasin)	ENST00000551943	NP1186276	GO:0000139(Golgi membrane)|GO:0002474(antigen processing and presentation of peptide antigen via MHC class I)|GO:0002479(antigen processing and presentation of exogenous peptide antigen via MHC class I, TAP-dependent)|GO:0005515(protein binding)|GO:0005783(endoplasmic reticulum)|GO:0005789(endoplasmic reticulum membrane)|GO:0006461(protein complex assembly)|GO:0006890(retrograde vesicle-mediated …	Homo sapiens TAP binding protein (tapasin) (TAPBP), transcript variant 1, mRNA [NM_003190]	chr6:33267777-33267718	hs|6p21.32	CGCGTCCCTCTTGTGCGGTTCACCACAGTTGTATTTAAGTGATCGTGTGAGTCGTCGTTA
p5056	hsa-miR-1254	RAB3A	A_33_P3314550	0.110954	0.000981544	2.30554	down	A_33_P3314550	A_33_P3314550	NM_002866	NM_002866	NM_002866	Hs.27744	5864	RAB3A	RAB3A, member RAS oncogene family	ENST00000222256		GO:0001669(acrosomal vesicle)|GO:0001671(ATPase activator activity)|GO:0003016(respiratory system process)|GO:0003924(GTPase activity)|GO:0005515(protein binding)|GO:0005525(GTP binding)|GO:0005768(endosome)|GO:0005829(cytosol)|GO:0005886(plasma membrane)|GO:0006184(GTP catabolic process)|GO:0006886(intracellular protein transport)|GO:0006904(vesicle docking involved in exocytosis)|GO:0007005(mit…	Homo sapiens RAB3A, member RAS oncogene family (RAB3A), mRNA [NM_002866]	chr19:18307671-18307612	hs|19p13.11	CCAGTTCCTTAGGAGATGTCATGACAACACTACACGCACCCAATAAAGCGAATGGACCAT
p5056	hsa-miR-432-3p	RAB3A	A_33_P3314550	0.110954	0.000981544	2.30554	down	A_33_P3314550	A_33_P3314550	NM_002866	NM_002866	NM_002866	Hs.27744	5864	RAB3A	RAB3A, member RAS oncogene family	ENST00000222256		GO:0001669(acrosomal vesicle)|GO:0001671(ATPase activator activity)|GO:0003016(respiratory system process)|GO:0003924(GTPase activity)|GO:0005515(protein binding)|GO:0005525(GTP binding)|GO:0005768(endosome)|GO:0005829(cytosol)|GO:0005886(plasma membrane)|GO:0006184(GTP catabolic process)|GO:0006886(intracellular protein transport)|GO:0006904(vesicle docking involved in exocytosis)|GO:0007005(mit…	Homo sapiens RAB3A, member RAS oncogene family (RAB3A), mRNA [NM_002866]	chr19:18307671-18307612	hs|19p13.11	CCAGTTCCTTAGGAGATGTCATGACAACACTACACGCACCCAATAAAGCGAATGGACCAT
p5056	hsa-miR-4498	RAB3A	A_33_P3314550	0.110954	0.000981544	2.30554	down	A_33_P3314550	A_33_P3314550	NM_002866	NM_002866	NM_002866	Hs.27744	5864	RAB3A	RAB3A, member RAS oncogene family	ENST00000222256		GO:0001669(acrosomal vesicle)|GO:0001671(ATPase activator activity)|GO:0003016(respiratory system process)|GO:0003924(GTPase activity)|GO:0005515(protein binding)|GO:0005525(GTP binding)|GO:0005768(endosome)|GO:0005829(cytosol)|GO:0005886(plasma membrane)|GO:0006184(GTP catabolic process)|GO:0006886(intracellular protein transport)|GO:0006904(vesicle docking involved in exocytosis)|GO:0007005(mit…	Homo sapiens RAB3A, member RAS oncogene family (RAB3A), mRNA [NM_002866]	chr19:18307671-18307612	hs|19p13.11	CCAGTTCCTTAGGAGATGTCATGACAACACTACACGCACCCAATAAAGCGAATGGACCAT
p5056	hsa-miR-5001-5p	RAB3A	A_33_P3314550	0.110954	0.000981544	2.30554	down	A_33_P3314550	A_33_P3314550	NM_002866	NM_002866	NM_002866	Hs.27744	5864	RAB3A	RAB3A, member RAS oncogene family	ENST00000222256		GO:0001669(acrosomal vesicle)|GO:0001671(ATPase activator activity)|GO:0003016(respiratory system process)|GO:0003924(GTPase activity)|GO:0005515(protein binding)|GO:0005525(GTP binding)|GO:0005768(endosome)|GO:0005829(cytosol)|GO:0005886(plasma membrane)|GO:0006184(GTP catabolic process)|GO:0006886(intracellular protein transport)|GO:0006904(vesicle docking involved in exocytosis)|GO:0007005(mit…	Homo sapiens RAB3A, member RAS oncogene family (RAB3A), mRNA [NM_002866]	chr19:18307671-18307612	hs|19p13.11	CCAGTTCCTTAGGAGATGTCATGACAACACTACACGCACCCAATAAAGCGAATGGACCAT
p5055	hsa-miR-1202	THEMIS2	A_24_P85775	0.0943623	0.000388173	2.33206	up	A_24_P85775	A_24_P85775	NM_001039477	NM_001039477	NM_001039477	Hs.10649	9473	THEMIS2	thymocyte selection associated family member 2	ENST00000373927	NP1166943	GO:0005634(nucleus)|GO:0005737(cytoplasm)|GO:0006954(inflammatory response)|GO:0007155(cell adhesion)|GO:0050852(T cell receptor signaling pathway)	Homo sapiens thymocyte selection associated family member 2 (THEMIS2), transcript variant 2, mRNA [NM_001039477]	chr1:28212463-28212522	hs|1p35.3	TGCTTCTCAGGGAATCCGACACCAGCCAACCATTTTAAGCCTCTAAAAGACCTCGGGCAA
p5055	hsa-miR-3126-5p	THEMIS2	A_24_P85775	0.0943623	0.000388173	2.33206	up	A_24_P85775	A_24_P85775	NM_001039477	NM_001039477	NM_001039477	Hs.10649	9473	THEMIS2	thymocyte selection associated family member 2	ENST00000373927	NP1166943	GO:0005634(nucleus)|GO:0005737(cytoplasm)|GO:0006954(inflammatory response)|GO:0007155(cell adhesion)|GO:0050852(T cell receptor signaling pathway)	Homo sapiens thymocyte selection associated family member 2 (THEMIS2), transcript variant 2, mRNA [NM_001039477]	chr1:28212463-28212522	hs|1p35.3	TGCTTCTCAGGGAATCCGACACCAGCCAACCATTTTAAGCCTCTAAAAGACCTCGGGCAA
p5055	hsa-miR-3188	THEMIS2	A_24_P85775	0.0943623	0.000388173	2.33206	up	A_24_P85775	A_24_P85775	NM_001039477	NM_001039477	NM_001039477	Hs.10649	9473	THEMIS2	thymocyte selection associated family member 2	ENST00000373927	NP1166943	GO:0005634(nucleus)|GO:0005737(cytoplasm)|GO:0006954(inflammatory response)|GO:0007155(cell adhesion)|GO:0050852(T cell receptor signaling pathway)	Homo sapiens thymocyte selection associated family member 2 (THEMIS2), transcript variant 2, mRNA [NM_001039477]	chr1:28212463-28212522	hs|1p35.3	TGCTTCTCAGGGAATCCGACACCAGCCAACCATTTTAAGCCTCTAAAAGACCTCGGGCAA
p5056	hsa-miR-3192-5p	LRRC23	A_23_P36689	0.212114	0.0252854	2.36622	up	A_23_P36689	A_23_P36689	NM_006992	NM_006992	NM_006992	Hs.155586	10233	LRRC23	leucine rich repeat containing 23	ENST00000486401	THC2544841	GO:0003674(molecular_function)|GO:0005575(cellular_component)|GO:0008150(biological_process)	Homo sapiens leucine rich repeat containing 23 (LRRC23), transcript variant 2, mRNA [NM_006992]	chr12:7015743-7015802	hs|12p13.31	TGCAGATTGCTAGTTTTGCTTATAACCAGATTACTGACACTGAAGGCATCTCTCATCCTC
p5056	hsa-miR-1254	NOS1AP	A_23_P74309	0.155032	0.00809227	2.37828	up	A_23_P74309	A_23_P74309	NM_014697	NM_014697	NM_014697	Hs.731942	9722	NOS1AP	nitric oxide synthase 1 (neuronal) adaptor protein	ENST00000530878	NP1134786	GO:0003062(regulation of heart rate by chemical signal)|GO:0005634(nucleus)|GO:0005739(mitochondrion)|GO:0005829(cytosol)|GO:0005901(caveola)|GO:0010628(positive regulation of gene expression)|GO:0010750(positive regulation of nitric oxide mediated signal transduction)|GO:0030018(Z disc)|GO:0030315(T-tubule)|GO:0031965(nuclear membrane)|GO:0033017(sarcoplasmic reticulum membrane)|GO:0042383(sarco…	Homo sapiens nitric oxide synthase 1 (neuronal) adaptor protein (NOS1AP), transcript variant 1, mRNA [NM_014697]	chr1:162337975-162338034	hs|1q23.3	GGAGGACAGCTTGTCTGCTGCTCCAAATCACTTAGATCTGATTCCTGTTTTGAAAGTCCT
p5056	hsa-miR-1288-3p	NOS1AP	A_23_P74309	0.155032	0.00809227	2.37828	up	A_23_P74309	A_23_P74309	NM_014697	NM_014697	NM_014697	Hs.731942	9722	NOS1AP	nitric oxide synthase 1 (neuronal) adaptor protein	ENST00000530878	NP1134786	GO:0003062(regulation of heart rate by chemical signal)|GO:0005634(nucleus)|GO:0005739(mitochondrion)|GO:0005829(cytosol)|GO:0005901(caveola)|GO:0010628(positive regulation of gene expression)|GO:0010750(positive regulation of nitric oxide mediated signal transduction)|GO:0030018(Z disc)|GO:0030315(T-tubule)|GO:0031965(nuclear membrane)|GO:0033017(sarcoplasmic reticulum membrane)|GO:0042383(sarco…	Homo sapiens nitric oxide synthase 1 (neuronal) adaptor protein (NOS1AP), transcript variant 1, mRNA [NM_014697]	chr1:162337975-162338034	hs|1q23.3	GGAGGACAGCTTGTCTGCTGCTCCAAATCACTTAGATCTGATTCCTGTTTTGAAAGTCCT
p5056	hsa-miR-25-3p	NOS1AP	A_23_P74309	0.155032	0.00809227	2.37828	up	A_23_P74309	A_23_P74309	NM_014697	NM_014697	NM_014697	Hs.731942	9722	NOS1AP	nitric oxide synthase 1 (neuronal) adaptor protein	ENST00000530878	NP1134786	GO:0003062(regulation of heart rate by chemical signal)|GO:0005634(nucleus)|GO:0005739(mitochondrion)|GO:0005829(cytosol)|GO:0005901(caveola)|GO:0010628(positive regulation of gene expression)|GO:0010750(positive regulation of nitric oxide mediated signal transduction)|GO:0030018(Z disc)|GO:0030315(T-tubule)|GO:0031965(nuclear membrane)|GO:0033017(sarcoplasmic reticulum membrane)|GO:0042383(sarco…	Homo sapiens nitric oxide synthase 1 (neuronal) adaptor protein (NOS1AP), transcript variant 1, mRNA [NM_014697]	chr1:162337975-162338034	hs|1q23.3	GGAGGACAGCTTGTCTGCTGCTCCAAATCACTTAGATCTGATTCCTGTTTTGAAAGTCCT
p5055	hsa-miR-2861	NOS1AP	A_23_P74309	0.155032	0.00809227	2.37828	up	A_23_P74309	A_23_P74309	NM_014697	NM_014697	NM_014697	Hs.731942	9722	NOS1AP	nitric oxide synthase 1 (neuronal) adaptor protein	ENST00000530878	NP1134786	GO:0003062(regulation of heart rate by chemical signal)|GO:0005634(nucleus)|GO:0005739(mitochondrion)|GO:0005829(cytosol)|GO:0005901(caveola)|GO:0010628(positive regulation of gene expression)|GO:0010750(positive regulation of nitric oxide mediated signal transduction)|GO:0030018(Z disc)|GO:0030315(T-tubule)|GO:0031965(nuclear membrane)|GO:0033017(sarcoplasmic reticulum membrane)|GO:0042383(sarco…	Homo sapiens nitric oxide synthase 1 (neuronal) adaptor protein (NOS1AP), transcript variant 1, mRNA [NM_014697]	chr1:162337975-162338034	hs|1q23.3	GGAGGACAGCTTGTCTGCTGCTCCAAATCACTTAGATCTGATTCCTGTTTTGAAAGTCCT
p5056	hsa-miR-3192-5p	NOS1AP	A_23_P74309	0.155032	0.00809227	2.37828	up	A_23_P74309	A_23_P74309	NM_014697	NM_014697	NM_014697	Hs.731942	9722	NOS1AP	nitric oxide synthase 1 (neuronal) adaptor protein	ENST00000530878	NP1134786	GO:0003062(regulation of heart rate by chemical signal)|GO:0005634(nucleus)|GO:0005739(mitochondrion)|GO:0005829(cytosol)|GO:0005901(caveola)|GO:0010628(positive regulation of gene expression)|GO:0010750(positive regulation of nitric oxide mediated signal transduction)|GO:0030018(Z disc)|GO:0030315(T-tubule)|GO:0031965(nuclear membrane)|GO:0033017(sarcoplasmic reticulum membrane)|GO:0042383(sarco…	Homo sapiens nitric oxide synthase 1 (neuronal) adaptor protein (NOS1AP), transcript variant 1, mRNA [NM_014697]	chr1:162337975-162338034	hs|1q23.3	GGAGGACAGCTTGTCTGCTGCTCCAAATCACTTAGATCTGATTCCTGTTTTGAAAGTCCT
p5055	hsa-miR-330-5p	NOS1AP	A_23_P74309	0.155032	0.00809227	2.37828	up	A_23_P74309	A_23_P74309	NM_014697	NM_014697	NM_014697	Hs.731942	9722	NOS1AP	nitric oxide synthase 1 (neuronal) adaptor protein	ENST00000530878	NP1134786	GO:0003062(regulation of heart rate by chemical signal)|GO:0005634(nucleus)|GO:0005739(mitochondrion)|GO:0005829(cytosol)|GO:0005901(caveola)|GO:0010628(positive regulation of gene expression)|GO:0010750(positive regulation of nitric oxide mediated signal transduction)|GO:0030018(Z disc)|GO:0030315(T-tubule)|GO:0031965(nuclear membrane)|GO:0033017(sarcoplasmic reticulum membrane)|GO:0042383(sarco…	Homo sapiens nitric oxide synthase 1 (neuronal) adaptor protein (NOS1AP), transcript variant 1, mRNA [NM_014697]	chr1:162337975-162338034	hs|1q23.3	GGAGGACAGCTTGTCTGCTGCTCCAAATCACTTAGATCTGATTCCTGTTTTGAAAGTCCT
p5056	hsa-miR-4254	NOS1AP	A_23_P74309	0.155032	0.00809227	2.37828	up	A_23_P74309	A_23_P74309	NM_014697	NM_014697	NM_014697	Hs.731942	9722	NOS1AP	nitric oxide synthase 1 (neuronal) adaptor protein	ENST00000530878	NP1134786	GO:0003062(regulation of heart rate by chemical signal)|GO:0005634(nucleus)|GO:0005739(mitochondrion)|GO:0005829(cytosol)|GO:0005901(caveola)|GO:0010628(positive regulation of gene expression)|GO:0010750(positive regulation of nitric oxide mediated signal transduction)|GO:0030018(Z disc)|GO:0030315(T-tubule)|GO:0031965(nuclear membrane)|GO:0033017(sarcoplasmic reticulum membrane)|GO:0042383(sarco…	Homo sapiens nitric oxide synthase 1 (neuronal) adaptor protein (NOS1AP), transcript variant 1, mRNA [NM_014697]	chr1:162337975-162338034	hs|1q23.3	GGAGGACAGCTTGTCTGCTGCTCCAAATCACTTAGATCTGATTCCTGTTTTGAAAGTCCT
p5056	hsa-miR-4270	NOS1AP	A_23_P74309	0.155032	0.00809227	2.37828	up	A_23_P74309	A_23_P74309	NM_014697	NM_014697	NM_014697	Hs.731942	9722	NOS1AP	nitric oxide synthase 1 (neuronal) adaptor protein	ENST00000530878	NP1134786	GO:0003062(regulation of heart rate by chemical signal)|GO:0005634(nucleus)|GO:0005739(mitochondrion)|GO:0005829(cytosol)|GO:0005901(caveola)|GO:0010628(positive regulation of gene expression)|GO:0010750(positive regulation of nitric oxide mediated signal transduction)|GO:0030018(Z disc)|GO:0030315(T-tubule)|GO:0031965(nuclear membrane)|GO:0033017(sarcoplasmic reticulum membrane)|GO:0042383(sarco…	Homo sapiens nitric oxide synthase 1 (neuronal) adaptor protein (NOS1AP), transcript variant 1, mRNA [NM_014697]	chr1:162337975-162338034	hs|1q23.3	GGAGGACAGCTTGTCTGCTGCTCCAAATCACTTAGATCTGATTCCTGTTTTGAAAGTCCT
p5056	hsa-miR-432-3p	NOS1AP	A_23_P74309	0.155032	0.00809227	2.37828	up	A_23_P74309	A_23_P74309	NM_014697	NM_014697	NM_014697	Hs.731942	9722	NOS1AP	nitric oxide synthase 1 (neuronal) adaptor protein	ENST00000530878	NP1134786	GO:0003062(regulation of heart rate by chemical signal)|GO:0005634(nucleus)|GO:0005739(mitochondrion)|GO:0005829(cytosol)|GO:0005901(caveola)|GO:0010628(positive regulation of gene expression)|GO:0010750(positive regulation of nitric oxide mediated signal transduction)|GO:0030018(Z disc)|GO:0030315(T-tubule)|GO:0031965(nuclear membrane)|GO:0033017(sarcoplasmic reticulum membrane)|GO:0042383(sarco…	Homo sapiens nitric oxide synthase 1 (neuronal) adaptor protein (NOS1AP), transcript variant 1, mRNA [NM_014697]	chr1:162337975-162338034	hs|1q23.3	GGAGGACAGCTTGTCTGCTGCTCCAAATCACTTAGATCTGATTCCTGTTTTGAAAGTCCT
p5056	hsa-miR-4436b-3p	NOS1AP	A_23_P74309	0.155032	0.00809227	2.37828	up	A_23_P74309	A_23_P74309	NM_014697	NM_014697	NM_014697	Hs.731942	9722	NOS1AP	nitric oxide synthase 1 (neuronal) adaptor protein	ENST00000530878	NP1134786	GO:0003062(regulation of heart rate by chemical signal)|GO:0005634(nucleus)|GO:0005739(mitochondrion)|GO:0005829(cytosol)|GO:0005901(caveola)|GO:0010628(positive regulation of gene expression)|GO:0010750(positive regulation of nitric oxide mediated signal transduction)|GO:0030018(Z disc)|GO:0030315(T-tubule)|GO:0031965(nuclear membrane)|GO:0033017(sarcoplasmic reticulum membrane)|GO:0042383(sarco…	Homo sapiens nitric oxide synthase 1 (neuronal) adaptor protein (NOS1AP), transcript variant 1, mRNA [NM_014697]	chr1:162337975-162338034	hs|1q23.3	GGAGGACAGCTTGTCTGCTGCTCCAAATCACTTAGATCTGATTCCTGTTTTGAAAGTCCT
p5056	hsa-miR-4505	NOS1AP	A_23_P74309	0.155032	0.00809227	2.37828	up	A_23_P74309	A_23_P74309	NM_014697	NM_014697	NM_014697	Hs.731942	9722	NOS1AP	nitric oxide synthase 1 (neuronal) adaptor protein	ENST00000530878	NP1134786	GO:0003062(regulation of heart rate by chemical signal)|GO:0005634(nucleus)|GO:0005739(mitochondrion)|GO:0005829(cytosol)|GO:0005901(caveola)|GO:0010628(positive regulation of gene expression)|GO:0010750(positive regulation of nitric oxide mediated signal transduction)|GO:0030018(Z disc)|GO:0030315(T-tubule)|GO:0031965(nuclear membrane)|GO:0033017(sarcoplasmic reticulum membrane)|GO:0042383(sarco…	Homo sapiens nitric oxide synthase 1 (neuronal) adaptor protein (NOS1AP), transcript variant 1, mRNA [NM_014697]	chr1:162337975-162338034	hs|1q23.3	GGAGGACAGCTTGTCTGCTGCTCCAAATCACTTAGATCTGATTCCTGTTTTGAAAGTCCT
p5056	hsa-miR-4691-3p	NOS1AP	A_23_P74309	0.155032	0.00809227	2.37828	up	A_23_P74309	A_23_P74309	NM_014697	NM_014697	NM_014697	Hs.731942	9722	NOS1AP	nitric oxide synthase 1 (neuronal) adaptor protein	ENST00000530878	NP1134786	GO:0003062(regulation of heart rate by chemical signal)|GO:0005634(nucleus)|GO:0005739(mitochondrion)|GO:0005829(cytosol)|GO:0005901(caveola)|GO:0010628(positive regulation of gene expression)|GO:0010750(positive regulation of nitric oxide mediated signal transduction)|GO:0030018(Z disc)|GO:0030315(T-tubule)|GO:0031965(nuclear membrane)|GO:0033017(sarcoplasmic reticulum membrane)|GO:0042383(sarco…	Homo sapiens nitric oxide synthase 1 (neuronal) adaptor protein (NOS1AP), transcript variant 1, mRNA [NM_014697]	chr1:162337975-162338034	hs|1q23.3	GGAGGACAGCTTGTCTGCTGCTCCAAATCACTTAGATCTGATTCCTGTTTTGAAAGTCCT
p5056	hsa-miR-4722-5p	NOS1AP	A_23_P74309	0.155032	0.00809227	2.37828	up	A_23_P74309	A_23_P74309	NM_014697	NM_014697	NM_014697	Hs.731942	9722	NOS1AP	nitric oxide synthase 1 (neuronal) adaptor protein	ENST00000530878	NP1134786	GO:0003062(regulation of heart rate by chemical signal)|GO:0005634(nucleus)|GO:0005739(mitochondrion)|GO:0005829(cytosol)|GO:0005901(caveola)|GO:0010628(positive regulation of gene expression)|GO:0010750(positive regulation of nitric oxide mediated signal transduction)|GO:0030018(Z disc)|GO:0030315(T-tubule)|GO:0031965(nuclear membrane)|GO:0033017(sarcoplasmic reticulum membrane)|GO:0042383(sarco…	Homo sapiens nitric oxide synthase 1 (neuronal) adaptor protein (NOS1AP), transcript variant 1, mRNA [NM_014697]	chr1:162337975-162338034	hs|1q23.3	GGAGGACAGCTTGTCTGCTGCTCCAAATCACTTAGATCTGATTCCTGTTTTGAAAGTCCT
p5056	hsa-miR-591	NOS1AP	A_23_P74309	0.155032	0.00809227	2.37828	up	A_23_P74309	A_23_P74309	NM_014697	NM_014697	NM_014697	Hs.731942	9722	NOS1AP	nitric oxide synthase 1 (neuronal) adaptor protein	ENST00000530878	NP1134786	GO:0003062(regulation of heart rate by chemical signal)|GO:0005634(nucleus)|GO:0005739(mitochondrion)|GO:0005829(cytosol)|GO:0005901(caveola)|GO:0010628(positive regulation of gene expression)|GO:0010750(positive regulation of nitric oxide mediated signal transduction)|GO:0030018(Z disc)|GO:0030315(T-tubule)|GO:0031965(nuclear membrane)|GO:0033017(sarcoplasmic reticulum membrane)|GO:0042383(sarco…	Homo sapiens nitric oxide synthase 1 (neuronal) adaptor protein (NOS1AP), transcript variant 1, mRNA [NM_014697]	chr1:162337975-162338034	hs|1q23.3	GGAGGACAGCTTGTCTGCTGCTCCAAATCACTTAGATCTGATTCCTGTTTTGAAAGTCCT
p5056	hsa-miR-657	NOS1AP	A_23_P74309	0.155032	0.00809227	2.37828	up	A_23_P74309	A_23_P74309	NM_014697	NM_014697	NM_014697	Hs.731942	9722	NOS1AP	nitric oxide synthase 1 (neuronal) adaptor protein	ENST00000530878	NP1134786	GO:0003062(regulation of heart rate by chemical signal)|GO:0005634(nucleus)|GO:0005739(mitochondrion)|GO:0005829(cytosol)|GO:0005901(caveola)|GO:0010628(positive regulation of gene expression)|GO:0010750(positive regulation of nitric oxide mediated signal transduction)|GO:0030018(Z disc)|GO:0030315(T-tubule)|GO:0031965(nuclear membrane)|GO:0033017(sarcoplasmic reticulum membrane)|GO:0042383(sarco…	Homo sapiens nitric oxide synthase 1 (neuronal) adaptor protein (NOS1AP), transcript variant 1, mRNA [NM_014697]	chr1:162337975-162338034	hs|1q23.3	GGAGGACAGCTTGTCTGCTGCTCCAAATCACTTAGATCTGATTCCTGTTTTGAAAGTCCT
p5056	hsa-miR-762	NOS1AP	A_23_P74309	0.155032	0.00809227	2.37828	up	A_23_P74309	A_23_P74309	NM_014697	NM_014697	NM_014697	Hs.731942	9722	NOS1AP	nitric oxide synthase 1 (neuronal) adaptor protein	ENST00000530878	NP1134786	GO:0003062(regulation of heart rate by chemical signal)|GO:0005634(nucleus)|GO:0005739(mitochondrion)|GO:0005829(cytosol)|GO:0005901(caveola)|GO:0010628(positive regulation of gene expression)|GO:0010750(positive regulation of nitric oxide mediated signal transduction)|GO:0030018(Z disc)|GO:0030315(T-tubule)|GO:0031965(nuclear membrane)|GO:0033017(sarcoplasmic reticulum membrane)|GO:0042383(sarco…	Homo sapiens nitric oxide synthase 1 (neuronal) adaptor protein (NOS1AP), transcript variant 1, mRNA [NM_014697]	chr1:162337975-162338034	hs|1q23.3	GGAGGACAGCTTGTCTGCTGCTCCAAATCACTTAGATCTGATTCCTGTTTTGAAAGTCCT
p5056	hsa-miR-92a-3p	NOS1AP	A_23_P74309	0.155032	0.00809227	2.37828	up	A_23_P74309	A_23_P74309	NM_014697	NM_014697	NM_014697	Hs.731942	9722	NOS1AP	nitric oxide synthase 1 (neuronal) adaptor protein	ENST00000530878	NP1134786	GO:0003062(regulation of heart rate by chemical signal)|GO:0005634(nucleus)|GO:0005739(mitochondrion)|GO:0005829(cytosol)|GO:0005901(caveola)|GO:0010628(positive regulation of gene expression)|GO:0010750(positive regulation of nitric oxide mediated signal transduction)|GO:0030018(Z disc)|GO:0030315(T-tubule)|GO:0031965(nuclear membrane)|GO:0033017(sarcoplasmic reticulum membrane)|GO:0042383(sarco…	Homo sapiens nitric oxide synthase 1 (neuronal) adaptor protein (NOS1AP), transcript variant 1, mRNA [NM_014697]	chr1:162337975-162338034	hs|1q23.3	GGAGGACAGCTTGTCTGCTGCTCCAAATCACTTAGATCTGATTCCTGTTTTGAAAGTCCT
p5056	hsa-miR-92b-3p	NOS1AP	A_23_P74309	0.155032	0.00809227	2.37828	up	A_23_P74309	A_23_P74309	NM_014697	NM_014697	NM_014697	Hs.731942	9722	NOS1AP	nitric oxide synthase 1 (neuronal) adaptor protein	ENST00000530878	NP1134786	GO:0003062(regulation of heart rate by chemical signal)|GO:0005634(nucleus)|GO:0005739(mitochondrion)|GO:0005829(cytosol)|GO:0005901(caveola)|GO:0010628(positive regulation of gene expression)|GO:0010750(positive regulation of nitric oxide mediated signal transduction)|GO:0030018(Z disc)|GO:0030315(T-tubule)|GO:0031965(nuclear membrane)|GO:0033017(sarcoplasmic reticulum membrane)|GO:0042383(sarco…	Homo sapiens nitric oxide synthase 1 (neuronal) adaptor protein (NOS1AP), transcript variant 1, mRNA [NM_014697]	chr1:162337975-162338034	hs|1q23.3	GGAGGACAGCTTGTCTGCTGCTCCAAATCACTTAGATCTGATTCCTGTTTTGAAAGTCCT
p5055	hsa-let-7i-5p	EPHA4	A_23_P108501	0.151136	0.00723647	2.55108	up	A_23_P108501	A_23_P108501	NM_004438	NM_004438	NM_004438	Hs.371218	2043	EPHA4	EPH receptor A4	ENST00000424339	THC2466360	GO:0004672(protein kinase activity)|GO:0005004(GPI-linked ephrin receptor activity)|GO:0005005(transmembrane-ephrin receptor activity)|GO:0005515(protein binding)|GO:0005524(ATP binding)|GO:0005737(cytoplasm)|GO:0005741(mitochondrial outer membrane)|GO:0005783(endoplasmic reticulum)|GO:0005794(Golgi apparatus)|GO:0005886(plasma membrane)|GO:0005887(integral to plasma membrane)|GO:0007155(cell adh…	Homo sapiens EPH receptor A4 (EPHA4), mRNA [NM_004438]	chr2:222290776-222290717	hs|2q36.1	AGATGCACGGCAGAATGGTTCCCGTCTGAGCCAGTACTGAATAAACTCAAAACTCTTGAA
p5056	hsa-miR-1226-5p	EPHA4	A_23_P108501	0.151136	0.00723647	2.55108	up	A_23_P108501	A_23_P108501	NM_004438	NM_004438	NM_004438	Hs.371218	2043	EPHA4	EPH receptor A4	ENST00000424339	THC2466360	GO:0004672(protein kinase activity)|GO:0005004(GPI-linked ephrin receptor activity)|GO:0005005(transmembrane-ephrin receptor activity)|GO:0005515(protein binding)|GO:0005524(ATP binding)|GO:0005737(cytoplasm)|GO:0005741(mitochondrial outer membrane)|GO:0005783(endoplasmic reticulum)|GO:0005794(Golgi apparatus)|GO:0005886(plasma membrane)|GO:0005887(integral to plasma membrane)|GO:0007155(cell adh…	Homo sapiens EPH receptor A4 (EPHA4), mRNA [NM_004438]	chr2:222290776-222290717	hs|2q36.1	AGATGCACGGCAGAATGGTTCCCGTCTGAGCCAGTACTGAATAAACTCAAAACTCTTGAA
p5055	hsa-miR-1273e	EPHA4	A_23_P108501	0.151136	0.00723647	2.55108	up	A_23_P108501	A_23_P108501	NM_004438	NM_004438	NM_004438	Hs.371218	2043	EPHA4	EPH receptor A4	ENST00000424339	THC2466360	GO:0004672(protein kinase activity)|GO:0005004(GPI-linked ephrin receptor activity)|GO:0005005(transmembrane-ephrin receptor activity)|GO:0005515(protein binding)|GO:0005524(ATP binding)|GO:0005737(cytoplasm)|GO:0005741(mitochondrial outer membrane)|GO:0005783(endoplasmic reticulum)|GO:0005794(Golgi apparatus)|GO:0005886(plasma membrane)|GO:0005887(integral to plasma membrane)|GO:0007155(cell adh…	Homo sapiens EPH receptor A4 (EPHA4), mRNA [NM_004438]	chr2:222290776-222290717	hs|2q36.1	AGATGCACGGCAGAATGGTTCCCGTCTGAGCCAGTACTGAATAAACTCAAAACTCTTGAA
p5055	hsa-miR-2861	EPHA4	A_23_P108501	0.151136	0.00723647	2.55108	up	A_23_P108501	A_23_P108501	NM_004438	NM_004438	NM_004438	Hs.371218	2043	EPHA4	EPH receptor A4	ENST00000424339	THC2466360	GO:0004672(protein kinase activity)|GO:0005004(GPI-linked ephrin receptor activity)|GO:0005005(transmembrane-ephrin receptor activity)|GO:0005515(protein binding)|GO:0005524(ATP binding)|GO:0005737(cytoplasm)|GO:0005741(mitochondrial outer membrane)|GO:0005783(endoplasmic reticulum)|GO:0005794(Golgi apparatus)|GO:0005886(plasma membrane)|GO:0005887(integral to plasma membrane)|GO:0007155(cell adh…	Homo sapiens EPH receptor A4 (EPHA4), mRNA [NM_004438]	chr2:222290776-222290717	hs|2q36.1	AGATGCACGGCAGAATGGTTCCCGTCTGAGCCAGTACTGAATAAACTCAAAACTCTTGAA
p5055	hsa-miR-3188	EPHA4	A_23_P108501	0.151136	0.00723647	2.55108	up	A_23_P108501	A_23_P108501	NM_004438	NM_004438	NM_004438	Hs.371218	2043	EPHA4	EPH receptor A4	ENST00000424339	THC2466360	GO:0004672(protein kinase activity)|GO:0005004(GPI-linked ephrin receptor activity)|GO:0005005(transmembrane-ephrin receptor activity)|GO:0005515(protein binding)|GO:0005524(ATP binding)|GO:0005737(cytoplasm)|GO:0005741(mitochondrial outer membrane)|GO:0005783(endoplasmic reticulum)|GO:0005794(Golgi apparatus)|GO:0005886(plasma membrane)|GO:0005887(integral to plasma membrane)|GO:0007155(cell adh…	Homo sapiens EPH receptor A4 (EPHA4), mRNA [NM_004438]	chr2:222290776-222290717	hs|2q36.1	AGATGCACGGCAGAATGGTTCCCGTCTGAGCCAGTACTGAATAAACTCAAAACTCTTGAA
p5055	hsa-miR-330-5p	EPHA4	A_23_P108501	0.151136	0.00723647	2.55108	up	A_23_P108501	A_23_P108501	NM_004438	NM_004438	NM_004438	Hs.371218	2043	EPHA4	EPH receptor A4	ENST00000424339	THC2466360	GO:0004672(protein kinase activity)|GO:0005004(GPI-linked ephrin receptor activity)|GO:0005005(transmembrane-ephrin receptor activity)|GO:0005515(protein binding)|GO:0005524(ATP binding)|GO:0005737(cytoplasm)|GO:0005741(mitochondrial outer membrane)|GO:0005783(endoplasmic reticulum)|GO:0005794(Golgi apparatus)|GO:0005886(plasma membrane)|GO:0005887(integral to plasma membrane)|GO:0007155(cell adh…	Homo sapiens EPH receptor A4 (EPHA4), mRNA [NM_004438]	chr2:222290776-222290717	hs|2q36.1	AGATGCACGGCAGAATGGTTCCCGTCTGAGCCAGTACTGAATAAACTCAAAACTCTTGAA
p5055	hsa-miR-3622b-5p	EPHA4	A_23_P108501	0.151136	0.00723647	2.55108	up	A_23_P108501	A_23_P108501	NM_004438	NM_004438	NM_004438	Hs.371218	2043	EPHA4	EPH receptor A4	ENST00000424339	THC2466360	GO:0004672(protein kinase activity)|GO:0005004(GPI-linked ephrin receptor activity)|GO:0005005(transmembrane-ephrin receptor activity)|GO:0005515(protein binding)|GO:0005524(ATP binding)|GO:0005737(cytoplasm)|GO:0005741(mitochondrial outer membrane)|GO:0005783(endoplasmic reticulum)|GO:0005794(Golgi apparatus)|GO:0005886(plasma membrane)|GO:0005887(integral to plasma membrane)|GO:0007155(cell adh…	Homo sapiens EPH receptor A4 (EPHA4), mRNA [NM_004438]	chr2:222290776-222290717	hs|2q36.1	AGATGCACGGCAGAATGGTTCCCGTCTGAGCCAGTACTGAATAAACTCAAAACTCTTGAA
p5056	hsa-miR-4446-3p	EPHA4	A_23_P108501	0.151136	0.00723647	2.55108	up	A_23_P108501	A_23_P108501	NM_004438	NM_004438	NM_004438	Hs.371218	2043	EPHA4	EPH receptor A4	ENST00000424339	THC2466360	GO:0004672(protein kinase activity)|GO:0005004(GPI-linked ephrin receptor activity)|GO:0005005(transmembrane-ephrin receptor activity)|GO:0005515(protein binding)|GO:0005524(ATP binding)|GO:0005737(cytoplasm)|GO:0005741(mitochondrial outer membrane)|GO:0005783(endoplasmic reticulum)|GO:0005794(Golgi apparatus)|GO:0005886(plasma membrane)|GO:0005887(integral to plasma membrane)|GO:0007155(cell adh…	Homo sapiens EPH receptor A4 (EPHA4), mRNA [NM_004438]	chr2:222290776-222290717	hs|2q36.1	AGATGCACGGCAGAATGGTTCCCGTCTGAGCCAGTACTGAATAAACTCAAAACTCTTGAA
p5056	hsa-miR-4691-3p	EPHA4	A_23_P108501	0.151136	0.00723647	2.55108	up	A_23_P108501	A_23_P108501	NM_004438	NM_004438	NM_004438	Hs.371218	2043	EPHA4	EPH receptor A4	ENST00000424339	THC2466360	GO:0004672(protein kinase activity)|GO:0005004(GPI-linked ephrin receptor activity)|GO:0005005(transmembrane-ephrin receptor activity)|GO:0005515(protein binding)|GO:0005524(ATP binding)|GO:0005737(cytoplasm)|GO:0005741(mitochondrial outer membrane)|GO:0005783(endoplasmic reticulum)|GO:0005794(Golgi apparatus)|GO:0005886(plasma membrane)|GO:0005887(integral to plasma membrane)|GO:0007155(cell adh…	Homo sapiens EPH receptor A4 (EPHA4), mRNA [NM_004438]	chr2:222290776-222290717	hs|2q36.1	AGATGCACGGCAGAATGGTTCCCGTCTGAGCCAGTACTGAATAAACTCAAAACTCTTGAA
p5056	hsa-miR-6502-3p	EPHA4	A_23_P108501	0.151136	0.00723647	2.55108	up	A_23_P108501	A_23_P108501	NM_004438	NM_004438	NM_004438	Hs.371218	2043	EPHA4	EPH receptor A4	ENST00000424339	THC2466360	GO:0004672(protein kinase activity)|GO:0005004(GPI-linked ephrin receptor activity)|GO:0005005(transmembrane-ephrin receptor activity)|GO:0005515(protein binding)|GO:0005524(ATP binding)|GO:0005737(cytoplasm)|GO:0005741(mitochondrial outer membrane)|GO:0005783(endoplasmic reticulum)|GO:0005794(Golgi apparatus)|GO:0005886(plasma membrane)|GO:0005887(integral to plasma membrane)|GO:0007155(cell adh…	Homo sapiens EPH receptor A4 (EPHA4), mRNA [NM_004438]	chr2:222290776-222290717	hs|2q36.1	AGATGCACGGCAGAATGGTTCCCGTCTGAGCCAGTACTGAATAAACTCAAAACTCTTGAA
p5055	hsa-let-7g-5p	EPHA4	A_23_P108501	0.151136	0.00723647	2.55108	up	A_23_P108501	A_23_P108501	NM_004438	NM_004438	NM_004438	Hs.371218	2043	EPHA4	EPH receptor A4	ENST00000424339	THC2466360	GO:0004672(protein kinase activity)|GO:0005004(GPI-linked ephrin receptor activity)|GO:0005005(transmembrane-ephrin receptor activity)|GO:0005515(protein binding)|GO:0005524(ATP binding)|GO:0005737(cytoplasm)|GO:0005741(mitochondrial outer membrane)|GO:0005783(endoplasmic reticulum)|GO:0005794(Golgi apparatus)|GO:0005886(plasma membrane)|GO:0005887(integral to plasma membrane)|GO:0007155(cell adh…	Homo sapiens EPH receptor A4 (EPHA4), mRNA [NM_004438]	chr2:222290776-222290717	hs|2q36.1	AGATGCACGGCAGAATGGTTCCCGTCTGAGCCAGTACTGAATAAACTCAAAACTCTTGAA
p5055	hsa-miR-1224-5p	ZSCAN32	A_23_P218282	0.224328	0.0301326	2.56285	up	A_23_P218282	A_23_P218282	NM_017810	NM_017810	NM_017810	Hs.592078	54925	ZSCAN32	zinc finger and SCAN domain containing 32	ENST00000576500	THC2607798	GO:0000981(sequence-specific DNA binding RNA polymerase II transcription factor activity)|GO:0003677(DNA binding)|GO:0005515(protein binding)|GO:0005634(nucleus)|GO:0006357(regulation of transcription from RNA polymerase II promoter)|GO:0006366(transcription from RNA polymerase II promoter)|GO:0046872(metal ion binding)	Homo sapiens zinc finger and SCAN domain containing 32 (ZSCAN32), transcript variant 2, mRNA [NM_017810]	chr16:3432833-3432774	hs|16p13.3	AGATTAAGTTCCTCAGGTCAGCATGTATGAGCTTTCTTCTGCTGTGGAGAGATCTAGCCA
p5056	hsa-miR-4505	ZSCAN32	A_23_P218282	0.224328	0.0301326	2.56285	up	A_23_P218282	A_23_P218282	NM_017810	NM_017810	NM_017810	Hs.592078	54925	ZSCAN32	zinc finger and SCAN domain containing 32	ENST00000576500	THC2607798	GO:0000981(sequence-specific DNA binding RNA polymerase II transcription factor activity)|GO:0003677(DNA binding)|GO:0005515(protein binding)|GO:0005634(nucleus)|GO:0006357(regulation of transcription from RNA polymerase II promoter)|GO:0006366(transcription from RNA polymerase II promoter)|GO:0046872(metal ion binding)	Homo sapiens zinc finger and SCAN domain containing 32 (ZSCAN32), transcript variant 2, mRNA [NM_017810]	chr16:3432833-3432774	hs|16p13.3	AGATTAAGTTCCTCAGGTCAGCATGTATGAGCTTTCTTCTGCTGTGGAGAGATCTAGCCA
p5056	hsa-miR-5589-5p	ZSCAN32	A_23_P218282	0.224328	0.0301326	2.56285	up	A_23_P218282	A_23_P218282	NM_017810	NM_017810	NM_017810	Hs.592078	54925	ZSCAN32	zinc finger and SCAN domain containing 32	ENST00000576500	THC2607798	GO:0000981(sequence-specific DNA binding RNA polymerase II transcription factor activity)|GO:0003677(DNA binding)|GO:0005515(protein binding)|GO:0005634(nucleus)|GO:0006357(regulation of transcription from RNA polymerase II promoter)|GO:0006366(transcription from RNA polymerase II promoter)|GO:0046872(metal ion binding)	Homo sapiens zinc finger and SCAN domain containing 32 (ZSCAN32), transcript variant 2, mRNA [NM_017810]	chr16:3432833-3432774	hs|16p13.3	AGATTAAGTTCCTCAGGTCAGCATGTATGAGCTTTCTTCTGCTGTGGAGAGATCTAGCCA
p5055	hsa-let-7i-5p	VWA1	A_33_P3395743	0.186807	0.0170202	2.56547	up	A_33_P3395743	A_33_P3395743	NM_022834	NM_022834	NM_022834	Hs.449009	64856	VWA1	von Willebrand factor A domain containing 1	ENST00000338660	THC2469429	GO:0005604(basement membrane)|GO:0005614(interstitial matrix)|GO:0005615(extracellular space)|GO:0030198(extracellular matrix organization)|GO:0042802(identical protein binding)|GO:0048266(behavioral response to pain)|GO:0070062(extracellular vesicular exosome)	Homo sapiens von Willebrand factor A domain containing 1 (VWA1), transcript variant 1, mRNA [NM_022834]	chr1:1376086-1376145	hs|1p36.33	CCTCGCCTCTTCCCCACTAACATCCCAGACTTTAAAATTCAGTAAATCAGATGTACACCG
p5055	hsa-miR-1202	VWA1	A_33_P3395743	0.186807	0.0170202	2.56547	up	A_33_P3395743	A_33_P3395743	NM_022834	NM_022834	NM_022834	Hs.449009	64856	VWA1	von Willebrand factor A domain containing 1	ENST00000338660	THC2469429	GO:0005604(basement membrane)|GO:0005614(interstitial matrix)|GO:0005615(extracellular space)|GO:0030198(extracellular matrix organization)|GO:0042802(identical protein binding)|GO:0048266(behavioral response to pain)|GO:0070062(extracellular vesicular exosome)	Homo sapiens von Willebrand factor A domain containing 1 (VWA1), transcript variant 1, mRNA [NM_022834]	chr1:1376086-1376145	hs|1p36.33	CCTCGCCTCTTCCCCACTAACATCCCAGACTTTAAAATTCAGTAAATCAGATGTACACCG
p5056	hsa-miR-1254	VWA1	A_33_P3395743	0.186807	0.0170202	2.56547	up	A_33_P3395743	A_33_P3395743	NM_022834	NM_022834	NM_022834	Hs.449009	64856	VWA1	von Willebrand factor A domain containing 1	ENST00000338660	THC2469429	GO:0005604(basement membrane)|GO:0005614(interstitial matrix)|GO:0005615(extracellular space)|GO:0030198(extracellular matrix organization)|GO:0042802(identical protein binding)|GO:0048266(behavioral response to pain)|GO:0070062(extracellular vesicular exosome)	Homo sapiens von Willebrand factor A domain containing 1 (VWA1), transcript variant 1, mRNA [NM_022834]	chr1:1376086-1376145	hs|1p36.33	CCTCGCCTCTTCCCCACTAACATCCCAGACTTTAAAATTCAGTAAATCAGATGTACACCG
p5056	hsa-miR-1288-3p	VWA1	A_33_P3395743	0.186807	0.0170202	2.56547	up	A_33_P3395743	A_33_P3395743	NM_022834	NM_022834	NM_022834	Hs.449009	64856	VWA1	von Willebrand factor A domain containing 1	ENST00000338660	THC2469429	GO:0005604(basement membrane)|GO:0005614(interstitial matrix)|GO:0005615(extracellular space)|GO:0030198(extracellular matrix organization)|GO:0042802(identical protein binding)|GO:0048266(behavioral response to pain)|GO:0070062(extracellular vesicular exosome)	Homo sapiens von Willebrand factor A domain containing 1 (VWA1), transcript variant 1, mRNA [NM_022834]	chr1:1376086-1376145	hs|1p36.33	CCTCGCCTCTTCCCCACTAACATCCCAGACTTTAAAATTCAGTAAATCAGATGTACACCG
p5056	hsa-miR-184	VWA1	A_33_P3395743	0.186807	0.0170202	2.56547	up	A_33_P3395743	A_33_P3395743	NM_022834	NM_022834	NM_022834	Hs.449009	64856	VWA1	von Willebrand factor A domain containing 1	ENST00000338660	THC2469429	GO:0005604(basement membrane)|GO:0005614(interstitial matrix)|GO:0005615(extracellular space)|GO:0030198(extracellular matrix organization)|GO:0042802(identical protein binding)|GO:0048266(behavioral response to pain)|GO:0070062(extracellular vesicular exosome)	Homo sapiens von Willebrand factor A domain containing 1 (VWA1), transcript variant 1, mRNA [NM_022834]	chr1:1376086-1376145	hs|1p36.33	CCTCGCCTCTTCCCCACTAACATCCCAGACTTTAAAATTCAGTAAATCAGATGTACACCG
p5055	hsa-miR-2861	VWA1	A_33_P3395743	0.186807	0.0170202	2.56547	up	A_33_P3395743	A_33_P3395743	NM_022834	NM_022834	NM_022834	Hs.449009	64856	VWA1	von Willebrand factor A domain containing 1	ENST00000338660	THC2469429	GO:0005604(basement membrane)|GO:0005614(interstitial matrix)|GO:0005615(extracellular space)|GO:0030198(extracellular matrix organization)|GO:0042802(identical protein binding)|GO:0048266(behavioral response to pain)|GO:0070062(extracellular vesicular exosome)	Homo sapiens von Willebrand factor A domain containing 1 (VWA1), transcript variant 1, mRNA [NM_022834]	chr1:1376086-1376145	hs|1p36.33	CCTCGCCTCTTCCCCACTAACATCCCAGACTTTAAAATTCAGTAAATCAGATGTACACCG
p5056	hsa-miR-296-3p	VWA1	A_33_P3395743	0.186807	0.0170202	2.56547	up	A_33_P3395743	A_33_P3395743	NM_022834	NM_022834	NM_022834	Hs.449009	64856	VWA1	von Willebrand factor A domain containing 1	ENST00000338660	THC2469429	GO:0005604(basement membrane)|GO:0005614(interstitial matrix)|GO:0005615(extracellular space)|GO:0030198(extracellular matrix organization)|GO:0042802(identical protein binding)|GO:0048266(behavioral response to pain)|GO:0070062(extracellular vesicular exosome)	Homo sapiens von Willebrand factor A domain containing 1 (VWA1), transcript variant 1, mRNA [NM_022834]	chr1:1376086-1376145	hs|1p36.33	CCTCGCCTCTTCCCCACTAACATCCCAGACTTTAAAATTCAGTAAATCAGATGTACACCG
p5055	hsa-miR-3126-5p	VWA1	A_33_P3395743	0.186807	0.0170202	2.56547	up	A_33_P3395743	A_33_P3395743	NM_022834	NM_022834	NM_022834	Hs.449009	64856	VWA1	von Willebrand factor A domain containing 1	ENST00000338660	THC2469429	GO:0005604(basement membrane)|GO:0005614(interstitial matrix)|GO:0005615(extracellular space)|GO:0030198(extracellular matrix organization)|GO:0042802(identical protein binding)|GO:0048266(behavioral response to pain)|GO:0070062(extracellular vesicular exosome)	Homo sapiens von Willebrand factor A domain containing 1 (VWA1), transcript variant 1, mRNA [NM_022834]	chr1:1376086-1376145	hs|1p36.33	CCTCGCCTCTTCCCCACTAACATCCCAGACTTTAAAATTCAGTAAATCAGATGTACACCG
p5056	hsa-miR-3147	VWA1	A_33_P3395743	0.186807	0.0170202	2.56547	up	A_33_P3395743	A_33_P3395743	NM_022834	NM_022834	NM_022834	Hs.449009	64856	VWA1	von Willebrand factor A domain containing 1	ENST00000338660	THC2469429	GO:0005604(basement membrane)|GO:0005614(interstitial matrix)|GO:0005615(extracellular space)|GO:0030198(extracellular matrix organization)|GO:0042802(identical protein binding)|GO:0048266(behavioral response to pain)|GO:0070062(extracellular vesicular exosome)	Homo sapiens von Willebrand factor A domain containing 1 (VWA1), transcript variant 1, mRNA [NM_022834]	chr1:1376086-1376145	hs|1p36.33	CCTCGCCTCTTCCCCACTAACATCCCAGACTTTAAAATTCAGTAAATCAGATGTACACCG
p5056	hsa-miR-3192-5p	VWA1	A_33_P3395743	0.186807	0.0170202	2.56547	up	A_33_P3395743	A_33_P3395743	NM_022834	NM_022834	NM_022834	Hs.449009	64856	VWA1	von Willebrand factor A domain containing 1	ENST00000338660	THC2469429	GO:0005604(basement membrane)|GO:0005614(interstitial matrix)|GO:0005615(extracellular space)|GO:0030198(extracellular matrix organization)|GO:0042802(identical protein binding)|GO:0048266(behavioral response to pain)|GO:0070062(extracellular vesicular exosome)	Homo sapiens von Willebrand factor A domain containing 1 (VWA1), transcript variant 1, mRNA [NM_022834]	chr1:1376086-1376145	hs|1p36.33	CCTCGCCTCTTCCCCACTAACATCCCAGACTTTAAAATTCAGTAAATCAGATGTACACCG
p5055	hsa-miR-330-5p	VWA1	A_33_P3395743	0.186807	0.0170202	2.56547	up	A_33_P3395743	A_33_P3395743	NM_022834	NM_022834	NM_022834	Hs.449009	64856	VWA1	von Willebrand factor A domain containing 1	ENST00000338660	THC2469429	GO:0005604(basement membrane)|GO:0005614(interstitial matrix)|GO:0005615(extracellular space)|GO:0030198(extracellular matrix organization)|GO:0042802(identical protein binding)|GO:0048266(behavioral response to pain)|GO:0070062(extracellular vesicular exosome)	Homo sapiens von Willebrand factor A domain containing 1 (VWA1), transcript variant 1, mRNA [NM_022834]	chr1:1376086-1376145	hs|1p36.33	CCTCGCCTCTTCCCCACTAACATCCCAGACTTTAAAATTCAGTAAATCAGATGTACACCG
p5056	hsa-miR-3612	VWA1	A_33_P3395743	0.186807	0.0170202	2.56547	up	A_33_P3395743	A_33_P3395743	NM_022834	NM_022834	NM_022834	Hs.449009	64856	VWA1	von Willebrand factor A domain containing 1	ENST00000338660	THC2469429	GO:0005604(basement membrane)|GO:0005614(interstitial matrix)|GO:0005615(extracellular space)|GO:0030198(extracellular matrix organization)|GO:0042802(identical protein binding)|GO:0048266(behavioral response to pain)|GO:0070062(extracellular vesicular exosome)	Homo sapiens von Willebrand factor A domain containing 1 (VWA1), transcript variant 1, mRNA [NM_022834]	chr1:1376086-1376145	hs|1p36.33	CCTCGCCTCTTCCCCACTAACATCCCAGACTTTAAAATTCAGTAAATCAGATGTACACCG
p5056	hsa-miR-3614-5p	VWA1	A_33_P3395743	0.186807	0.0170202	2.56547	up	A_33_P3395743	A_33_P3395743	NM_022834	NM_022834	NM_022834	Hs.449009	64856	VWA1	von Willebrand factor A domain containing 1	ENST00000338660	THC2469429	GO:0005604(basement membrane)|GO:0005614(interstitial matrix)|GO:0005615(extracellular space)|GO:0030198(extracellular matrix organization)|GO:0042802(identical protein binding)|GO:0048266(behavioral response to pain)|GO:0070062(extracellular vesicular exosome)	Homo sapiens von Willebrand factor A domain containing 1 (VWA1), transcript variant 1, mRNA [NM_022834]	chr1:1376086-1376145	hs|1p36.33	CCTCGCCTCTTCCCCACTAACATCCCAGACTTTAAAATTCAGTAAATCAGATGTACACCG
p5055	hsa-miR-3622b-5p	VWA1	A_33_P3395743	0.186807	0.0170202	2.56547	up	A_33_P3395743	A_33_P3395743	NM_022834	NM_022834	NM_022834	Hs.449009	64856	VWA1	von Willebrand factor A domain containing 1	ENST00000338660	THC2469429	GO:0005604(basement membrane)|GO:0005614(interstitial matrix)|GO:0005615(extracellular space)|GO:0030198(extracellular matrix organization)|GO:0042802(identical protein binding)|GO:0048266(behavioral response to pain)|GO:0070062(extracellular vesicular exosome)	Homo sapiens von Willebrand factor A domain containing 1 (VWA1), transcript variant 1, mRNA [NM_022834]	chr1:1376086-1376145	hs|1p36.33	CCTCGCCTCTTCCCCACTAACATCCCAGACTTTAAAATTCAGTAAATCAGATGTACACCG
p5056	hsa-miR-3687	VWA1	A_33_P3395743	0.186807	0.0170202	2.56547	up	A_33_P3395743	A_33_P3395743	NM_022834	NM_022834	NM_022834	Hs.449009	64856	VWA1	von Willebrand factor A domain containing 1	ENST00000338660	THC2469429	GO:0005604(basement membrane)|GO:0005614(interstitial matrix)|GO:0005615(extracellular space)|GO:0030198(extracellular matrix organization)|GO:0042802(identical protein binding)|GO:0048266(behavioral response to pain)|GO:0070062(extracellular vesicular exosome)	Homo sapiens von Willebrand factor A domain containing 1 (VWA1), transcript variant 1, mRNA [NM_022834]	chr1:1376086-1376145	hs|1p36.33	CCTCGCCTCTTCCCCACTAACATCCCAGACTTTAAAATTCAGTAAATCAGATGTACACCG
p5056	hsa-miR-3689a-3p	VWA1	A_33_P3395743	0.186807	0.0170202	2.56547	up	A_33_P3395743	A_33_P3395743	NM_022834	NM_022834	NM_022834	Hs.449009	64856	VWA1	von Willebrand factor A domain containing 1	ENST00000338660	THC2469429	GO:0005604(basement membrane)|GO:0005614(interstitial matrix)|GO:0005615(extracellular space)|GO:0030198(extracellular matrix organization)|GO:0042802(identical protein binding)|GO:0048266(behavioral response to pain)|GO:0070062(extracellular vesicular exosome)	Homo sapiens von Willebrand factor A domain containing 1 (VWA1), transcript variant 1, mRNA [NM_022834]	chr1:1376086-1376145	hs|1p36.33	CCTCGCCTCTTCCCCACTAACATCCCAGACTTTAAAATTCAGTAAATCAGATGTACACCG
p5056	hsa-miR-3689b-3p	VWA1	A_33_P3395743	0.186807	0.0170202	2.56547	up	A_33_P3395743	A_33_P3395743	NM_022834	NM_022834	NM_022834	Hs.449009	64856	VWA1	von Willebrand factor A domain containing 1	ENST00000338660	THC2469429	GO:0005604(basement membrane)|GO:0005614(interstitial matrix)|GO:0005615(extracellular space)|GO:0030198(extracellular matrix organization)|GO:0042802(identical protein binding)|GO:0048266(behavioral response to pain)|GO:0070062(extracellular vesicular exosome)	Homo sapiens von Willebrand factor A domain containing 1 (VWA1), transcript variant 1, mRNA [NM_022834]	chr1:1376086-1376145	hs|1p36.33	CCTCGCCTCTTCCCCACTAACATCCCAGACTTTAAAATTCAGTAAATCAGATGTACACCG
p5056	hsa-miR-422a	VWA1	A_33_P3395743	0.186807	0.0170202	2.56547	up	A_33_P3395743	A_33_P3395743	NM_022834	NM_022834	NM_022834	Hs.449009	64856	VWA1	von Willebrand factor A domain containing 1	ENST00000338660	THC2469429	GO:0005604(basement membrane)|GO:0005614(interstitial matrix)|GO:0005615(extracellular space)|GO:0030198(extracellular matrix organization)|GO:0042802(identical protein binding)|GO:0048266(behavioral response to pain)|GO:0070062(extracellular vesicular exosome)	Homo sapiens von Willebrand factor A domain containing 1 (VWA1), transcript variant 1, mRNA [NM_022834]	chr1:1376086-1376145	hs|1p36.33	CCTCGCCTCTTCCCCACTAACATCCCAGACTTTAAAATTCAGTAAATCAGATGTACACCG
p5055	hsa-miR-4253	VWA1	A_33_P3395743	0.186807	0.0170202	2.56547	up	A_33_P3395743	A_33_P3395743	NM_022834	NM_022834	NM_022834	Hs.449009	64856	VWA1	von Willebrand factor A domain containing 1	ENST00000338660	THC2469429	GO:0005604(basement membrane)|GO:0005614(interstitial matrix)|GO:0005615(extracellular space)|GO:0030198(extracellular matrix organization)|GO:0042802(identical protein binding)|GO:0048266(behavioral response to pain)|GO:0070062(extracellular vesicular exosome)	Homo sapiens von Willebrand factor A domain containing 1 (VWA1), transcript variant 1, mRNA [NM_022834]	chr1:1376086-1376145	hs|1p36.33	CCTCGCCTCTTCCCCACTAACATCCCAGACTTTAAAATTCAGTAAATCAGATGTACACCG
p5056	hsa-miR-4254	VWA1	A_33_P3395743	0.186807	0.0170202	2.56547	up	A_33_P3395743	A_33_P3395743	NM_022834	NM_022834	NM_022834	Hs.449009	64856	VWA1	von Willebrand factor A domain containing 1	ENST00000338660	THC2469429	GO:0005604(basement membrane)|GO:0005614(interstitial matrix)|GO:0005615(extracellular space)|GO:0030198(extracellular matrix organization)|GO:0042802(identical protein binding)|GO:0048266(behavioral response to pain)|GO:0070062(extracellular vesicular exosome)	Homo sapiens von Willebrand factor A domain containing 1 (VWA1), transcript variant 1, mRNA [NM_022834]	chr1:1376086-1376145	hs|1p36.33	CCTCGCCTCTTCCCCACTAACATCCCAGACTTTAAAATTCAGTAAATCAGATGTACACCG
p5056	hsa-miR-4270	VWA1	A_33_P3395743	0.186807	0.0170202	2.56547	up	A_33_P3395743	A_33_P3395743	NM_022834	NM_022834	NM_022834	Hs.449009	64856	VWA1	von Willebrand factor A domain containing 1	ENST00000338660	THC2469429	GO:0005604(basement membrane)|GO:0005614(interstitial matrix)|GO:0005615(extracellular space)|GO:0030198(extracellular matrix organization)|GO:0042802(identical protein binding)|GO:0048266(behavioral response to pain)|GO:0070062(extracellular vesicular exosome)	Homo sapiens von Willebrand factor A domain containing 1 (VWA1), transcript variant 1, mRNA [NM_022834]	chr1:1376086-1376145	hs|1p36.33	CCTCGCCTCTTCCCCACTAACATCCCAGACTTTAAAATTCAGTAAATCAGATGTACACCG
p5056	hsa-miR-4459	VWA1	A_33_P3395743	0.186807	0.0170202	2.56547	up	A_33_P3395743	A_33_P3395743	NM_022834	NM_022834	NM_022834	Hs.449009	64856	VWA1	von Willebrand factor A domain containing 1	ENST00000338660	THC2469429	GO:0005604(basement membrane)|GO:0005614(interstitial matrix)|GO:0005615(extracellular space)|GO:0030198(extracellular matrix organization)|GO:0042802(identical protein binding)|GO:0048266(behavioral response to pain)|GO:0070062(extracellular vesicular exosome)	Homo sapiens von Willebrand factor A domain containing 1 (VWA1), transcript variant 1, mRNA [NM_022834]	chr1:1376086-1376145	hs|1p36.33	CCTCGCCTCTTCCCCACTAACATCCCAGACTTTAAAATTCAGTAAATCAGATGTACACCG
p5056	hsa-miR-4530	VWA1	A_33_P3395743	0.186807	0.0170202	2.56547	up	A_33_P3395743	A_33_P3395743	NM_022834	NM_022834	NM_022834	Hs.449009	64856	VWA1	von Willebrand factor A domain containing 1	ENST00000338660	THC2469429	GO:0005604(basement membrane)|GO:0005614(interstitial matrix)|GO:0005615(extracellular space)|GO:0030198(extracellular matrix organization)|GO:0042802(identical protein binding)|GO:0048266(behavioral response to pain)|GO:0070062(extracellular vesicular exosome)	Homo sapiens von Willebrand factor A domain containing 1 (VWA1), transcript variant 1, mRNA [NM_022834]	chr1:1376086-1376145	hs|1p36.33	CCTCGCCTCTTCCCCACTAACATCCCAGACTTTAAAATTCAGTAAATCAGATGTACACCG
p5055	hsa-miR-4727-3p	VWA1	A_33_P3395743	0.186807	0.0170202	2.56547	up	A_33_P3395743	A_33_P3395743	NM_022834	NM_022834	NM_022834	Hs.449009	64856	VWA1	von Willebrand factor A domain containing 1	ENST00000338660	THC2469429	GO:0005604(basement membrane)|GO:0005614(interstitial matrix)|GO:0005615(extracellular space)|GO:0030198(extracellular matrix organization)|GO:0042802(identical protein binding)|GO:0048266(behavioral response to pain)|GO:0070062(extracellular vesicular exosome)	Homo sapiens von Willebrand factor A domain containing 1 (VWA1), transcript variant 1, mRNA [NM_022834]	chr1:1376086-1376145	hs|1p36.33	CCTCGCCTCTTCCCCACTAACATCCCAGACTTTAAAATTCAGTAAATCAGATGTACACCG
p5056	hsa-miR-5589-5p	VWA1	A_33_P3395743	0.186807	0.0170202	2.56547	up	A_33_P3395743	A_33_P3395743	NM_022834	NM_022834	NM_022834	Hs.449009	64856	VWA1	von Willebrand factor A domain containing 1	ENST00000338660	THC2469429	GO:0005604(basement membrane)|GO:0005614(interstitial matrix)|GO:0005615(extracellular space)|GO:0030198(extracellular matrix organization)|GO:0042802(identical protein binding)|GO:0048266(behavioral response to pain)|GO:0070062(extracellular vesicular exosome)	Homo sapiens von Willebrand factor A domain containing 1 (VWA1), transcript variant 1, mRNA [NM_022834]	chr1:1376086-1376145	hs|1p36.33	CCTCGCCTCTTCCCCACTAACATCCCAGACTTTAAAATTCAGTAAATCAGATGTACACCG
p5056	hsa-miR-671-3p	VWA1	A_33_P3395743	0.186807	0.0170202	2.56547	up	A_33_P3395743	A_33_P3395743	NM_022834	NM_022834	NM_022834	Hs.449009	64856	VWA1	von Willebrand factor A domain containing 1	ENST00000338660	THC2469429	GO:0005604(basement membrane)|GO:0005614(interstitial matrix)|GO:0005615(extracellular space)|GO:0030198(extracellular matrix organization)|GO:0042802(identical protein binding)|GO:0048266(behavioral response to pain)|GO:0070062(extracellular vesicular exosome)	Homo sapiens von Willebrand factor A domain containing 1 (VWA1), transcript variant 1, mRNA [NM_022834]	chr1:1376086-1376145	hs|1p36.33	CCTCGCCTCTTCCCCACTAACATCCCAGACTTTAAAATTCAGTAAATCAGATGTACACCG
p5056	hsa-miR-6721-5p	VWA1	A_33_P3395743	0.186807	0.0170202	2.56547	up	A_33_P3395743	A_33_P3395743	NM_022834	NM_022834	NM_022834	Hs.449009	64856	VWA1	von Willebrand factor A domain containing 1	ENST00000338660	THC2469429	GO:0005604(basement membrane)|GO:0005614(interstitial matrix)|GO:0005615(extracellular space)|GO:0030198(extracellular matrix organization)|GO:0042802(identical protein binding)|GO:0048266(behavioral response to pain)|GO:0070062(extracellular vesicular exosome)	Homo sapiens von Willebrand factor A domain containing 1 (VWA1), transcript variant 1, mRNA [NM_022834]	chr1:1376086-1376145	hs|1p36.33	CCTCGCCTCTTCCCCACTAACATCCCAGACTTTAAAATTCAGTAAATCAGATGTACACCG
p5055	hsa-let-7g-5p	VWA1	A_33_P3395743	0.186807	0.0170202	2.56547	up	A_33_P3395743	A_33_P3395743	NM_022834	NM_022834	NM_022834	Hs.449009	64856	VWA1	von Willebrand factor A domain containing 1	ENST00000338660	THC2469429	GO:0005604(basement membrane)|GO:0005614(interstitial matrix)|GO:0005615(extracellular space)|GO:0030198(extracellular matrix organization)|GO:0042802(identical protein binding)|GO:0048266(behavioral response to pain)|GO:0070062(extracellular vesicular exosome)	Homo sapiens von Willebrand factor A domain containing 1 (VWA1), transcript variant 1, mRNA [NM_022834]	chr1:1376086-1376145	hs|1p36.33	CCTCGCCTCTTCCCCACTAACATCCCAGACTTTAAAATTCAGTAAATCAGATGTACACCG
p5056	hsa-miR-1254	C11orf45	A_23_P420293	0.152011	0.00738559	2.63648	up	A_23_P420293	A_23_P420293	NM_145013	NM_145013	NM_145013	Hs.689860	219833	C11orf45	chromosome 11 open reading frame 45	ENST00000310799	THC2616653	GO:0005576(extracellular region)	Homo sapiens chromosome 11 open reading frame 45 (C11orf45), transcript variant 2, mRNA [NM_145013]	chr11:128769709-128769650	hs|11q24.3	TCCTCCTGGATCTCACAGAAGATGTATGAAAAGTCATGGCCATGAAAAGGGCACGGAAAT
p5055	hsa-miR-2861	C11orf45	A_23_P420293	0.152011	0.00738559	2.63648	up	A_23_P420293	A_23_P420293	NM_145013	NM_145013	NM_145013	Hs.689860	219833	C11orf45	chromosome 11 open reading frame 45	ENST00000310799	THC2616653	GO:0005576(extracellular region)	Homo sapiens chromosome 11 open reading frame 45 (C11orf45), transcript variant 2, mRNA [NM_145013]	chr11:128769709-128769650	hs|11q24.3	TCCTCCTGGATCTCACAGAAGATGTATGAAAAGTCATGGCCATGAAAAGGGCACGGAAAT
p5055	hsa-miR-3126-5p	C11orf45	A_23_P420293	0.152011	0.00738559	2.63648	up	A_23_P420293	A_23_P420293	NM_145013	NM_145013	NM_145013	Hs.689860	219833	C11orf45	chromosome 11 open reading frame 45	ENST00000310799	THC2616653	GO:0005576(extracellular region)	Homo sapiens chromosome 11 open reading frame 45 (C11orf45), transcript variant 2, mRNA [NM_145013]	chr11:128769709-128769650	hs|11q24.3	TCCTCCTGGATCTCACAGAAGATGTATGAAAAGTCATGGCCATGAAAAGGGCACGGAAAT
p5056	hsa-miR-3192-5p	C11orf45	A_23_P420293	0.152011	0.00738559	2.63648	up	A_23_P420293	A_23_P420293	NM_145013	NM_145013	NM_145013	Hs.689860	219833	C11orf45	chromosome 11 open reading frame 45	ENST00000310799	THC2616653	GO:0005576(extracellular region)	Homo sapiens chromosome 11 open reading frame 45 (C11orf45), transcript variant 2, mRNA [NM_145013]	chr11:128769709-128769650	hs|11q24.3	TCCTCCTGGATCTCACAGAAGATGTATGAAAAGTCATGGCCATGAAAAGGGCACGGAAAT
p5055	hsa-miR-330-5p	C11orf45	A_23_P420293	0.152011	0.00738559	2.63648	up	A_23_P420293	A_23_P420293	NM_145013	NM_145013	NM_145013	Hs.689860	219833	C11orf45	chromosome 11 open reading frame 45	ENST00000310799	THC2616653	GO:0005576(extracellular region)	Homo sapiens chromosome 11 open reading frame 45 (C11orf45), transcript variant 2, mRNA [NM_145013]	chr11:128769709-128769650	hs|11q24.3	TCCTCCTGGATCTCACAGAAGATGTATGAAAAGTCATGGCCATGAAAAGGGCACGGAAAT
p5056	hsa-miR-3612	C11orf45	A_23_P420293	0.152011	0.00738559	2.63648	up	A_23_P420293	A_23_P420293	NM_145013	NM_145013	NM_145013	Hs.689860	219833	C11orf45	chromosome 11 open reading frame 45	ENST00000310799	THC2616653	GO:0005576(extracellular region)	Homo sapiens chromosome 11 open reading frame 45 (C11orf45), transcript variant 2, mRNA [NM_145013]	chr11:128769709-128769650	hs|11q24.3	TCCTCCTGGATCTCACAGAAGATGTATGAAAAGTCATGGCCATGAAAAGGGCACGGAAAT
p5056	hsa-miR-4254	C11orf45	A_23_P420293	0.152011	0.00738559	2.63648	up	A_23_P420293	A_23_P420293	NM_145013	NM_145013	NM_145013	Hs.689860	219833	C11orf45	chromosome 11 open reading frame 45	ENST00000310799	THC2616653	GO:0005576(extracellular region)	Homo sapiens chromosome 11 open reading frame 45 (C11orf45), transcript variant 2, mRNA [NM_145013]	chr11:128769709-128769650	hs|11q24.3	TCCTCCTGGATCTCACAGAAGATGTATGAAAAGTCATGGCCATGAAAAGGGCACGGAAAT
p5056	hsa-miR-4459	C11orf45	A_23_P420293	0.152011	0.00738559	2.63648	up	A_23_P420293	A_23_P420293	NM_145013	NM_145013	NM_145013	Hs.689860	219833	C11orf45	chromosome 11 open reading frame 45	ENST00000310799	THC2616653	GO:0005576(extracellular region)	Homo sapiens chromosome 11 open reading frame 45 (C11orf45), transcript variant 2, mRNA [NM_145013]	chr11:128769709-128769650	hs|11q24.3	TCCTCCTGGATCTCACAGAAGATGTATGAAAAGTCATGGCCATGAAAAGGGCACGGAAAT
p5056	hsa-miR-4691-3p	C11orf45	A_23_P420293	0.152011	0.00738559	2.63648	up	A_23_P420293	A_23_P420293	NM_145013	NM_145013	NM_145013	Hs.689860	219833	C11orf45	chromosome 11 open reading frame 45	ENST00000310799	THC2616653	GO:0005576(extracellular region)	Homo sapiens chromosome 11 open reading frame 45 (C11orf45), transcript variant 2, mRNA [NM_145013]	chr11:128769709-128769650	hs|11q24.3	TCCTCCTGGATCTCACAGAAGATGTATGAAAAGTCATGGCCATGAAAAGGGCACGGAAAT
p5056	hsa-miR-657	C11orf45	A_23_P420293	0.152011	0.00738559	2.63648	up	A_23_P420293	A_23_P420293	NM_145013	NM_145013	NM_145013	Hs.689860	219833	C11orf45	chromosome 11 open reading frame 45	ENST00000310799	THC2616653	GO:0005576(extracellular region)	Homo sapiens chromosome 11 open reading frame 45 (C11orf45), transcript variant 2, mRNA [NM_145013]	chr11:128769709-128769650	hs|11q24.3	TCCTCCTGGATCTCACAGAAGATGTATGAAAAGTCATGGCCATGAAAAGGGCACGGAAAT
p5056	hsa-miR-762	C11orf45	A_23_P420293	0.152011	0.00738559	2.63648	up	A_23_P420293	A_23_P420293	NM_145013	NM_145013	NM_145013	Hs.689860	219833	C11orf45	chromosome 11 open reading frame 45	ENST00000310799	THC2616653	GO:0005576(extracellular region)	Homo sapiens chromosome 11 open reading frame 45 (C11orf45), transcript variant 2, mRNA [NM_145013]	chr11:128769709-128769650	hs|11q24.3	TCCTCCTGGATCTCACAGAAGATGTATGAAAAGTCATGGCCATGAAAAGGGCACGGAAAT
p5055	hsa-miR-4496	NIP7	A_33_P3283906	0.183436	0.0158765	2.64441	up	A_33_P3283906	A_33_P3283906	NM_016101	NM_016101	NM_016101	Hs.585728	51388	NIP7	NIP7, nucleolar pre-rRNA processing protein	ENST00000254941	THC2482970	GO:0005515(protein binding)|GO:0005730(nucleolus)|GO:0042255(ribosome assembly)	Homo sapiens NIP7, nucleolar pre-rRNA processing protein (NIP7), transcript variant 1, mRNA [NM_016101]	chr16:69376816-69376875	hs|16q22.1	GTCCTTCCCCGTGCCTCCCAAAGTTACTTTAAGATCCTTAGAATATTTCTTTAAATATTT
p5055	hsa-let-7i-5p	HIF3A	A_33_P3338152	0.243882	0.0380484	2.68525	up	A_33_P3338152	A_33_P3338152	ENST00000475432	XR_243952	XR_243952	Hs.420830	64344	HIF3A	hypoxia inducible factor 3, alpha subunit	ENST00000475432	THC2485400	GO:0003677(DNA binding)|GO:0003700(sequence-specific DNA binding transcription factor activity)|GO:0003713(transcription coactivator activity)|GO:0003714(transcription corepressor activity)|GO:0004871(signal transducer activity)|GO:0005654(nucleoplasm)|GO:0005829(cytosol)|GO:0006357(regulation of transcription from RNA polymerase II promoter)|GO:0006366(transcription from RNA polymerase II promot…	hypoxia inducible factor 3, alpha subunit [Source:HGNC Symbol;Acc:HGNC:15825] [ENST00000475432]	chr19:46815680-46815739	hs|19q13.32	GCCCCCTCATACCCAGTCCCCAGATATTTCTCTCCCCATTTGCCCCCTTGGTGGCCCTGA
p5056	hsa-miR-1226-5p	HIF3A	A_33_P3338152	0.243882	0.0380484	2.68525	up	A_33_P3338152	A_33_P3338152	ENST00000475432	XR_243952	XR_243952	Hs.420830	64344	HIF3A	hypoxia inducible factor 3, alpha subunit	ENST00000475432	THC2485400	GO:0003677(DNA binding)|GO:0003700(sequence-specific DNA binding transcription factor activity)|GO:0003713(transcription coactivator activity)|GO:0003714(transcription corepressor activity)|GO:0004871(signal transducer activity)|GO:0005654(nucleoplasm)|GO:0005829(cytosol)|GO:0006357(regulation of transcription from RNA polymerase II promoter)|GO:0006366(transcription from RNA polymerase II promot…	hypoxia inducible factor 3, alpha subunit [Source:HGNC Symbol;Acc:HGNC:15825] [ENST00000475432]	chr19:46815680-46815739	hs|19q13.32	GCCCCCTCATACCCAGTCCCCAGATATTTCTCTCCCCATTTGCCCCCTTGGTGGCCCTGA
p5055	hsa-miR-1273e	HIF3A	A_33_P3338152	0.243882	0.0380484	2.68525	up	A_33_P3338152	A_33_P3338152	ENST00000475432	XR_243952	XR_243952	Hs.420830	64344	HIF3A	hypoxia inducible factor 3, alpha subunit	ENST00000475432	THC2485400	GO:0003677(DNA binding)|GO:0003700(sequence-specific DNA binding transcription factor activity)|GO:0003713(transcription coactivator activity)|GO:0003714(transcription corepressor activity)|GO:0004871(signal transducer activity)|GO:0005654(nucleoplasm)|GO:0005829(cytosol)|GO:0006357(regulation of transcription from RNA polymerase II promoter)|GO:0006366(transcription from RNA polymerase II promot…	hypoxia inducible factor 3, alpha subunit [Source:HGNC Symbol;Acc:HGNC:15825] [ENST00000475432]	chr19:46815680-46815739	hs|19q13.32	GCCCCCTCATACCCAGTCCCCAGATATTTCTCTCCCCATTTGCCCCCTTGGTGGCCCTGA
p5055	hsa-miR-3126-5p	HIF3A	A_33_P3338152	0.243882	0.0380484	2.68525	up	A_33_P3338152	A_33_P3338152	ENST00000475432	XR_243952	XR_243952	Hs.420830	64344	HIF3A	hypoxia inducible factor 3, alpha subunit	ENST00000475432	THC2485400	GO:0003677(DNA binding)|GO:0003700(sequence-specific DNA binding transcription factor activity)|GO:0003713(transcription coactivator activity)|GO:0003714(transcription corepressor activity)|GO:0004871(signal transducer activity)|GO:0005654(nucleoplasm)|GO:0005829(cytosol)|GO:0006357(regulation of transcription from RNA polymerase II promoter)|GO:0006366(transcription from RNA polymerase II promot…	hypoxia inducible factor 3, alpha subunit [Source:HGNC Symbol;Acc:HGNC:15825] [ENST00000475432]	chr19:46815680-46815739	hs|19q13.32	GCCCCCTCATACCCAGTCCCCAGATATTTCTCTCCCCATTTGCCCCCTTGGTGGCCCTGA
p5055	hsa-miR-3188	HIF3A	A_33_P3338152	0.243882	0.0380484	2.68525	up	A_33_P3338152	A_33_P3338152	ENST00000475432	XR_243952	XR_243952	Hs.420830	64344	HIF3A	hypoxia inducible factor 3, alpha subunit	ENST00000475432	THC2485400	GO:0003677(DNA binding)|GO:0003700(sequence-specific DNA binding transcription factor activity)|GO:0003713(transcription coactivator activity)|GO:0003714(transcription corepressor activity)|GO:0004871(signal transducer activity)|GO:0005654(nucleoplasm)|GO:0005829(cytosol)|GO:0006357(regulation of transcription from RNA polymerase II promoter)|GO:0006366(transcription from RNA polymerase II promot…	hypoxia inducible factor 3, alpha subunit [Source:HGNC Symbol;Acc:HGNC:15825] [ENST00000475432]	chr19:46815680-46815739	hs|19q13.32	GCCCCCTCATACCCAGTCCCCAGATATTTCTCTCCCCATTTGCCCCCTTGGTGGCCCTGA
p5056	hsa-miR-3612	HIF3A	A_33_P3338152	0.243882	0.0380484	2.68525	up	A_33_P3338152	A_33_P3338152	ENST00000475432	XR_243952	XR_243952	Hs.420830	64344	HIF3A	hypoxia inducible factor 3, alpha subunit	ENST00000475432	THC2485400	GO:0003677(DNA binding)|GO:0003700(sequence-specific DNA binding transcription factor activity)|GO:0003713(transcription coactivator activity)|GO:0003714(transcription corepressor activity)|GO:0004871(signal transducer activity)|GO:0005654(nucleoplasm)|GO:0005829(cytosol)|GO:0006357(regulation of transcription from RNA polymerase II promoter)|GO:0006366(transcription from RNA polymerase II promot…	hypoxia inducible factor 3, alpha subunit [Source:HGNC Symbol;Acc:HGNC:15825] [ENST00000475432]	chr19:46815680-46815739	hs|19q13.32	GCCCCCTCATACCCAGTCCCCAGATATTTCTCTCCCCATTTGCCCCCTTGGTGGCCCTGA
p5056	hsa-miR-3689a-3p	HIF3A	A_33_P3338152	0.243882	0.0380484	2.68525	up	A_33_P3338152	A_33_P3338152	ENST00000475432	XR_243952	XR_243952	Hs.420830	64344	HIF3A	hypoxia inducible factor 3, alpha subunit	ENST00000475432	THC2485400	GO:0003677(DNA binding)|GO:0003700(sequence-specific DNA binding transcription factor activity)|GO:0003713(transcription coactivator activity)|GO:0003714(transcription corepressor activity)|GO:0004871(signal transducer activity)|GO:0005654(nucleoplasm)|GO:0005829(cytosol)|GO:0006357(regulation of transcription from RNA polymerase II promoter)|GO:0006366(transcription from RNA polymerase II promot…	hypoxia inducible factor 3, alpha subunit [Source:HGNC Symbol;Acc:HGNC:15825] [ENST00000475432]	chr19:46815680-46815739	hs|19q13.32	GCCCCCTCATACCCAGTCCCCAGATATTTCTCTCCCCATTTGCCCCCTTGGTGGCCCTGA
p5056	hsa-miR-3689b-3p	HIF3A	A_33_P3338152	0.243882	0.0380484	2.68525	up	A_33_P3338152	A_33_P3338152	ENST00000475432	XR_243952	XR_243952	Hs.420830	64344	HIF3A	hypoxia inducible factor 3, alpha subunit	ENST00000475432	THC2485400	GO:0003677(DNA binding)|GO:0003700(sequence-specific DNA binding transcription factor activity)|GO:0003713(transcription coactivator activity)|GO:0003714(transcription corepressor activity)|GO:0004871(signal transducer activity)|GO:0005654(nucleoplasm)|GO:0005829(cytosol)|GO:0006357(regulation of transcription from RNA polymerase II promoter)|GO:0006366(transcription from RNA polymerase II promot…	hypoxia inducible factor 3, alpha subunit [Source:HGNC Symbol;Acc:HGNC:15825] [ENST00000475432]	chr19:46815680-46815739	hs|19q13.32	GCCCCCTCATACCCAGTCCCCAGATATTTCTCTCCCCATTTGCCCCCTTGGTGGCCCTGA
p5056	hsa-miR-4459	HIF3A	A_33_P3338152	0.243882	0.0380484	2.68525	up	A_33_P3338152	A_33_P3338152	ENST00000475432	XR_243952	XR_243952	Hs.420830	64344	HIF3A	hypoxia inducible factor 3, alpha subunit	ENST00000475432	THC2485400	GO:0003677(DNA binding)|GO:0003700(sequence-specific DNA binding transcription factor activity)|GO:0003713(transcription coactivator activity)|GO:0003714(transcription corepressor activity)|GO:0004871(signal transducer activity)|GO:0005654(nucleoplasm)|GO:0005829(cytosol)|GO:0006357(regulation of transcription from RNA polymerase II promoter)|GO:0006366(transcription from RNA polymerase II promot…	hypoxia inducible factor 3, alpha subunit [Source:HGNC Symbol;Acc:HGNC:15825] [ENST00000475432]	chr19:46815680-46815739	hs|19q13.32	GCCCCCTCATACCCAGTCCCCAGATATTTCTCTCCCCATTTGCCCCCTTGGTGGCCCTGA
p5056	hsa-miR-4492	HIF3A	A_33_P3338152	0.243882	0.0380484	2.68525	up	A_33_P3338152	A_33_P3338152	ENST00000475432	XR_243952	XR_243952	Hs.420830	64344	HIF3A	hypoxia inducible factor 3, alpha subunit	ENST00000475432	THC2485400	GO:0003677(DNA binding)|GO:0003700(sequence-specific DNA binding transcription factor activity)|GO:0003713(transcription coactivator activity)|GO:0003714(transcription corepressor activity)|GO:0004871(signal transducer activity)|GO:0005654(nucleoplasm)|GO:0005829(cytosol)|GO:0006357(regulation of transcription from RNA polymerase II promoter)|GO:0006366(transcription from RNA polymerase II promot…	hypoxia inducible factor 3, alpha subunit [Source:HGNC Symbol;Acc:HGNC:15825] [ENST00000475432]	chr19:46815680-46815739	hs|19q13.32	GCCCCCTCATACCCAGTCCCCAGATATTTCTCTCCCCATTTGCCCCCTTGGTGGCCCTGA
p5056	hsa-miR-4505	HIF3A	A_33_P3338152	0.243882	0.0380484	2.68525	up	A_33_P3338152	A_33_P3338152	ENST00000475432	XR_243952	XR_243952	Hs.420830	64344	HIF3A	hypoxia inducible factor 3, alpha subunit	ENST00000475432	THC2485400	GO:0003677(DNA binding)|GO:0003700(sequence-specific DNA binding transcription factor activity)|GO:0003713(transcription coactivator activity)|GO:0003714(transcription corepressor activity)|GO:0004871(signal transducer activity)|GO:0005654(nucleoplasm)|GO:0005829(cytosol)|GO:0006357(regulation of transcription from RNA polymerase II promoter)|GO:0006366(transcription from RNA polymerase II promot…	hypoxia inducible factor 3, alpha subunit [Source:HGNC Symbol;Acc:HGNC:15825] [ENST00000475432]	chr19:46815680-46815739	hs|19q13.32	GCCCCCTCATACCCAGTCCCCAGATATTTCTCTCCCCATTTGCCCCCTTGGTGGCCCTGA
p5056	hsa-miR-4653-3p	HIF3A	A_33_P3338152	0.243882	0.0380484	2.68525	up	A_33_P3338152	A_33_P3338152	ENST00000475432	XR_243952	XR_243952	Hs.420830	64344	HIF3A	hypoxia inducible factor 3, alpha subunit	ENST00000475432	THC2485400	GO:0003677(DNA binding)|GO:0003700(sequence-specific DNA binding transcription factor activity)|GO:0003713(transcription coactivator activity)|GO:0003714(transcription corepressor activity)|GO:0004871(signal transducer activity)|GO:0005654(nucleoplasm)|GO:0005829(cytosol)|GO:0006357(regulation of transcription from RNA polymerase II promoter)|GO:0006366(transcription from RNA polymerase II promot…	hypoxia inducible factor 3, alpha subunit [Source:HGNC Symbol;Acc:HGNC:15825] [ENST00000475432]	chr19:46815680-46815739	hs|19q13.32	GCCCCCTCATACCCAGTCCCCAGATATTTCTCTCCCCATTTGCCCCCTTGGTGGCCCTGA
p5056	hsa-miR-4656	HIF3A	A_33_P3338152	0.243882	0.0380484	2.68525	up	A_33_P3338152	A_33_P3338152	ENST00000475432	XR_243952	XR_243952	Hs.420830	64344	HIF3A	hypoxia inducible factor 3, alpha subunit	ENST00000475432	THC2485400	GO:0003677(DNA binding)|GO:0003700(sequence-specific DNA binding transcription factor activity)|GO:0003713(transcription coactivator activity)|GO:0003714(transcription corepressor activity)|GO:0004871(signal transducer activity)|GO:0005654(nucleoplasm)|GO:0005829(cytosol)|GO:0006357(regulation of transcription from RNA polymerase II promoter)|GO:0006366(transcription from RNA polymerase II promot…	hypoxia inducible factor 3, alpha subunit [Source:HGNC Symbol;Acc:HGNC:15825] [ENST00000475432]	chr19:46815680-46815739	hs|19q13.32	GCCCCCTCATACCCAGTCCCCAGATATTTCTCTCCCCATTTGCCCCCTTGGTGGCCCTGA
p5056	hsa-miR-4722-5p	HIF3A	A_33_P3338152	0.243882	0.0380484	2.68525	up	A_33_P3338152	A_33_P3338152	ENST00000475432	XR_243952	XR_243952	Hs.420830	64344	HIF3A	hypoxia inducible factor 3, alpha subunit	ENST00000475432	THC2485400	GO:0003677(DNA binding)|GO:0003700(sequence-specific DNA binding transcription factor activity)|GO:0003713(transcription coactivator activity)|GO:0003714(transcription corepressor activity)|GO:0004871(signal transducer activity)|GO:0005654(nucleoplasm)|GO:0005829(cytosol)|GO:0006357(regulation of transcription from RNA polymerase II promoter)|GO:0006366(transcription from RNA polymerase II promot…	hypoxia inducible factor 3, alpha subunit [Source:HGNC Symbol;Acc:HGNC:15825] [ENST00000475432]	chr19:46815680-46815739	hs|19q13.32	GCCCCCTCATACCCAGTCCCCAGATATTTCTCTCCCCATTTGCCCCCTTGGTGGCCCTGA
p5056	hsa-miR-5100	HIF3A	A_33_P3338152	0.243882	0.0380484	2.68525	up	A_33_P3338152	A_33_P3338152	ENST00000475432	XR_243952	XR_243952	Hs.420830	64344	HIF3A	hypoxia inducible factor 3, alpha subunit	ENST00000475432	THC2485400	GO:0003677(DNA binding)|GO:0003700(sequence-specific DNA binding transcription factor activity)|GO:0003713(transcription coactivator activity)|GO:0003714(transcription corepressor activity)|GO:0004871(signal transducer activity)|GO:0005654(nucleoplasm)|GO:0005829(cytosol)|GO:0006357(regulation of transcription from RNA polymerase II promoter)|GO:0006366(transcription from RNA polymerase II promot…	hypoxia inducible factor 3, alpha subunit [Source:HGNC Symbol;Acc:HGNC:15825] [ENST00000475432]	chr19:46815680-46815739	hs|19q13.32	GCCCCCTCATACCCAGTCCCCAGATATTTCTCTCCCCATTTGCCCCCTTGGTGGCCCTGA
p5056	hsa-miR-5680	HIF3A	A_33_P3338152	0.243882	0.0380484	2.68525	up	A_33_P3338152	A_33_P3338152	ENST00000475432	XR_243952	XR_243952	Hs.420830	64344	HIF3A	hypoxia inducible factor 3, alpha subunit	ENST00000475432	THC2485400	GO:0003677(DNA binding)|GO:0003700(sequence-specific DNA binding transcription factor activity)|GO:0003713(transcription coactivator activity)|GO:0003714(transcription corepressor activity)|GO:0004871(signal transducer activity)|GO:0005654(nucleoplasm)|GO:0005829(cytosol)|GO:0006357(regulation of transcription from RNA polymerase II promoter)|GO:0006366(transcription from RNA polymerase II promot…	hypoxia inducible factor 3, alpha subunit [Source:HGNC Symbol;Acc:HGNC:15825] [ENST00000475432]	chr19:46815680-46815739	hs|19q13.32	GCCCCCTCATACCCAGTCCCCAGATATTTCTCTCCCCATTTGCCCCCTTGGTGGCCCTGA
p5056	hsa-miR-584-5p	HIF3A	A_33_P3338152	0.243882	0.0380484	2.68525	up	A_33_P3338152	A_33_P3338152	ENST00000475432	XR_243952	XR_243952	Hs.420830	64344	HIF3A	hypoxia inducible factor 3, alpha subunit	ENST00000475432	THC2485400	GO:0003677(DNA binding)|GO:0003700(sequence-specific DNA binding transcription factor activity)|GO:0003713(transcription coactivator activity)|GO:0003714(transcription corepressor activity)|GO:0004871(signal transducer activity)|GO:0005654(nucleoplasm)|GO:0005829(cytosol)|GO:0006357(regulation of transcription from RNA polymerase II promoter)|GO:0006366(transcription from RNA polymerase II promot…	hypoxia inducible factor 3, alpha subunit [Source:HGNC Symbol;Acc:HGNC:15825] [ENST00000475432]	chr19:46815680-46815739	hs|19q13.32	GCCCCCTCATACCCAGTCCCCAGATATTTCTCTCCCCATTTGCCCCCTTGGTGGCCCTGA
p5056	hsa-miR-657	HIF3A	A_33_P3338152	0.243882	0.0380484	2.68525	up	A_33_P3338152	A_33_P3338152	ENST00000475432	XR_243952	XR_243952	Hs.420830	64344	HIF3A	hypoxia inducible factor 3, alpha subunit	ENST00000475432	THC2485400	GO:0003677(DNA binding)|GO:0003700(sequence-specific DNA binding transcription factor activity)|GO:0003713(transcription coactivator activity)|GO:0003714(transcription corepressor activity)|GO:0004871(signal transducer activity)|GO:0005654(nucleoplasm)|GO:0005829(cytosol)|GO:0006357(regulation of transcription from RNA polymerase II promoter)|GO:0006366(transcription from RNA polymerase II promot…	hypoxia inducible factor 3, alpha subunit [Source:HGNC Symbol;Acc:HGNC:15825] [ENST00000475432]	chr19:46815680-46815739	hs|19q13.32	GCCCCCTCATACCCAGTCCCCAGATATTTCTCTCCCCATTTGCCCCCTTGGTGGCCCTGA
p5056	hsa-miR-762	HIF3A	A_33_P3338152	0.243882	0.0380484	2.68525	up	A_33_P3338152	A_33_P3338152	ENST00000475432	XR_243952	XR_243952	Hs.420830	64344	HIF3A	hypoxia inducible factor 3, alpha subunit	ENST00000475432	THC2485400	GO:0003677(DNA binding)|GO:0003700(sequence-specific DNA binding transcription factor activity)|GO:0003713(transcription coactivator activity)|GO:0003714(transcription corepressor activity)|GO:0004871(signal transducer activity)|GO:0005654(nucleoplasm)|GO:0005829(cytosol)|GO:0006357(regulation of transcription from RNA polymerase II promoter)|GO:0006366(transcription from RNA polymerase II promot…	hypoxia inducible factor 3, alpha subunit [Source:HGNC Symbol;Acc:HGNC:15825] [ENST00000475432]	chr19:46815680-46815739	hs|19q13.32	GCCCCCTCATACCCAGTCCCCAGATATTTCTCTCCCCATTTGCCCCCTTGGTGGCCCTGA
p5055	hsa-let-7g-5p	HIF3A	A_33_P3338152	0.243882	0.0380484	2.68525	up	A_33_P3338152	A_33_P3338152	ENST00000475432	XR_243952	XR_243952	Hs.420830	64344	HIF3A	hypoxia inducible factor 3, alpha subunit	ENST00000475432	THC2485400	GO:0003677(DNA binding)|GO:0003700(sequence-specific DNA binding transcription factor activity)|GO:0003713(transcription coactivator activity)|GO:0003714(transcription corepressor activity)|GO:0004871(signal transducer activity)|GO:0005654(nucleoplasm)|GO:0005829(cytosol)|GO:0006357(regulation of transcription from RNA polymerase II promoter)|GO:0006366(transcription from RNA polymerase II promot…	hypoxia inducible factor 3, alpha subunit [Source:HGNC Symbol;Acc:HGNC:15825] [ENST00000475432]	chr19:46815680-46815739	hs|19q13.32	GCCCCCTCATACCCAGTCCCCAGATATTTCTCTCCCCATTTGCCCCCTTGGTGGCCCTGA
p5056	hsa-miR-1226-5p	RPL32	A_23_P18142	0.110121	0.000881615	2.72986	down	A_23_P18142	A_23_P18142	NM_001007074	NM_001007074	NM_001007074	Hs.265174	6161	RPL32	ribosomal protein L32	ENST00000396953	NP1175331	GO:0000184(nuclear-transcribed mRNA catabolic process, nonsense-mediated decay)|GO:0003735(structural constituent of ribosome)|GO:0005737(cytoplasm)|GO:0005813(centrosome)|GO:0005829(cytosol)|GO:0006412(translation)|GO:0006413(translational initiation)|GO:0006414(translational elongation)|GO:0006415(translational termination)|GO:0006614(SRP-dependent cotranslational protein targeting to membrane)…	Homo sapiens ribosomal protein L32 (RPL32), transcript variant 3, mRNA [NM_001007074]	chr3:12877621-12877562	hs|3p25.2	CCAGGCTGCGCAGTGAAGAAAATGAGTAGGCAGCTCATGTGCACGTTTTCTGTTTAAATA
p5055	hsa-miR-1273e	RPL32	A_23_P18142	0.110121	0.000881615	2.72986	down	A_23_P18142	A_23_P18142	NM_001007074	NM_001007074	NM_001007074	Hs.265174	6161	RPL32	ribosomal protein L32	ENST00000396953	NP1175331	GO:0000184(nuclear-transcribed mRNA catabolic process, nonsense-mediated decay)|GO:0003735(structural constituent of ribosome)|GO:0005737(cytoplasm)|GO:0005813(centrosome)|GO:0005829(cytosol)|GO:0006412(translation)|GO:0006413(translational initiation)|GO:0006414(translational elongation)|GO:0006415(translational termination)|GO:0006614(SRP-dependent cotranslational protein targeting to membrane)…	Homo sapiens ribosomal protein L32 (RPL32), transcript variant 3, mRNA [NM_001007074]	chr3:12877621-12877562	hs|3p25.2	CCAGGCTGCGCAGTGAAGAAAATGAGTAGGCAGCTCATGTGCACGTTTTCTGTTTAAATA
p5056	hsa-miR-3689a-3p	RPL32	A_23_P18142	0.110121	0.000881615	2.72986	down	A_23_P18142	A_23_P18142	NM_001007074	NM_001007074	NM_001007074	Hs.265174	6161	RPL32	ribosomal protein L32	ENST00000396953	NP1175331	GO:0000184(nuclear-transcribed mRNA catabolic process, nonsense-mediated decay)|GO:0003735(structural constituent of ribosome)|GO:0005737(cytoplasm)|GO:0005813(centrosome)|GO:0005829(cytosol)|GO:0006412(translation)|GO:0006413(translational initiation)|GO:0006414(translational elongation)|GO:0006415(translational termination)|GO:0006614(SRP-dependent cotranslational protein targeting to membrane)…	Homo sapiens ribosomal protein L32 (RPL32), transcript variant 3, mRNA [NM_001007074]	chr3:12877621-12877562	hs|3p25.2	CCAGGCTGCGCAGTGAAGAAAATGAGTAGGCAGCTCATGTGCACGTTTTCTGTTTAAATA
p5056	hsa-miR-3689b-3p	RPL32	A_23_P18142	0.110121	0.000881615	2.72986	down	A_23_P18142	A_23_P18142	NM_001007074	NM_001007074	NM_001007074	Hs.265174	6161	RPL32	ribosomal protein L32	ENST00000396953	NP1175331	GO:0000184(nuclear-transcribed mRNA catabolic process, nonsense-mediated decay)|GO:0003735(structural constituent of ribosome)|GO:0005737(cytoplasm)|GO:0005813(centrosome)|GO:0005829(cytosol)|GO:0006412(translation)|GO:0006413(translational initiation)|GO:0006414(translational elongation)|GO:0006415(translational termination)|GO:0006614(SRP-dependent cotranslational protein targeting to membrane)…	Homo sapiens ribosomal protein L32 (RPL32), transcript variant 3, mRNA [NM_001007074]	chr3:12877621-12877562	hs|3p25.2	CCAGGCTGCGCAGTGAAGAAAATGAGTAGGCAGCTCATGTGCACGTTTTCTGTTTAAATA
p5056	hsa-miR-4717-3p	RPL32	A_23_P18142	0.110121	0.000881615	2.72986	down	A_23_P18142	A_23_P18142	NM_001007074	NM_001007074	NM_001007074	Hs.265174	6161	RPL32	ribosomal protein L32	ENST00000396953	NP1175331	GO:0000184(nuclear-transcribed mRNA catabolic process, nonsense-mediated decay)|GO:0003735(structural constituent of ribosome)|GO:0005737(cytoplasm)|GO:0005813(centrosome)|GO:0005829(cytosol)|GO:0006412(translation)|GO:0006413(translational initiation)|GO:0006414(translational elongation)|GO:0006415(translational termination)|GO:0006614(SRP-dependent cotranslational protein targeting to membrane)…	Homo sapiens ribosomal protein L32 (RPL32), transcript variant 3, mRNA [NM_001007074]	chr3:12877621-12877562	hs|3p25.2	CCAGGCTGCGCAGTGAAGAAAATGAGTAGGCAGCTCATGTGCACGTTTTCTGTTTAAATA
p5055	hsa-miR-4793-5p	RPL32	A_23_P18142	0.110121	0.000881615	2.72986	down	A_23_P18142	A_23_P18142	NM_001007074	NM_001007074	NM_001007074	Hs.265174	6161	RPL32	ribosomal protein L32	ENST00000396953	NP1175331	GO:0000184(nuclear-transcribed mRNA catabolic process, nonsense-mediated decay)|GO:0003735(structural constituent of ribosome)|GO:0005737(cytoplasm)|GO:0005813(centrosome)|GO:0005829(cytosol)|GO:0006412(translation)|GO:0006413(translational initiation)|GO:0006414(translational elongation)|GO:0006415(translational termination)|GO:0006614(SRP-dependent cotranslational protein targeting to membrane)…	Homo sapiens ribosomal protein L32 (RPL32), transcript variant 3, mRNA [NM_001007074]	chr3:12877621-12877562	hs|3p25.2	CCAGGCTGCGCAGTGAAGAAAATGAGTAGGCAGCTCATGTGCACGTTTTCTGTTTAAATA
p5056	hsa-miR-505-5p	RPL32	A_23_P18142	0.110121	0.000881615	2.72986	down	A_23_P18142	A_23_P18142	NM_001007074	NM_001007074	NM_001007074	Hs.265174	6161	RPL32	ribosomal protein L32	ENST00000396953	NP1175331	GO:0000184(nuclear-transcribed mRNA catabolic process, nonsense-mediated decay)|GO:0003735(structural constituent of ribosome)|GO:0005737(cytoplasm)|GO:0005813(centrosome)|GO:0005829(cytosol)|GO:0006412(translation)|GO:0006413(translational initiation)|GO:0006414(translational elongation)|GO:0006415(translational termination)|GO:0006614(SRP-dependent cotranslational protein targeting to membrane)…	Homo sapiens ribosomal protein L32 (RPL32), transcript variant 3, mRNA [NM_001007074]	chr3:12877621-12877562	hs|3p25.2	CCAGGCTGCGCAGTGAAGAAAATGAGTAGGCAGCTCATGTGCACGTTTTCTGTTTAAATA
p5055	hsa-miR-2861	SEMA6B	A_23_P208900	0.165427	0.0102648	2.7527	down	A_23_P208900	A_23_P208900	NM_032108	NM_032108	NM_032108	Hs.465642	10501	SEMA6B	sema domain, transmembrane domain (TM), and cytoplasmic domain, (semaphorin) 6B	ENST00000586582	NP320318	GO:0004872(receptor activity)|GO:0005886(plasma membrane)|GO:0007399(nervous system development)|GO:0016021(integral to membrane)|GO:0030154(cell differentiation)|GO:0030215(semaphorin receptor binding)	Homo sapiens sema domain, transmembrane domain (TM), and cytoplasmic domain, (semaphorin) 6B (SEMA6B), mRNA [NM_032108]	chr19:4542955-4542896	hs|19p13.3	GGGTCTCCGAGGTGCCGGTTAGGAGTTTGAACCCCCCCCACTCTGCAGAGGGAAGCGGGG
p5056	hsa-miR-3612	SEMA6B	A_23_P208900	0.165427	0.0102648	2.7527	down	A_23_P208900	A_23_P208900	NM_032108	NM_032108	NM_032108	Hs.465642	10501	SEMA6B	sema domain, transmembrane domain (TM), and cytoplasmic domain, (semaphorin) 6B	ENST00000586582	NP320318	GO:0004872(receptor activity)|GO:0005886(plasma membrane)|GO:0007399(nervous system development)|GO:0016021(integral to membrane)|GO:0030154(cell differentiation)|GO:0030215(semaphorin receptor binding)	Homo sapiens sema domain, transmembrane domain (TM), and cytoplasmic domain, (semaphorin) 6B (SEMA6B), mRNA [NM_032108]	chr19:4542955-4542896	hs|19p13.3	GGGTCTCCGAGGTGCCGGTTAGGAGTTTGAACCCCCCCCACTCTGCAGAGGGAAGCGGGG
p5055	hsa-miR-3622b-5p	SEMA6B	A_23_P208900	0.165427	0.0102648	2.7527	down	A_23_P208900	A_23_P208900	NM_032108	NM_032108	NM_032108	Hs.465642	10501	SEMA6B	sema domain, transmembrane domain (TM), and cytoplasmic domain, (semaphorin) 6B	ENST00000586582	NP320318	GO:0004872(receptor activity)|GO:0005886(plasma membrane)|GO:0007399(nervous system development)|GO:0016021(integral to membrane)|GO:0030154(cell differentiation)|GO:0030215(semaphorin receptor binding)	Homo sapiens sema domain, transmembrane domain (TM), and cytoplasmic domain, (semaphorin) 6B (SEMA6B), mRNA [NM_032108]	chr19:4542955-4542896	hs|19p13.3	GGGTCTCCGAGGTGCCGGTTAGGAGTTTGAACCCCCCCCACTCTGCAGAGGGAAGCGGGG
p5056	hsa-miR-762	SEMA6B	A_23_P208900	0.165427	0.0102648	2.7527	down	A_23_P208900	A_23_P208900	NM_032108	NM_032108	NM_032108	Hs.465642	10501	SEMA6B	sema domain, transmembrane domain (TM), and cytoplasmic domain, (semaphorin) 6B	ENST00000586582	NP320318	GO:0004872(receptor activity)|GO:0005886(plasma membrane)|GO:0007399(nervous system development)|GO:0016021(integral to membrane)|GO:0030154(cell differentiation)|GO:0030215(semaphorin receptor binding)	Homo sapiens sema domain, transmembrane domain (TM), and cytoplasmic domain, (semaphorin) 6B (SEMA6B), mRNA [NM_032108]	chr19:4542955-4542896	hs|19p13.3	GGGTCTCCGAGGTGCCGGTTAGGAGTTTGAACCCCCCCCACTCTGCAGAGGGAAGCGGGG
p5056	hsa-miR-1226-5p	NHS	A_32_P126375	0.218587	0.0277634	2.7535	down	A_32_P126375	A_32_P126375	NM_198270	NM_198270	NM_198270	Hs.201623	4810	NHS	Nance-Horan syndrome (congenital cataracts and dental anomalies)	ENST00000615422	THC2499064	GO:0002088(lens development in camera-type eye)|GO:0005737(cytoplasm)|GO:0005923(tight junction)|GO:0005925(focal adhesion)|GO:0016324(apical plasma membrane)|GO:0030027(lamellipodium)|GO:0030154(cell differentiation)	Homo sapiens Nance-Horan syndrome (congenital cataracts and dental anomalies) (NHS), transcript variant 1, mRNA [NM_198270]	chrX:17753480-17753539	hs|Xp22.13	GTGAAGAACATCAATCCGAACTTTTCTTCTGTTGTTTGCACTGATGCGATTTTTTGTTCT
p5056	hsa-miR-302c-5p	NHS	A_32_P126375	0.218587	0.0277634	2.7535	down	A_32_P126375	A_32_P126375	NM_198270	NM_198270	NM_198270	Hs.201623	4810	NHS	Nance-Horan syndrome (congenital cataracts and dental anomalies)	ENST00000615422	THC2499064	GO:0002088(lens development in camera-type eye)|GO:0005737(cytoplasm)|GO:0005923(tight junction)|GO:0005925(focal adhesion)|GO:0016324(apical plasma membrane)|GO:0030027(lamellipodium)|GO:0030154(cell differentiation)	Homo sapiens Nance-Horan syndrome (congenital cataracts and dental anomalies) (NHS), transcript variant 1, mRNA [NM_198270]	chrX:17753480-17753539	hs|Xp22.13	GTGAAGAACATCAATCCGAACTTTTCTTCTGTTGTTTGCACTGATGCGATTTTTTGTTCT
p5055	hsa-miR-3138	NHS	A_32_P126375	0.218587	0.0277634	2.7535	down	A_32_P126375	A_32_P126375	NM_198270	NM_198270	NM_198270	Hs.201623	4810	NHS	Nance-Horan syndrome (congenital cataracts and dental anomalies)	ENST00000615422	THC2499064	GO:0002088(lens development in camera-type eye)|GO:0005737(cytoplasm)|GO:0005923(tight junction)|GO:0005925(focal adhesion)|GO:0016324(apical plasma membrane)|GO:0030027(lamellipodium)|GO:0030154(cell differentiation)	Homo sapiens Nance-Horan syndrome (congenital cataracts and dental anomalies) (NHS), transcript variant 1, mRNA [NM_198270]	chrX:17753480-17753539	hs|Xp22.13	GTGAAGAACATCAATCCGAACTTTTCTTCTGTTGTTTGCACTGATGCGATTTTTTGTTCT
p5055	hsa-miR-330-5p	NHS	A_32_P126375	0.218587	0.0277634	2.7535	down	A_32_P126375	A_32_P126375	NM_198270	NM_198270	NM_198270	Hs.201623	4810	NHS	Nance-Horan syndrome (congenital cataracts and dental anomalies)	ENST00000615422	THC2499064	GO:0002088(lens development in camera-type eye)|GO:0005737(cytoplasm)|GO:0005923(tight junction)|GO:0005925(focal adhesion)|GO:0016324(apical plasma membrane)|GO:0030027(lamellipodium)|GO:0030154(cell differentiation)	Homo sapiens Nance-Horan syndrome (congenital cataracts and dental anomalies) (NHS), transcript variant 1, mRNA [NM_198270]	chrX:17753480-17753539	hs|Xp22.13	GTGAAGAACATCAATCCGAACTTTTCTTCTGTTGTTTGCACTGATGCGATTTTTTGTTCT
p5056	hsa-miR-4254	NHS	A_32_P126375	0.218587	0.0277634	2.7535	down	A_32_P126375	A_32_P126375	NM_198270	NM_198270	NM_198270	Hs.201623	4810	NHS	Nance-Horan syndrome (congenital cataracts and dental anomalies)	ENST00000615422	THC2499064	GO:0002088(lens development in camera-type eye)|GO:0005737(cytoplasm)|GO:0005923(tight junction)|GO:0005925(focal adhesion)|GO:0016324(apical plasma membrane)|GO:0030027(lamellipodium)|GO:0030154(cell differentiation)	Homo sapiens Nance-Horan syndrome (congenital cataracts and dental anomalies) (NHS), transcript variant 1, mRNA [NM_198270]	chrX:17753480-17753539	hs|Xp22.13	GTGAAGAACATCAATCCGAACTTTTCTTCTGTTGTTTGCACTGATGCGATTTTTTGTTCT
p5056	hsa-miR-4457	NHS	A_32_P126375	0.218587	0.0277634	2.7535	down	A_32_P126375	A_32_P126375	NM_198270	NM_198270	NM_198270	Hs.201623	4810	NHS	Nance-Horan syndrome (congenital cataracts and dental anomalies)	ENST00000615422	THC2499064	GO:0002088(lens development in camera-type eye)|GO:0005737(cytoplasm)|GO:0005923(tight junction)|GO:0005925(focal adhesion)|GO:0016324(apical plasma membrane)|GO:0030027(lamellipodium)|GO:0030154(cell differentiation)	Homo sapiens Nance-Horan syndrome (congenital cataracts and dental anomalies) (NHS), transcript variant 1, mRNA [NM_198270]	chrX:17753480-17753539	hs|Xp22.13	GTGAAGAACATCAATCCGAACTTTTCTTCTGTTGTTTGCACTGATGCGATTTTTTGTTCT
p5056	hsa-miR-4530	NHS	A_32_P126375	0.218587	0.0277634	2.7535	down	A_32_P126375	A_32_P126375	NM_198270	NM_198270	NM_198270	Hs.201623	4810	NHS	Nance-Horan syndrome (congenital cataracts and dental anomalies)	ENST00000615422	THC2499064	GO:0002088(lens development in camera-type eye)|GO:0005737(cytoplasm)|GO:0005923(tight junction)|GO:0005925(focal adhesion)|GO:0016324(apical plasma membrane)|GO:0030027(lamellipodium)|GO:0030154(cell differentiation)	Homo sapiens Nance-Horan syndrome (congenital cataracts and dental anomalies) (NHS), transcript variant 1, mRNA [NM_198270]	chrX:17753480-17753539	hs|Xp22.13	GTGAAGAACATCAATCCGAACTTTTCTTCTGTTGTTTGCACTGATGCGATTTTTTGTTCT
p5056	hsa-miR-5006-5p	NHS	A_32_P126375	0.218587	0.0277634	2.7535	down	A_32_P126375	A_32_P126375	NM_198270	NM_198270	NM_198270	Hs.201623	4810	NHS	Nance-Horan syndrome (congenital cataracts and dental anomalies)	ENST00000615422	THC2499064	GO:0002088(lens development in camera-type eye)|GO:0005737(cytoplasm)|GO:0005923(tight junction)|GO:0005925(focal adhesion)|GO:0016324(apical plasma membrane)|GO:0030027(lamellipodium)|GO:0030154(cell differentiation)	Homo sapiens Nance-Horan syndrome (congenital cataracts and dental anomalies) (NHS), transcript variant 1, mRNA [NM_198270]	chrX:17753480-17753539	hs|Xp22.13	GTGAAGAACATCAATCCGAACTTTTCTTCTGTTGTTTGCACTGATGCGATTTTTTGTTCT
p5056	hsa-miR-5680	NHS	A_32_P126375	0.218587	0.0277634	2.7535	down	A_32_P126375	A_32_P126375	NM_198270	NM_198270	NM_198270	Hs.201623	4810	NHS	Nance-Horan syndrome (congenital cataracts and dental anomalies)	ENST00000615422	THC2499064	GO:0002088(lens development in camera-type eye)|GO:0005737(cytoplasm)|GO:0005923(tight junction)|GO:0005925(focal adhesion)|GO:0016324(apical plasma membrane)|GO:0030027(lamellipodium)|GO:0030154(cell differentiation)	Homo sapiens Nance-Horan syndrome (congenital cataracts and dental anomalies) (NHS), transcript variant 1, mRNA [NM_198270]	chrX:17753480-17753539	hs|Xp22.13	GTGAAGAACATCAATCCGAACTTTTCTTCTGTTGTTTGCACTGATGCGATTTTTTGTTCT
p5055	hsa-miR-1224-5p	FMNL1	A_33_P3382303	0.158948	0.00892727	2.75496	down	A_33_P3382303	A_33_P3382303	NM_005892	NM_005892	NM_005892	Hs.100217	752	FMNL1	formin-like 1	ENST00000328118	NP1456997	GO:0003674(molecular_function)|GO:0005515(protein binding)|GO:0005522(profilin binding)|GO:0005829(cytosol)|GO:0005886(plasma membrane)|GO:0005938(cell cortex)|GO:0006929(substrate-dependent cell migration)|GO:0008360(regulation of cell shape)|GO:0016020(membrane)|GO:0030866(cortical actin cytoskeleton organization)|GO:0032059(bleb)|GO:0032794(GTPase activating protein binding)|GO:0045335(phagocy…	Homo sapiens formin-like 1 (FMNL1), mRNA [NM_005892]	chr17:43322187-43322246	hs|17q21.31	TTGTCCTGGCCTTTGGCAACTACATGAACAGTAGCAAGCGTGGGGCAGCCTATGGCTTCC
p5056	hsa-miR-184	FMNL1	A_33_P3382303	0.158948	0.00892727	2.75496	down	A_33_P3382303	A_33_P3382303	NM_005892	NM_005892	NM_005892	Hs.100217	752	FMNL1	formin-like 1	ENST00000328118	NP1456997	GO:0003674(molecular_function)|GO:0005515(protein binding)|GO:0005522(profilin binding)|GO:0005829(cytosol)|GO:0005886(plasma membrane)|GO:0005938(cell cortex)|GO:0006929(substrate-dependent cell migration)|GO:0008360(regulation of cell shape)|GO:0016020(membrane)|GO:0030866(cortical actin cytoskeleton organization)|GO:0032059(bleb)|GO:0032794(GTPase activating protein binding)|GO:0045335(phagocy…	Homo sapiens formin-like 1 (FMNL1), mRNA [NM_005892]	chr17:43322187-43322246	hs|17q21.31	TTGTCCTGGCCTTTGGCAACTACATGAACAGTAGCAAGCGTGGGGCAGCCTATGGCTTCC
p5056	hsa-miR-4492	FMNL1	A_33_P3382303	0.158948	0.00892727	2.75496	down	A_33_P3382303	A_33_P3382303	NM_005892	NM_005892	NM_005892	Hs.100217	752	FMNL1	formin-like 1	ENST00000328118	NP1456997	GO:0003674(molecular_function)|GO:0005515(protein binding)|GO:0005522(profilin binding)|GO:0005829(cytosol)|GO:0005886(plasma membrane)|GO:0005938(cell cortex)|GO:0006929(substrate-dependent cell migration)|GO:0008360(regulation of cell shape)|GO:0016020(membrane)|GO:0030866(cortical actin cytoskeleton organization)|GO:0032059(bleb)|GO:0032794(GTPase activating protein binding)|GO:0045335(phagocy…	Homo sapiens formin-like 1 (FMNL1), mRNA [NM_005892]	chr17:43322187-43322246	hs|17q21.31	TTGTCCTGGCCTTTGGCAACTACATGAACAGTAGCAAGCGTGGGGCAGCCTATGGCTTCC
p5056	hsa-miR-4498	FMNL1	A_33_P3382303	0.158948	0.00892727	2.75496	down	A_33_P3382303	A_33_P3382303	NM_005892	NM_005892	NM_005892	Hs.100217	752	FMNL1	formin-like 1	ENST00000328118	NP1456997	GO:0003674(molecular_function)|GO:0005515(protein binding)|GO:0005522(profilin binding)|GO:0005829(cytosol)|GO:0005886(plasma membrane)|GO:0005938(cell cortex)|GO:0006929(substrate-dependent cell migration)|GO:0008360(regulation of cell shape)|GO:0016020(membrane)|GO:0030866(cortical actin cytoskeleton organization)|GO:0032059(bleb)|GO:0032794(GTPase activating protein binding)|GO:0045335(phagocy…	Homo sapiens formin-like 1 (FMNL1), mRNA [NM_005892]	chr17:43322187-43322246	hs|17q21.31	TTGTCCTGGCCTTTGGCAACTACATGAACAGTAGCAAGCGTGGGGCAGCCTATGGCTTCC
p5056	hsa-miR-4505	FMNL1	A_33_P3382303	0.158948	0.00892727	2.75496	down	A_33_P3382303	A_33_P3382303	NM_005892	NM_005892	NM_005892	Hs.100217	752	FMNL1	formin-like 1	ENST00000328118	NP1456997	GO:0003674(molecular_function)|GO:0005515(protein binding)|GO:0005522(profilin binding)|GO:0005829(cytosol)|GO:0005886(plasma membrane)|GO:0005938(cell cortex)|GO:0006929(substrate-dependent cell migration)|GO:0008360(regulation of cell shape)|GO:0016020(membrane)|GO:0030866(cortical actin cytoskeleton organization)|GO:0032059(bleb)|GO:0032794(GTPase activating protein binding)|GO:0045335(phagocy…	Homo sapiens formin-like 1 (FMNL1), mRNA [NM_005892]	chr17:43322187-43322246	hs|17q21.31	TTGTCCTGGCCTTTGGCAACTACATGAACAGTAGCAAGCGTGGGGCAGCCTATGGCTTCC
p5056	hsa-miR-5001-5p	FMNL1	A_33_P3382303	0.158948	0.00892727	2.75496	down	A_33_P3382303	A_33_P3382303	NM_005892	NM_005892	NM_005892	Hs.100217	752	FMNL1	formin-like 1	ENST00000328118	NP1456997	GO:0003674(molecular_function)|GO:0005515(protein binding)|GO:0005522(profilin binding)|GO:0005829(cytosol)|GO:0005886(plasma membrane)|GO:0005938(cell cortex)|GO:0006929(substrate-dependent cell migration)|GO:0008360(regulation of cell shape)|GO:0016020(membrane)|GO:0030866(cortical actin cytoskeleton organization)|GO:0032059(bleb)|GO:0032794(GTPase activating protein binding)|GO:0045335(phagocy…	Homo sapiens formin-like 1 (FMNL1), mRNA [NM_005892]	chr17:43322187-43322246	hs|17q21.31	TTGTCCTGGCCTTTGGCAACTACATGAACAGTAGCAAGCGTGGGGCAGCCTATGGCTTCC
p5056	hsa-miR-762	FMNL1	A_33_P3382303	0.158948	0.00892727	2.75496	down	A_33_P3382303	A_33_P3382303	NM_005892	NM_005892	NM_005892	Hs.100217	752	FMNL1	formin-like 1	ENST00000328118	NP1456997	GO:0003674(molecular_function)|GO:0005515(protein binding)|GO:0005522(profilin binding)|GO:0005829(cytosol)|GO:0005886(plasma membrane)|GO:0005938(cell cortex)|GO:0006929(substrate-dependent cell migration)|GO:0008360(regulation of cell shape)|GO:0016020(membrane)|GO:0030866(cortical actin cytoskeleton organization)|GO:0032059(bleb)|GO:0032794(GTPase activating protein binding)|GO:0045335(phagocy…	Homo sapiens formin-like 1 (FMNL1), mRNA [NM_005892]	chr17:43322187-43322246	hs|17q21.31	TTGTCCTGGCCTTTGGCAACTACATGAACAGTAGCAAGCGTGGGGCAGCCTATGGCTTCC
p5055	hsa-let-7i-5p	TMEM234	A_33_P3236558	0.172394	0.0122246	2.85561	up	A_33_P3236558	A_33_P3236558	NM_019118	NM_019118	NM_019118	Hs.272299	56063	TMEM234	transmembrane protein 234	ENST00000487174	THC2513566	GO:0016021(integral to membrane)	Homo sapiens transmembrane protein 234 (TMEM234), mRNA [NM_019118]	chr1:32686794-32686735	hs|1p35.1	TGATGCCCTTTCTCCTCAACCAGTGTGGATCCCTTCTCTATTACCTCACCTTGGCATCGA
p5055	hsa-miR-1202	TMEM234	A_33_P3236558	0.172394	0.0122246	2.85561	up	A_33_P3236558	A_33_P3236558	NM_019118	NM_019118	NM_019118	Hs.272299	56063	TMEM234	transmembrane protein 234	ENST00000487174	THC2513566	GO:0016021(integral to membrane)	Homo sapiens transmembrane protein 234 (TMEM234), mRNA [NM_019118]	chr1:32686794-32686735	hs|1p35.1	TGATGCCCTTTCTCCTCAACCAGTGTGGATCCCTTCTCTATTACCTCACCTTGGCATCGA
p5056	hsa-miR-3612	TMEM234	A_33_P3236558	0.172394	0.0122246	2.85561	up	A_33_P3236558	A_33_P3236558	NM_019118	NM_019118	NM_019118	Hs.272299	56063	TMEM234	transmembrane protein 234	ENST00000487174	THC2513566	GO:0016021(integral to membrane)	Homo sapiens transmembrane protein 234 (TMEM234), mRNA [NM_019118]	chr1:32686794-32686735	hs|1p35.1	TGATGCCCTTTCTCCTCAACCAGTGTGGATCCCTTCTCTATTACCTCACCTTGGCATCGA
p5056	hsa-miR-4492	TMEM234	A_33_P3236558	0.172394	0.0122246	2.85561	up	A_33_P3236558	A_33_P3236558	NM_019118	NM_019118	NM_019118	Hs.272299	56063	TMEM234	transmembrane protein 234	ENST00000487174	THC2513566	GO:0016021(integral to membrane)	Homo sapiens transmembrane protein 234 (TMEM234), mRNA [NM_019118]	chr1:32686794-32686735	hs|1p35.1	TGATGCCCTTTCTCCTCAACCAGTGTGGATCCCTTCTCTATTACCTCACCTTGGCATCGA
p5056	hsa-miR-550a-3p	TMEM234	A_33_P3236558	0.172394	0.0122246	2.85561	up	A_33_P3236558	A_33_P3236558	NM_019118	NM_019118	NM_019118	Hs.272299	56063	TMEM234	transmembrane protein 234	ENST00000487174	THC2513566	GO:0016021(integral to membrane)	Homo sapiens transmembrane protein 234 (TMEM234), mRNA [NM_019118]	chr1:32686794-32686735	hs|1p35.1	TGATGCCCTTTCTCCTCAACCAGTGTGGATCCCTTCTCTATTACCTCACCTTGGCATCGA
p5056	hsa-miR-762	TMEM234	A_33_P3236558	0.172394	0.0122246	2.85561	up	A_33_P3236558	A_33_P3236558	NM_019118	NM_019118	NM_019118	Hs.272299	56063	TMEM234	transmembrane protein 234	ENST00000487174	THC2513566	GO:0016021(integral to membrane)	Homo sapiens transmembrane protein 234 (TMEM234), mRNA [NM_019118]	chr1:32686794-32686735	hs|1p35.1	TGATGCCCTTTCTCCTCAACCAGTGTGGATCCCTTCTCTATTACCTCACCTTGGCATCGA
p5055	hsa-let-7g-5p	TMEM234	A_33_P3236558	0.172394	0.0122246	2.85561	up	A_33_P3236558	A_33_P3236558	NM_019118	NM_019118	NM_019118	Hs.272299	56063	TMEM234	transmembrane protein 234	ENST00000487174	THC2513566	GO:0016021(integral to membrane)	Homo sapiens transmembrane protein 234 (TMEM234), mRNA [NM_019118]	chr1:32686794-32686735	hs|1p35.1	TGATGCCCTTTCTCCTCAACCAGTGTGGATCCCTTCTCTATTACCTCACCTTGGCATCGA
p5055	hsa-miR-2861	FBRSL1	A_24_P280497	0.129857	0.00349979	2.98512	down	A_24_P280497	A_24_P280497	NM_001142641	NM_001142641	NM_001142641	Hs.411138	57666	FBRSL1	fibrosin-like 1	ENST00000434748	THC2541094		Homo sapiens fibrosin-like 1 (FBRSL1), mRNA [NM_001142641]	chr12:133159754-133159813	hs|12q24.33	CATCCCCGCCCCACAGCAAGGCGGCCCCTGGAGACGTGAAGGTCAAGGAGGAGCGCGGGG
p5056	hsa-miR-3192-5p	FBRSL1	A_24_P280497	0.129857	0.00349979	2.98512	down	A_24_P280497	A_24_P280497	NM_001142641	NM_001142641	NM_001142641	Hs.411138	57666	FBRSL1	fibrosin-like 1	ENST00000434748	THC2541094		Homo sapiens fibrosin-like 1 (FBRSL1), mRNA [NM_001142641]	chr12:133159754-133159813	hs|12q24.33	CATCCCCGCCCCACAGCAAGGCGGCCCCTGGAGACGTGAAGGTCAAGGAGGAGCGCGGGG
p5055	hsa-miR-3622b-5p	FBRSL1	A_24_P280497	0.129857	0.00349979	2.98512	down	A_24_P280497	A_24_P280497	NM_001142641	NM_001142641	NM_001142641	Hs.411138	57666	FBRSL1	fibrosin-like 1	ENST00000434748	THC2541094		Homo sapiens fibrosin-like 1 (FBRSL1), mRNA [NM_001142641]	chr12:133159754-133159813	hs|12q24.33	CATCCCCGCCCCACAGCAAGGCGGCCCCTGGAGACGTGAAGGTCAAGGAGGAGCGCGGGG
p5056	hsa-miR-3689a-3p	FBRSL1	A_24_P280497	0.129857	0.00349979	2.98512	down	A_24_P280497	A_24_P280497	NM_001142641	NM_001142641	NM_001142641	Hs.411138	57666	FBRSL1	fibrosin-like 1	ENST00000434748	THC2541094		Homo sapiens fibrosin-like 1 (FBRSL1), mRNA [NM_001142641]	chr12:133159754-133159813	hs|12q24.33	CATCCCCGCCCCACAGCAAGGCGGCCCCTGGAGACGTGAAGGTCAAGGAGGAGCGCGGGG
p5056	hsa-miR-3689b-3p	FBRSL1	A_24_P280497	0.129857	0.00349979	2.98512	down	A_24_P280497	A_24_P280497	NM_001142641	NM_001142641	NM_001142641	Hs.411138	57666	FBRSL1	fibrosin-like 1	ENST00000434748	THC2541094		Homo sapiens fibrosin-like 1 (FBRSL1), mRNA [NM_001142641]	chr12:133159754-133159813	hs|12q24.33	CATCCCCGCCCCACAGCAAGGCGGCCCCTGGAGACGTGAAGGTCAAGGAGGAGCGCGGGG
p5056	hsa-miR-4505	FBRSL1	A_24_P280497	0.129857	0.00349979	2.98512	down	A_24_P280497	A_24_P280497	NM_001142641	NM_001142641	NM_001142641	Hs.411138	57666	FBRSL1	fibrosin-like 1	ENST00000434748	THC2541094		Homo sapiens fibrosin-like 1 (FBRSL1), mRNA [NM_001142641]	chr12:133159754-133159813	hs|12q24.33	CATCCCCGCCCCACAGCAAGGCGGCCCCTGGAGACGTGAAGGTCAAGGAGGAGCGCGGGG
p5056	hsa-miR-762	FBRSL1	A_24_P280497	0.129857	0.00349979	2.98512	down	A_24_P280497	A_24_P280497	NM_001142641	NM_001142641	NM_001142641	Hs.411138	57666	FBRSL1	fibrosin-like 1	ENST00000434748	THC2541094		Homo sapiens fibrosin-like 1 (FBRSL1), mRNA [NM_001142641]	chr12:133159754-133159813	hs|12q24.33	CATCCCCGCCCCACAGCAAGGCGGCCCCTGGAGACGTGAAGGTCAAGGAGGAGCGCGGGG
p5055	hsa-miR-1202	RGS4	A_33_P3325009	0.111069	0.00126957	3.05116	down	A_33_P3325009	A_33_P3325009	BC000737		BC000737	Hs.386726	5999	RGS4	regulator of G-protein signaling 4		THC2533911	GO:0000188(inactivation of MAPK activity)|GO:0001965(G-protein alpha-subunit binding)|GO:0005096(GTPase activator activity)|GO:0005516(calmodulin binding)|GO:0005737(cytoplasm)|GO:0005829(cytosol)|GO:0005886(plasma membrane)|GO:0008277(regulation of G-protein coupled receptor protein signaling pathway)|GO:0038032(termination of G-protein coupled receptor signaling pathway)|GO:0043234(protein comp…	Homo sapiens regulator of G-protein signaling 4, mRNA (cDNA clone MGC:2124 IMAGE:3510260), complete cds. [BC000737]	chr1:163045450-163045509	hs|1q23.3	AGCACTCTGAATCAAGATGAGTGGGAAACCATCTCAATAAGCACATTTTGGATTAAAAAA
p5056	hsa-miR-1288-3p	RGS4	A_33_P3325009	0.111069	0.00126957	3.05116	down	A_33_P3325009	A_33_P3325009	BC000737		BC000737	Hs.386726	5999	RGS4	regulator of G-protein signaling 4		THC2533911	GO:0000188(inactivation of MAPK activity)|GO:0001965(G-protein alpha-subunit binding)|GO:0005096(GTPase activator activity)|GO:0005516(calmodulin binding)|GO:0005737(cytoplasm)|GO:0005829(cytosol)|GO:0005886(plasma membrane)|GO:0008277(regulation of G-protein coupled receptor protein signaling pathway)|GO:0038032(termination of G-protein coupled receptor signaling pathway)|GO:0043234(protein comp…	Homo sapiens regulator of G-protein signaling 4, mRNA (cDNA clone MGC:2124 IMAGE:3510260), complete cds. [BC000737]	chr1:163045450-163045509	hs|1q23.3	AGCACTCTGAATCAAGATGAGTGGGAAACCATCTCAATAAGCACATTTTGGATTAAAAAA
p5056	hsa-miR-3129-5p	RGS4	A_33_P3325009	0.111069	0.00126957	3.05116	down	A_33_P3325009	A_33_P3325009	BC000737		BC000737	Hs.386726	5999	RGS4	regulator of G-protein signaling 4		THC2533911	GO:0000188(inactivation of MAPK activity)|GO:0001965(G-protein alpha-subunit binding)|GO:0005096(GTPase activator activity)|GO:0005516(calmodulin binding)|GO:0005737(cytoplasm)|GO:0005829(cytosol)|GO:0005886(plasma membrane)|GO:0008277(regulation of G-protein coupled receptor protein signaling pathway)|GO:0038032(termination of G-protein coupled receptor signaling pathway)|GO:0043234(protein comp…	Homo sapiens regulator of G-protein signaling 4, mRNA (cDNA clone MGC:2124 IMAGE:3510260), complete cds. [BC000737]	chr1:163045450-163045509	hs|1q23.3	AGCACTCTGAATCAAGATGAGTGGGAAACCATCTCAATAAGCACATTTTGGATTAAAAAA
p5055	hsa-miR-3138	RGS4	A_33_P3325009	0.111069	0.00126957	3.05116	down	A_33_P3325009	A_33_P3325009	BC000737		BC000737	Hs.386726	5999	RGS4	regulator of G-protein signaling 4		THC2533911	GO:0000188(inactivation of MAPK activity)|GO:0001965(G-protein alpha-subunit binding)|GO:0005096(GTPase activator activity)|GO:0005516(calmodulin binding)|GO:0005737(cytoplasm)|GO:0005829(cytosol)|GO:0005886(plasma membrane)|GO:0008277(regulation of G-protein coupled receptor protein signaling pathway)|GO:0038032(termination of G-protein coupled receptor signaling pathway)|GO:0043234(protein comp…	Homo sapiens regulator of G-protein signaling 4, mRNA (cDNA clone MGC:2124 IMAGE:3510260), complete cds. [BC000737]	chr1:163045450-163045509	hs|1q23.3	AGCACTCTGAATCAAGATGAGTGGGAAACCATCTCAATAAGCACATTTTGGATTAAAAAA
p5056	hsa-miR-3612	RGS4	A_33_P3325009	0.111069	0.00126957	3.05116	down	A_33_P3325009	A_33_P3325009	BC000737		BC000737	Hs.386726	5999	RGS4	regulator of G-protein signaling 4		THC2533911	GO:0000188(inactivation of MAPK activity)|GO:0001965(G-protein alpha-subunit binding)|GO:0005096(GTPase activator activity)|GO:0005516(calmodulin binding)|GO:0005737(cytoplasm)|GO:0005829(cytosol)|GO:0005886(plasma membrane)|GO:0008277(regulation of G-protein coupled receptor protein signaling pathway)|GO:0038032(termination of G-protein coupled receptor signaling pathway)|GO:0043234(protein comp…	Homo sapiens regulator of G-protein signaling 4, mRNA (cDNA clone MGC:2124 IMAGE:3510260), complete cds. [BC000737]	chr1:163045450-163045509	hs|1q23.3	AGCACTCTGAATCAAGATGAGTGGGAAACCATCTCAATAAGCACATTTTGGATTAAAAAA
p5056	hsa-miR-3689a-3p	RGS4	A_33_P3325009	0.111069	0.00126957	3.05116	down	A_33_P3325009	A_33_P3325009	BC000737		BC000737	Hs.386726	5999	RGS4	regulator of G-protein signaling 4		THC2533911	GO:0000188(inactivation of MAPK activity)|GO:0001965(G-protein alpha-subunit binding)|GO:0005096(GTPase activator activity)|GO:0005516(calmodulin binding)|GO:0005737(cytoplasm)|GO:0005829(cytosol)|GO:0005886(plasma membrane)|GO:0008277(regulation of G-protein coupled receptor protein signaling pathway)|GO:0038032(termination of G-protein coupled receptor signaling pathway)|GO:0043234(protein comp…	Homo sapiens regulator of G-protein signaling 4, mRNA (cDNA clone MGC:2124 IMAGE:3510260), complete cds. [BC000737]	chr1:163045450-163045509	hs|1q23.3	AGCACTCTGAATCAAGATGAGTGGGAAACCATCTCAATAAGCACATTTTGGATTAAAAAA
p5056	hsa-miR-3689b-3p	RGS4	A_33_P3325009	0.111069	0.00126957	3.05116	down	A_33_P3325009	A_33_P3325009	BC000737		BC000737	Hs.386726	5999	RGS4	regulator of G-protein signaling 4		THC2533911	GO:0000188(inactivation of MAPK activity)|GO:0001965(G-protein alpha-subunit binding)|GO:0005096(GTPase activator activity)|GO:0005516(calmodulin binding)|GO:0005737(cytoplasm)|GO:0005829(cytosol)|GO:0005886(plasma membrane)|GO:0008277(regulation of G-protein coupled receptor protein signaling pathway)|GO:0038032(termination of G-protein coupled receptor signaling pathway)|GO:0043234(protein comp…	Homo sapiens regulator of G-protein signaling 4, mRNA (cDNA clone MGC:2124 IMAGE:3510260), complete cds. [BC000737]	chr1:163045450-163045509	hs|1q23.3	AGCACTCTGAATCAAGATGAGTGGGAAACCATCTCAATAAGCACATTTTGGATTAAAAAA
p5056	hsa-miR-3689c	RGS4	A_33_P3325009	0.111069	0.00126957	3.05116	down	A_33_P3325009	A_33_P3325009	BC000737		BC000737	Hs.386726	5999	RGS4	regulator of G-protein signaling 4		THC2533911	GO:0000188(inactivation of MAPK activity)|GO:0001965(G-protein alpha-subunit binding)|GO:0005096(GTPase activator activity)|GO:0005516(calmodulin binding)|GO:0005737(cytoplasm)|GO:0005829(cytosol)|GO:0005886(plasma membrane)|GO:0008277(regulation of G-protein coupled receptor protein signaling pathway)|GO:0038032(termination of G-protein coupled receptor signaling pathway)|GO:0043234(protein comp…	Homo sapiens regulator of G-protein signaling 4, mRNA (cDNA clone MGC:2124 IMAGE:3510260), complete cds. [BC000737]	chr1:163045450-163045509	hs|1q23.3	AGCACTCTGAATCAAGATGAGTGGGAAACCATCTCAATAAGCACATTTTGGATTAAAAAA
p5056	hsa-miR-4270	RGS4	A_33_P3325009	0.111069	0.00126957	3.05116	down	A_33_P3325009	A_33_P3325009	BC000737		BC000737	Hs.386726	5999	RGS4	regulator of G-protein signaling 4		THC2533911	GO:0000188(inactivation of MAPK activity)|GO:0001965(G-protein alpha-subunit binding)|GO:0005096(GTPase activator activity)|GO:0005516(calmodulin binding)|GO:0005737(cytoplasm)|GO:0005829(cytosol)|GO:0005886(plasma membrane)|GO:0008277(regulation of G-protein coupled receptor protein signaling pathway)|GO:0038032(termination of G-protein coupled receptor signaling pathway)|GO:0043234(protein comp…	Homo sapiens regulator of G-protein signaling 4, mRNA (cDNA clone MGC:2124 IMAGE:3510260), complete cds. [BC000737]	chr1:163045450-163045509	hs|1q23.3	AGCACTCTGAATCAAGATGAGTGGGAAACCATCTCAATAAGCACATTTTGGATTAAAAAA
p5056	hsa-miR-432-3p	RGS4	A_33_P3325009	0.111069	0.00126957	3.05116	down	A_33_P3325009	A_33_P3325009	BC000737		BC000737	Hs.386726	5999	RGS4	regulator of G-protein signaling 4		THC2533911	GO:0000188(inactivation of MAPK activity)|GO:0001965(G-protein alpha-subunit binding)|GO:0005096(GTPase activator activity)|GO:0005516(calmodulin binding)|GO:0005737(cytoplasm)|GO:0005829(cytosol)|GO:0005886(plasma membrane)|GO:0008277(regulation of G-protein coupled receptor protein signaling pathway)|GO:0038032(termination of G-protein coupled receptor signaling pathway)|GO:0043234(protein comp…	Homo sapiens regulator of G-protein signaling 4, mRNA (cDNA clone MGC:2124 IMAGE:3510260), complete cds. [BC000737]	chr1:163045450-163045509	hs|1q23.3	AGCACTCTGAATCAAGATGAGTGGGAAACCATCTCAATAAGCACATTTTGGATTAAAAAA
p5055	hsa-miR-4496	RGS4	A_33_P3325009	0.111069	0.00126957	3.05116	down	A_33_P3325009	A_33_P3325009	BC000737		BC000737	Hs.386726	5999	RGS4	regulator of G-protein signaling 4		THC2533911	GO:0000188(inactivation of MAPK activity)|GO:0001965(G-protein alpha-subunit binding)|GO:0005096(GTPase activator activity)|GO:0005516(calmodulin binding)|GO:0005737(cytoplasm)|GO:0005829(cytosol)|GO:0005886(plasma membrane)|GO:0008277(regulation of G-protein coupled receptor protein signaling pathway)|GO:0038032(termination of G-protein coupled receptor signaling pathway)|GO:0043234(protein comp…	Homo sapiens regulator of G-protein signaling 4, mRNA (cDNA clone MGC:2124 IMAGE:3510260), complete cds. [BC000737]	chr1:163045450-163045509	hs|1q23.3	AGCACTCTGAATCAAGATGAGTGGGAAACCATCTCAATAAGCACATTTTGGATTAAAAAA
p5056	hsa-miR-4717-3p	RGS4	A_33_P3325009	0.111069	0.00126957	3.05116	down	A_33_P3325009	A_33_P3325009	BC000737		BC000737	Hs.386726	5999	RGS4	regulator of G-protein signaling 4		THC2533911	GO:0000188(inactivation of MAPK activity)|GO:0001965(G-protein alpha-subunit binding)|GO:0005096(GTPase activator activity)|GO:0005516(calmodulin binding)|GO:0005737(cytoplasm)|GO:0005829(cytosol)|GO:0005886(plasma membrane)|GO:0008277(regulation of G-protein coupled receptor protein signaling pathway)|GO:0038032(termination of G-protein coupled receptor signaling pathway)|GO:0043234(protein comp…	Homo sapiens regulator of G-protein signaling 4, mRNA (cDNA clone MGC:2124 IMAGE:3510260), complete cds. [BC000737]	chr1:163045450-163045509	hs|1q23.3	AGCACTCTGAATCAAGATGAGTGGGAAACCATCTCAATAAGCACATTTTGGATTAAAAAA
p5055	hsa-let-7i-5p	SNX22	A_33_P3391517	0.129857	0.00376667	3.05864	down	A_33_P3391517	A_33_P3391517	ENST00000560945	XM_005254677	XM_005254677	Hs.744250	79856	SNX22	sorting nexin 22	ENST00000560945	THC2621916	GO:0015031(protein transport)|GO:0030659(cytoplasmic vesicle membrane)|GO:0035091(phosphatidylinositol binding)	sorting nexin 22 [Source:HGNC Symbol;Acc:HGNC:16315] [ENST00000560945]	chr15:64446169-64446228	hs|15q22.31	ATGTGGATCCCTATGTTTGCAACCCCTCCCCAGGTGAGGAGGTGCCTAGATATGGGGCTA
p5055	hsa-miR-1202	SNX22	A_33_P3391517	0.129857	0.00376667	3.05864	down	A_33_P3391517	A_33_P3391517	ENST00000560945	XM_005254677	XM_005254677	Hs.744250	79856	SNX22	sorting nexin 22	ENST00000560945	THC2621916	GO:0015031(protein transport)|GO:0030659(cytoplasmic vesicle membrane)|GO:0035091(phosphatidylinositol binding)	sorting nexin 22 [Source:HGNC Symbol;Acc:HGNC:16315] [ENST00000560945]	chr15:64446169-64446228	hs|15q22.31	ATGTGGATCCCTATGTTTGCAACCCCTCCCCAGGTGAGGAGGTGCCTAGATATGGGGCTA
p5056	hsa-miR-1254	SNX22	A_33_P3391517	0.129857	0.00376667	3.05864	down	A_33_P3391517	A_33_P3391517	ENST00000560945	XM_005254677	XM_005254677	Hs.744250	79856	SNX22	sorting nexin 22	ENST00000560945	THC2621916	GO:0015031(protein transport)|GO:0030659(cytoplasmic vesicle membrane)|GO:0035091(phosphatidylinositol binding)	sorting nexin 22 [Source:HGNC Symbol;Acc:HGNC:16315] [ENST00000560945]	chr15:64446169-64446228	hs|15q22.31	ATGTGGATCCCTATGTTTGCAACCCCTCCCCAGGTGAGGAGGTGCCTAGATATGGGGCTA
p5055	hsa-miR-1273e	SNX22	A_33_P3391517	0.129857	0.00376667	3.05864	down	A_33_P3391517	A_33_P3391517	ENST00000560945	XM_005254677	XM_005254677	Hs.744250	79856	SNX22	sorting nexin 22	ENST00000560945	THC2621916	GO:0015031(protein transport)|GO:0030659(cytoplasmic vesicle membrane)|GO:0035091(phosphatidylinositol binding)	sorting nexin 22 [Source:HGNC Symbol;Acc:HGNC:16315] [ENST00000560945]	chr15:64446169-64446228	hs|15q22.31	ATGTGGATCCCTATGTTTGCAACCCCTCCCCAGGTGAGGAGGTGCCTAGATATGGGGCTA
p5055	hsa-miR-2861	SNX22	A_33_P3391517	0.129857	0.00376667	3.05864	down	A_33_P3391517	A_33_P3391517	ENST00000560945	XM_005254677	XM_005254677	Hs.744250	79856	SNX22	sorting nexin 22	ENST00000560945	THC2621916	GO:0015031(protein transport)|GO:0030659(cytoplasmic vesicle membrane)|GO:0035091(phosphatidylinositol binding)	sorting nexin 22 [Source:HGNC Symbol;Acc:HGNC:16315] [ENST00000560945]	chr15:64446169-64446228	hs|15q22.31	ATGTGGATCCCTATGTTTGCAACCCCTCCCCAGGTGAGGAGGTGCCTAGATATGGGGCTA
p5056	hsa-miR-3147	SNX22	A_33_P3391517	0.129857	0.00376667	3.05864	down	A_33_P3391517	A_33_P3391517	ENST00000560945	XM_005254677	XM_005254677	Hs.744250	79856	SNX22	sorting nexin 22	ENST00000560945	THC2621916	GO:0015031(protein transport)|GO:0030659(cytoplasmic vesicle membrane)|GO:0035091(phosphatidylinositol binding)	sorting nexin 22 [Source:HGNC Symbol;Acc:HGNC:16315] [ENST00000560945]	chr15:64446169-64446228	hs|15q22.31	ATGTGGATCCCTATGTTTGCAACCCCTCCCCAGGTGAGGAGGTGCCTAGATATGGGGCTA
p5055	hsa-miR-3188	SNX22	A_33_P3391517	0.129857	0.00376667	3.05864	down	A_33_P3391517	A_33_P3391517	ENST00000560945	XM_005254677	XM_005254677	Hs.744250	79856	SNX22	sorting nexin 22	ENST00000560945	THC2621916	GO:0015031(protein transport)|GO:0030659(cytoplasmic vesicle membrane)|GO:0035091(phosphatidylinositol binding)	sorting nexin 22 [Source:HGNC Symbol;Acc:HGNC:16315] [ENST00000560945]	chr15:64446169-64446228	hs|15q22.31	ATGTGGATCCCTATGTTTGCAACCCCTCCCCAGGTGAGGAGGTGCCTAGATATGGGGCTA
p5055	hsa-miR-330-5p	SNX22	A_33_P3391517	0.129857	0.00376667	3.05864	down	A_33_P3391517	A_33_P3391517	ENST00000560945	XM_005254677	XM_005254677	Hs.744250	79856	SNX22	sorting nexin 22	ENST00000560945	THC2621916	GO:0015031(protein transport)|GO:0030659(cytoplasmic vesicle membrane)|GO:0035091(phosphatidylinositol binding)	sorting nexin 22 [Source:HGNC Symbol;Acc:HGNC:16315] [ENST00000560945]	chr15:64446169-64446228	hs|15q22.31	ATGTGGATCCCTATGTTTGCAACCCCTCCCCAGGTGAGGAGGTGCCTAGATATGGGGCTA
p5056	hsa-miR-3612	SNX22	A_33_P3391517	0.129857	0.00376667	3.05864	down	A_33_P3391517	A_33_P3391517	ENST00000560945	XM_005254677	XM_005254677	Hs.744250	79856	SNX22	sorting nexin 22	ENST00000560945	THC2621916	GO:0015031(protein transport)|GO:0030659(cytoplasmic vesicle membrane)|GO:0035091(phosphatidylinositol binding)	sorting nexin 22 [Source:HGNC Symbol;Acc:HGNC:16315] [ENST00000560945]	chr15:64446169-64446228	hs|15q22.31	ATGTGGATCCCTATGTTTGCAACCCCTCCCCAGGTGAGGAGGTGCCTAGATATGGGGCTA
p5056	hsa-miR-3614-5p	SNX22	A_33_P3391517	0.129857	0.00376667	3.05864	down	A_33_P3391517	A_33_P3391517	ENST00000560945	XM_005254677	XM_005254677	Hs.744250	79856	SNX22	sorting nexin 22	ENST00000560945	THC2621916	GO:0015031(protein transport)|GO:0030659(cytoplasmic vesicle membrane)|GO:0035091(phosphatidylinositol binding)	sorting nexin 22 [Source:HGNC Symbol;Acc:HGNC:16315] [ENST00000560945]	chr15:64446169-64446228	hs|15q22.31	ATGTGGATCCCTATGTTTGCAACCCCTCCCCAGGTGAGGAGGTGCCTAGATATGGGGCTA
p5055	hsa-miR-3622b-5p	SNX22	A_33_P3391517	0.129857	0.00376667	3.05864	down	A_33_P3391517	A_33_P3391517	ENST00000560945	XM_005254677	XM_005254677	Hs.744250	79856	SNX22	sorting nexin 22	ENST00000560945	THC2621916	GO:0015031(protein transport)|GO:0030659(cytoplasmic vesicle membrane)|GO:0035091(phosphatidylinositol binding)	sorting nexin 22 [Source:HGNC Symbol;Acc:HGNC:16315] [ENST00000560945]	chr15:64446169-64446228	hs|15q22.31	ATGTGGATCCCTATGTTTGCAACCCCTCCCCAGGTGAGGAGGTGCCTAGATATGGGGCTA
p5055	hsa-miR-4253	SNX22	A_33_P3391517	0.129857	0.00376667	3.05864	down	A_33_P3391517	A_33_P3391517	ENST00000560945	XM_005254677	XM_005254677	Hs.744250	79856	SNX22	sorting nexin 22	ENST00000560945	THC2621916	GO:0015031(protein transport)|GO:0030659(cytoplasmic vesicle membrane)|GO:0035091(phosphatidylinositol binding)	sorting nexin 22 [Source:HGNC Symbol;Acc:HGNC:16315] [ENST00000560945]	chr15:64446169-64446228	hs|15q22.31	ATGTGGATCCCTATGTTTGCAACCCCTCCCCAGGTGAGGAGGTGCCTAGATATGGGGCTA
p5056	hsa-miR-4459	SNX22	A_33_P3391517	0.129857	0.00376667	3.05864	down	A_33_P3391517	A_33_P3391517	ENST00000560945	XM_005254677	XM_005254677	Hs.744250	79856	SNX22	sorting nexin 22	ENST00000560945	THC2621916	GO:0015031(protein transport)|GO:0030659(cytoplasmic vesicle membrane)|GO:0035091(phosphatidylinositol binding)	sorting nexin 22 [Source:HGNC Symbol;Acc:HGNC:16315] [ENST00000560945]	chr15:64446169-64446228	hs|15q22.31	ATGTGGATCCCTATGTTTGCAACCCCTCCCCAGGTGAGGAGGTGCCTAGATATGGGGCTA
p5056	hsa-miR-4505	SNX22	A_33_P3391517	0.129857	0.00376667	3.05864	down	A_33_P3391517	A_33_P3391517	ENST00000560945	XM_005254677	XM_005254677	Hs.744250	79856	SNX22	sorting nexin 22	ENST00000560945	THC2621916	GO:0015031(protein transport)|GO:0030659(cytoplasmic vesicle membrane)|GO:0035091(phosphatidylinositol binding)	sorting nexin 22 [Source:HGNC Symbol;Acc:HGNC:16315] [ENST00000560945]	chr15:64446169-64446228	hs|15q22.31	ATGTGGATCCCTATGTTTGCAACCCCTCCCCAGGTGAGGAGGTGCCTAGATATGGGGCTA
p5056	hsa-miR-4691-3p	SNX22	A_33_P3391517	0.129857	0.00376667	3.05864	down	A_33_P3391517	A_33_P3391517	ENST00000560945	XM_005254677	XM_005254677	Hs.744250	79856	SNX22	sorting nexin 22	ENST00000560945	THC2621916	GO:0015031(protein transport)|GO:0030659(cytoplasmic vesicle membrane)|GO:0035091(phosphatidylinositol binding)	sorting nexin 22 [Source:HGNC Symbol;Acc:HGNC:16315] [ENST00000560945]	chr15:64446169-64446228	hs|15q22.31	ATGTGGATCCCTATGTTTGCAACCCCTCCCCAGGTGAGGAGGTGCCTAGATATGGGGCTA
p5056	hsa-miR-4722-5p	SNX22	A_33_P3391517	0.129857	0.00376667	3.05864	down	A_33_P3391517	A_33_P3391517	ENST00000560945	XM_005254677	XM_005254677	Hs.744250	79856	SNX22	sorting nexin 22	ENST00000560945	THC2621916	GO:0015031(protein transport)|GO:0030659(cytoplasmic vesicle membrane)|GO:0035091(phosphatidylinositol binding)	sorting nexin 22 [Source:HGNC Symbol;Acc:HGNC:16315] [ENST00000560945]	chr15:64446169-64446228	hs|15q22.31	ATGTGGATCCCTATGTTTGCAACCCCTCCCCAGGTGAGGAGGTGCCTAGATATGGGGCTA
p5055	hsa-miR-4793-5p	SNX22	A_33_P3391517	0.129857	0.00376667	3.05864	down	A_33_P3391517	A_33_P3391517	ENST00000560945	XM_005254677	XM_005254677	Hs.744250	79856	SNX22	sorting nexin 22	ENST00000560945	THC2621916	GO:0015031(protein transport)|GO:0030659(cytoplasmic vesicle membrane)|GO:0035091(phosphatidylinositol binding)	sorting nexin 22 [Source:HGNC Symbol;Acc:HGNC:16315] [ENST00000560945]	chr15:64446169-64446228	hs|15q22.31	ATGTGGATCCCTATGTTTGCAACCCCTCCCCAGGTGAGGAGGTGCCTAGATATGGGGCTA
p5056	hsa-miR-550a-3p	SNX22	A_33_P3391517	0.129857	0.00376667	3.05864	down	A_33_P3391517	A_33_P3391517	ENST00000560945	XM_005254677	XM_005254677	Hs.744250	79856	SNX22	sorting nexin 22	ENST00000560945	THC2621916	GO:0015031(protein transport)|GO:0030659(cytoplasmic vesicle membrane)|GO:0035091(phosphatidylinositol binding)	sorting nexin 22 [Source:HGNC Symbol;Acc:HGNC:16315] [ENST00000560945]	chr15:64446169-64446228	hs|15q22.31	ATGTGGATCCCTATGTTTGCAACCCCTCCCCAGGTGAGGAGGTGCCTAGATATGGGGCTA
p5056	hsa-miR-5589-5p	SNX22	A_33_P3391517	0.129857	0.00376667	3.05864	down	A_33_P3391517	A_33_P3391517	ENST00000560945	XM_005254677	XM_005254677	Hs.744250	79856	SNX22	sorting nexin 22	ENST00000560945	THC2621916	GO:0015031(protein transport)|GO:0030659(cytoplasmic vesicle membrane)|GO:0035091(phosphatidylinositol binding)	sorting nexin 22 [Source:HGNC Symbol;Acc:HGNC:16315] [ENST00000560945]	chr15:64446169-64446228	hs|15q22.31	ATGTGGATCCCTATGTTTGCAACCCCTCCCCAGGTGAGGAGGTGCCTAGATATGGGGCTA
p5055	hsa-let-7g-5p	SNX22	A_33_P3391517	0.129857	0.00376667	3.05864	down	A_33_P3391517	A_33_P3391517	ENST00000560945	XM_005254677	XM_005254677	Hs.744250	79856	SNX22	sorting nexin 22	ENST00000560945	THC2621916	GO:0015031(protein transport)|GO:0030659(cytoplasmic vesicle membrane)|GO:0035091(phosphatidylinositol binding)	sorting nexin 22 [Source:HGNC Symbol;Acc:HGNC:16315] [ENST00000560945]	chr15:64446169-64446228	hs|15q22.31	ATGTGGATCCCTATGTTTGCAACCCCTCCCCAGGTGAGGAGGTGCCTAGATATGGGGCTA
p5055	hsa-miR-1202	ADAM11	A_33_P3386775	0.141125	0.00535255	3.06664	up	A_33_P3386775	A_33_P3386775	NM_002390	NM_002390	NM_002390	Hs.6088	4185	ADAM11	ADAM metallopeptidase domain 11	ENST00000355638	THC2477011	GO:0004222(metalloendopeptidase activity)|GO:0005178(integrin binding)|GO:0005886(plasma membrane)|GO:0006508(proteolysis)|GO:0007229(integrin-mediated signaling pathway)|GO:0008237(metallopeptidase activity)|GO:0008270(zinc ion binding)|GO:0016021(integral to membrane)|GO:0031012(extracellular matrix)	Homo sapiens ADAM metallopeptidase domain 11 (ADAM11), mRNA [NM_002390]	chr17:42857869-42857928	hs|17q21.31	AATTCGAAAACAACCGTCCTGCTGTCCCTGTCAGGACACATGGATTTTGGCAGGGCGGGG
p5056	hsa-miR-1226-5p	ADAM11	A_33_P3386775	0.141125	0.00535255	3.06664	up	A_33_P3386775	A_33_P3386775	NM_002390	NM_002390	NM_002390	Hs.6088	4185	ADAM11	ADAM metallopeptidase domain 11	ENST00000355638	THC2477011	GO:0004222(metalloendopeptidase activity)|GO:0005178(integrin binding)|GO:0005886(plasma membrane)|GO:0006508(proteolysis)|GO:0007229(integrin-mediated signaling pathway)|GO:0008237(metallopeptidase activity)|GO:0008270(zinc ion binding)|GO:0016021(integral to membrane)|GO:0031012(extracellular matrix)	Homo sapiens ADAM metallopeptidase domain 11 (ADAM11), mRNA [NM_002390]	chr17:42857869-42857928	hs|17q21.31	AATTCGAAAACAACCGTCCTGCTGTCCCTGTCAGGACACATGGATTTTGGCAGGGCGGGG
p5056	hsa-miR-1254	ADAM11	A_33_P3386775	0.141125	0.00535255	3.06664	up	A_33_P3386775	A_33_P3386775	NM_002390	NM_002390	NM_002390	Hs.6088	4185	ADAM11	ADAM metallopeptidase domain 11	ENST00000355638	THC2477011	GO:0004222(metalloendopeptidase activity)|GO:0005178(integrin binding)|GO:0005886(plasma membrane)|GO:0006508(proteolysis)|GO:0007229(integrin-mediated signaling pathway)|GO:0008237(metallopeptidase activity)|GO:0008270(zinc ion binding)|GO:0016021(integral to membrane)|GO:0031012(extracellular matrix)	Homo sapiens ADAM metallopeptidase domain 11 (ADAM11), mRNA [NM_002390]	chr17:42857869-42857928	hs|17q21.31	AATTCGAAAACAACCGTCCTGCTGTCCCTGTCAGGACACATGGATTTTGGCAGGGCGGGG
p5056	hsa-miR-1288-3p	ADAM11	A_33_P3386775	0.141125	0.00535255	3.06664	up	A_33_P3386775	A_33_P3386775	NM_002390	NM_002390	NM_002390	Hs.6088	4185	ADAM11	ADAM metallopeptidase domain 11	ENST00000355638	THC2477011	GO:0004222(metalloendopeptidase activity)|GO:0005178(integrin binding)|GO:0005886(plasma membrane)|GO:0006508(proteolysis)|GO:0007229(integrin-mediated signaling pathway)|GO:0008237(metallopeptidase activity)|GO:0008270(zinc ion binding)|GO:0016021(integral to membrane)|GO:0031012(extracellular matrix)	Homo sapiens ADAM metallopeptidase domain 11 (ADAM11), mRNA [NM_002390]	chr17:42857869-42857928	hs|17q21.31	AATTCGAAAACAACCGTCCTGCTGTCCCTGTCAGGACACATGGATTTTGGCAGGGCGGGG
p5055	hsa-miR-2861	ADAM11	A_33_P3386775	0.141125	0.00535255	3.06664	up	A_33_P3386775	A_33_P3386775	NM_002390	NM_002390	NM_002390	Hs.6088	4185	ADAM11	ADAM metallopeptidase domain 11	ENST00000355638	THC2477011	GO:0004222(metalloendopeptidase activity)|GO:0005178(integrin binding)|GO:0005886(plasma membrane)|GO:0006508(proteolysis)|GO:0007229(integrin-mediated signaling pathway)|GO:0008237(metallopeptidase activity)|GO:0008270(zinc ion binding)|GO:0016021(integral to membrane)|GO:0031012(extracellular matrix)	Homo sapiens ADAM metallopeptidase domain 11 (ADAM11), mRNA [NM_002390]	chr17:42857869-42857928	hs|17q21.31	AATTCGAAAACAACCGTCCTGCTGTCCCTGTCAGGACACATGGATTTTGGCAGGGCGGGG
p5056	hsa-miR-3192-5p	ADAM11	A_33_P3386775	0.141125	0.00535255	3.06664	up	A_33_P3386775	A_33_P3386775	NM_002390	NM_002390	NM_002390	Hs.6088	4185	ADAM11	ADAM metallopeptidase domain 11	ENST00000355638	THC2477011	GO:0004222(metalloendopeptidase activity)|GO:0005178(integrin binding)|GO:0005886(plasma membrane)|GO:0006508(proteolysis)|GO:0007229(integrin-mediated signaling pathway)|GO:0008237(metallopeptidase activity)|GO:0008270(zinc ion binding)|GO:0016021(integral to membrane)|GO:0031012(extracellular matrix)	Homo sapiens ADAM metallopeptidase domain 11 (ADAM11), mRNA [NM_002390]	chr17:42857869-42857928	hs|17q21.31	AATTCGAAAACAACCGTCCTGCTGTCCCTGTCAGGACACATGGATTTTGGCAGGGCGGGG
p5056	hsa-miR-3612	ADAM11	A_33_P3386775	0.141125	0.00535255	3.06664	up	A_33_P3386775	A_33_P3386775	NM_002390	NM_002390	NM_002390	Hs.6088	4185	ADAM11	ADAM metallopeptidase domain 11	ENST00000355638	THC2477011	GO:0004222(metalloendopeptidase activity)|GO:0005178(integrin binding)|GO:0005886(plasma membrane)|GO:0006508(proteolysis)|GO:0007229(integrin-mediated signaling pathway)|GO:0008237(metallopeptidase activity)|GO:0008270(zinc ion binding)|GO:0016021(integral to membrane)|GO:0031012(extracellular matrix)	Homo sapiens ADAM metallopeptidase domain 11 (ADAM11), mRNA [NM_002390]	chr17:42857869-42857928	hs|17q21.31	AATTCGAAAACAACCGTCCTGCTGTCCCTGTCAGGACACATGGATTTTGGCAGGGCGGGG
p5055	hsa-miR-4253	ADAM11	A_33_P3386775	0.141125	0.00535255	3.06664	up	A_33_P3386775	A_33_P3386775	NM_002390	NM_002390	NM_002390	Hs.6088	4185	ADAM11	ADAM metallopeptidase domain 11	ENST00000355638	THC2477011	GO:0004222(metalloendopeptidase activity)|GO:0005178(integrin binding)|GO:0005886(plasma membrane)|GO:0006508(proteolysis)|GO:0007229(integrin-mediated signaling pathway)|GO:0008237(metallopeptidase activity)|GO:0008270(zinc ion binding)|GO:0016021(integral to membrane)|GO:0031012(extracellular matrix)	Homo sapiens ADAM metallopeptidase domain 11 (ADAM11), mRNA [NM_002390]	chr17:42857869-42857928	hs|17q21.31	AATTCGAAAACAACCGTCCTGCTGTCCCTGTCAGGACACATGGATTTTGGCAGGGCGGGG
p5056	hsa-miR-4254	ADAM11	A_33_P3386775	0.141125	0.00535255	3.06664	up	A_33_P3386775	A_33_P3386775	NM_002390	NM_002390	NM_002390	Hs.6088	4185	ADAM11	ADAM metallopeptidase domain 11	ENST00000355638	THC2477011	GO:0004222(metalloendopeptidase activity)|GO:0005178(integrin binding)|GO:0005886(plasma membrane)|GO:0006508(proteolysis)|GO:0007229(integrin-mediated signaling pathway)|GO:0008237(metallopeptidase activity)|GO:0008270(zinc ion binding)|GO:0016021(integral to membrane)|GO:0031012(extracellular matrix)	Homo sapiens ADAM metallopeptidase domain 11 (ADAM11), mRNA [NM_002390]	chr17:42857869-42857928	hs|17q21.31	AATTCGAAAACAACCGTCCTGCTGTCCCTGTCAGGACACATGGATTTTGGCAGGGCGGGG
p5056	hsa-miR-4270	ADAM11	A_33_P3386775	0.141125	0.00535255	3.06664	up	A_33_P3386775	A_33_P3386775	NM_002390	NM_002390	NM_002390	Hs.6088	4185	ADAM11	ADAM metallopeptidase domain 11	ENST00000355638	THC2477011	GO:0004222(metalloendopeptidase activity)|GO:0005178(integrin binding)|GO:0005886(plasma membrane)|GO:0006508(proteolysis)|GO:0007229(integrin-mediated signaling pathway)|GO:0008237(metallopeptidase activity)|GO:0008270(zinc ion binding)|GO:0016021(integral to membrane)|GO:0031012(extracellular matrix)	Homo sapiens ADAM metallopeptidase domain 11 (ADAM11), mRNA [NM_002390]	chr17:42857869-42857928	hs|17q21.31	AATTCGAAAACAACCGTCCTGCTGTCCCTGTCAGGACACATGGATTTTGGCAGGGCGGGG
p5056	hsa-miR-4436b-3p	ADAM11	A_33_P3386775	0.141125	0.00535255	3.06664	up	A_33_P3386775	A_33_P3386775	NM_002390	NM_002390	NM_002390	Hs.6088	4185	ADAM11	ADAM metallopeptidase domain 11	ENST00000355638	THC2477011	GO:0004222(metalloendopeptidase activity)|GO:0005178(integrin binding)|GO:0005886(plasma membrane)|GO:0006508(proteolysis)|GO:0007229(integrin-mediated signaling pathway)|GO:0008237(metallopeptidase activity)|GO:0008270(zinc ion binding)|GO:0016021(integral to membrane)|GO:0031012(extracellular matrix)	Homo sapiens ADAM metallopeptidase domain 11 (ADAM11), mRNA [NM_002390]	chr17:42857869-42857928	hs|17q21.31	AATTCGAAAACAACCGTCCTGCTGTCCCTGTCAGGACACATGGATTTTGGCAGGGCGGGG
p5056	hsa-miR-4459	ADAM11	A_33_P3386775	0.141125	0.00535255	3.06664	up	A_33_P3386775	A_33_P3386775	NM_002390	NM_002390	NM_002390	Hs.6088	4185	ADAM11	ADAM metallopeptidase domain 11	ENST00000355638	THC2477011	GO:0004222(metalloendopeptidase activity)|GO:0005178(integrin binding)|GO:0005886(plasma membrane)|GO:0006508(proteolysis)|GO:0007229(integrin-mediated signaling pathway)|GO:0008237(metallopeptidase activity)|GO:0008270(zinc ion binding)|GO:0016021(integral to membrane)|GO:0031012(extracellular matrix)	Homo sapiens ADAM metallopeptidase domain 11 (ADAM11), mRNA [NM_002390]	chr17:42857869-42857928	hs|17q21.31	AATTCGAAAACAACCGTCCTGCTGTCCCTGTCAGGACACATGGATTTTGGCAGGGCGGGG
p5056	hsa-miR-4530	ADAM11	A_33_P3386775	0.141125	0.00535255	3.06664	up	A_33_P3386775	A_33_P3386775	NM_002390	NM_002390	NM_002390	Hs.6088	4185	ADAM11	ADAM metallopeptidase domain 11	ENST00000355638	THC2477011	GO:0004222(metalloendopeptidase activity)|GO:0005178(integrin binding)|GO:0005886(plasma membrane)|GO:0006508(proteolysis)|GO:0007229(integrin-mediated signaling pathway)|GO:0008237(metallopeptidase activity)|GO:0008270(zinc ion binding)|GO:0016021(integral to membrane)|GO:0031012(extracellular matrix)	Homo sapiens ADAM metallopeptidase domain 11 (ADAM11), mRNA [NM_002390]	chr17:42857869-42857928	hs|17q21.31	AATTCGAAAACAACCGTCCTGCTGTCCCTGTCAGGACACATGGATTTTGGCAGGGCGGGG
p5056	hsa-miR-4722-5p	ADAM11	A_33_P3386775	0.141125	0.00535255	3.06664	up	A_33_P3386775	A_33_P3386775	NM_002390	NM_002390	NM_002390	Hs.6088	4185	ADAM11	ADAM metallopeptidase domain 11	ENST00000355638	THC2477011	GO:0004222(metalloendopeptidase activity)|GO:0005178(integrin binding)|GO:0005886(plasma membrane)|GO:0006508(proteolysis)|GO:0007229(integrin-mediated signaling pathway)|GO:0008237(metallopeptidase activity)|GO:0008270(zinc ion binding)|GO:0016021(integral to membrane)|GO:0031012(extracellular matrix)	Homo sapiens ADAM metallopeptidase domain 11 (ADAM11), mRNA [NM_002390]	chr17:42857869-42857928	hs|17q21.31	AATTCGAAAACAACCGTCCTGCTGTCCCTGTCAGGACACATGGATTTTGGCAGGGCGGGG
p5056	hsa-miR-5006-5p	ADAM11	A_33_P3386775	0.141125	0.00535255	3.06664	up	A_33_P3386775	A_33_P3386775	NM_002390	NM_002390	NM_002390	Hs.6088	4185	ADAM11	ADAM metallopeptidase domain 11	ENST00000355638	THC2477011	GO:0004222(metalloendopeptidase activity)|GO:0005178(integrin binding)|GO:0005886(plasma membrane)|GO:0006508(proteolysis)|GO:0007229(integrin-mediated signaling pathway)|GO:0008237(metallopeptidase activity)|GO:0008270(zinc ion binding)|GO:0016021(integral to membrane)|GO:0031012(extracellular matrix)	Homo sapiens ADAM metallopeptidase domain 11 (ADAM11), mRNA [NM_002390]	chr17:42857869-42857928	hs|17q21.31	AATTCGAAAACAACCGTCCTGCTGTCCCTGTCAGGACACATGGATTTTGGCAGGGCGGGG
p5056	hsa-miR-505-5p	ADAM11	A_33_P3386775	0.141125	0.00535255	3.06664	up	A_33_P3386775	A_33_P3386775	NM_002390	NM_002390	NM_002390	Hs.6088	4185	ADAM11	ADAM metallopeptidase domain 11	ENST00000355638	THC2477011	GO:0004222(metalloendopeptidase activity)|GO:0005178(integrin binding)|GO:0005886(plasma membrane)|GO:0006508(proteolysis)|GO:0007229(integrin-mediated signaling pathway)|GO:0008237(metallopeptidase activity)|GO:0008270(zinc ion binding)|GO:0016021(integral to membrane)|GO:0031012(extracellular matrix)	Homo sapiens ADAM metallopeptidase domain 11 (ADAM11), mRNA [NM_002390]	chr17:42857869-42857928	hs|17q21.31	AATTCGAAAACAACCGTCCTGCTGTCCCTGTCAGGACACATGGATTTTGGCAGGGCGGGG
p5056	hsa-miR-762	ADAM11	A_33_P3386775	0.141125	0.00535255	3.06664	up	A_33_P3386775	A_33_P3386775	NM_002390	NM_002390	NM_002390	Hs.6088	4185	ADAM11	ADAM metallopeptidase domain 11	ENST00000355638	THC2477011	GO:0004222(metalloendopeptidase activity)|GO:0005178(integrin binding)|GO:0005886(plasma membrane)|GO:0006508(proteolysis)|GO:0007229(integrin-mediated signaling pathway)|GO:0008237(metallopeptidase activity)|GO:0008270(zinc ion binding)|GO:0016021(integral to membrane)|GO:0031012(extracellular matrix)	Homo sapiens ADAM metallopeptidase domain 11 (ADAM11), mRNA [NM_002390]	chr17:42857869-42857928	hs|17q21.31	AATTCGAAAACAACCGTCCTGCTGTCCCTGTCAGGACACATGGATTTTGGCAGGGCGGGG
p5055	hsa-miR-1202	TMEM120B	A_24_P119131	0.0745058	4.66832e-05	3.09037	down	A_24_P119131	A_24_P119131	NM_001080825	NM_001080825	NM_001080825	Hs.644504	144404	TMEM120B	transmembrane protein 120B	ENST00000449592	THC2472273	GO:0003674(molecular_function)|GO:0005575(cellular_component)|GO:0008150(biological_process)|GO:0016021(integral to membrane)	Homo sapiens transmembrane protein 120B (TMEM120B), mRNA [NM_001080825]	chr12:122219893-122219952	hs|12q24.31	TCTTCTTCTTTATAAACAATTCTTTGTAACTTTTTGTATTGACAGTTTCAAACTTACAGT
p5055	hsa-miR-1224-5p	TMEM120B	A_24_P119131	0.0745058	4.66832e-05	3.09037	down	A_24_P119131	A_24_P119131	NM_001080825	NM_001080825	NM_001080825	Hs.644504	144404	TMEM120B	transmembrane protein 120B	ENST00000449592	THC2472273	GO:0003674(molecular_function)|GO:0005575(cellular_component)|GO:0008150(biological_process)|GO:0016021(integral to membrane)	Homo sapiens transmembrane protein 120B (TMEM120B), mRNA [NM_001080825]	chr12:122219893-122219952	hs|12q24.31	TCTTCTTCTTTATAAACAATTCTTTGTAACTTTTTGTATTGACAGTTTCAAACTTACAGT
p5056	hsa-miR-1254	TMEM120B	A_24_P119131	0.0745058	4.66832e-05	3.09037	down	A_24_P119131	A_24_P119131	NM_001080825	NM_001080825	NM_001080825	Hs.644504	144404	TMEM120B	transmembrane protein 120B	ENST00000449592	THC2472273	GO:0003674(molecular_function)|GO:0005575(cellular_component)|GO:0008150(biological_process)|GO:0016021(integral to membrane)	Homo sapiens transmembrane protein 120B (TMEM120B), mRNA [NM_001080825]	chr12:122219893-122219952	hs|12q24.31	TCTTCTTCTTTATAAACAATTCTTTGTAACTTTTTGTATTGACAGTTTCAAACTTACAGT
p5055	hsa-miR-1273e	TMEM120B	A_24_P119131	0.0745058	4.66832e-05	3.09037	down	A_24_P119131	A_24_P119131	NM_001080825	NM_001080825	NM_001080825	Hs.644504	144404	TMEM120B	transmembrane protein 120B	ENST00000449592	THC2472273	GO:0003674(molecular_function)|GO:0005575(cellular_component)|GO:0008150(biological_process)|GO:0016021(integral to membrane)	Homo sapiens transmembrane protein 120B (TMEM120B), mRNA [NM_001080825]	chr12:122219893-122219952	hs|12q24.31	TCTTCTTCTTTATAAACAATTCTTTGTAACTTTTTGTATTGACAGTTTCAAACTTACAGT
p5056	hsa-miR-1587	TMEM120B	A_24_P119131	0.0745058	4.66832e-05	3.09037	down	A_24_P119131	A_24_P119131	NM_001080825	NM_001080825	NM_001080825	Hs.644504	144404	TMEM120B	transmembrane protein 120B	ENST00000449592	THC2472273	GO:0003674(molecular_function)|GO:0005575(cellular_component)|GO:0008150(biological_process)|GO:0016021(integral to membrane)	Homo sapiens transmembrane protein 120B (TMEM120B), mRNA [NM_001080825]	chr12:122219893-122219952	hs|12q24.31	TCTTCTTCTTTATAAACAATTCTTTGTAACTTTTTGTATTGACAGTTTCAAACTTACAGT
p5056	hsa-miR-25-3p	TMEM120B	A_24_P119131	0.0745058	4.66832e-05	3.09037	down	A_24_P119131	A_24_P119131	NM_001080825	NM_001080825	NM_001080825	Hs.644504	144404	TMEM120B	transmembrane protein 120B	ENST00000449592	THC2472273	GO:0003674(molecular_function)|GO:0005575(cellular_component)|GO:0008150(biological_process)|GO:0016021(integral to membrane)	Homo sapiens transmembrane protein 120B (TMEM120B), mRNA [NM_001080825]	chr12:122219893-122219952	hs|12q24.31	TCTTCTTCTTTATAAACAATTCTTTGTAACTTTTTGTATTGACAGTTTCAAACTTACAGT
p5055	hsa-miR-2861	TMEM120B	A_24_P119131	0.0745058	4.66832e-05	3.09037	down	A_24_P119131	A_24_P119131	NM_001080825	NM_001080825	NM_001080825	Hs.644504	144404	TMEM120B	transmembrane protein 120B	ENST00000449592	THC2472273	GO:0003674(molecular_function)|GO:0005575(cellular_component)|GO:0008150(biological_process)|GO:0016021(integral to membrane)	Homo sapiens transmembrane protein 120B (TMEM120B), mRNA [NM_001080825]	chr12:122219893-122219952	hs|12q24.31	TCTTCTTCTTTATAAACAATTCTTTGTAACTTTTTGTATTGACAGTTTCAAACTTACAGT
p5055	hsa-miR-3188	TMEM120B	A_24_P119131	0.0745058	4.66832e-05	3.09037	down	A_24_P119131	A_24_P119131	NM_001080825	NM_001080825	NM_001080825	Hs.644504	144404	TMEM120B	transmembrane protein 120B	ENST00000449592	THC2472273	GO:0003674(molecular_function)|GO:0005575(cellular_component)|GO:0008150(biological_process)|GO:0016021(integral to membrane)	Homo sapiens transmembrane protein 120B (TMEM120B), mRNA [NM_001080825]	chr12:122219893-122219952	hs|12q24.31	TCTTCTTCTTTATAAACAATTCTTTGTAACTTTTTGTATTGACAGTTTCAAACTTACAGT
p5056	hsa-miR-3192-5p	TMEM120B	A_24_P119131	0.0745058	4.66832e-05	3.09037	down	A_24_P119131	A_24_P119131	NM_001080825	NM_001080825	NM_001080825	Hs.644504	144404	TMEM120B	transmembrane protein 120B	ENST00000449592	THC2472273	GO:0003674(molecular_function)|GO:0005575(cellular_component)|GO:0008150(biological_process)|GO:0016021(integral to membrane)	Homo sapiens transmembrane protein 120B (TMEM120B), mRNA [NM_001080825]	chr12:122219893-122219952	hs|12q24.31	TCTTCTTCTTTATAAACAATTCTTTGTAACTTTTTGTATTGACAGTTTCAAACTTACAGT
p5055	hsa-miR-330-5p	TMEM120B	A_24_P119131	0.0745058	4.66832e-05	3.09037	down	A_24_P119131	A_24_P119131	NM_001080825	NM_001080825	NM_001080825	Hs.644504	144404	TMEM120B	transmembrane protein 120B	ENST00000449592	THC2472273	GO:0003674(molecular_function)|GO:0005575(cellular_component)|GO:0008150(biological_process)|GO:0016021(integral to membrane)	Homo sapiens transmembrane protein 120B (TMEM120B), mRNA [NM_001080825]	chr12:122219893-122219952	hs|12q24.31	TCTTCTTCTTTATAAACAATTCTTTGTAACTTTTTGTATTGACAGTTTCAAACTTACAGT
p5056	hsa-miR-3612	TMEM120B	A_24_P119131	0.0745058	4.66832e-05	3.09037	down	A_24_P119131	A_24_P119131	NM_001080825	NM_001080825	NM_001080825	Hs.644504	144404	TMEM120B	transmembrane protein 120B	ENST00000449592	THC2472273	GO:0003674(molecular_function)|GO:0005575(cellular_component)|GO:0008150(biological_process)|GO:0016021(integral to membrane)	Homo sapiens transmembrane protein 120B (TMEM120B), mRNA [NM_001080825]	chr12:122219893-122219952	hs|12q24.31	TCTTCTTCTTTATAAACAATTCTTTGTAACTTTTTGTATTGACAGTTTCAAACTTACAGT
p5055	hsa-miR-3622b-5p	TMEM120B	A_24_P119131	0.0745058	4.66832e-05	3.09037	down	A_24_P119131	A_24_P119131	NM_001080825	NM_001080825	NM_001080825	Hs.644504	144404	TMEM120B	transmembrane protein 120B	ENST00000449592	THC2472273	GO:0003674(molecular_function)|GO:0005575(cellular_component)|GO:0008150(biological_process)|GO:0016021(integral to membrane)	Homo sapiens transmembrane protein 120B (TMEM120B), mRNA [NM_001080825]	chr12:122219893-122219952	hs|12q24.31	TCTTCTTCTTTATAAACAATTCTTTGTAACTTTTTGTATTGACAGTTTCAAACTTACAGT
p5056	hsa-miR-3689a-3p	TMEM120B	A_24_P119131	0.0745058	4.66832e-05	3.09037	down	A_24_P119131	A_24_P119131	NM_001080825	NM_001080825	NM_001080825	Hs.644504	144404	TMEM120B	transmembrane protein 120B	ENST00000449592	THC2472273	GO:0003674(molecular_function)|GO:0005575(cellular_component)|GO:0008150(biological_process)|GO:0016021(integral to membrane)	Homo sapiens transmembrane protein 120B (TMEM120B), mRNA [NM_001080825]	chr12:122219893-122219952	hs|12q24.31	TCTTCTTCTTTATAAACAATTCTTTGTAACTTTTTGTATTGACAGTTTCAAACTTACAGT
p5056	hsa-miR-3689b-3p	TMEM120B	A_24_P119131	0.0745058	4.66832e-05	3.09037	down	A_24_P119131	A_24_P119131	NM_001080825	NM_001080825	NM_001080825	Hs.644504	144404	TMEM120B	transmembrane protein 120B	ENST00000449592	THC2472273	GO:0003674(molecular_function)|GO:0005575(cellular_component)|GO:0008150(biological_process)|GO:0016021(integral to membrane)	Homo sapiens transmembrane protein 120B (TMEM120B), mRNA [NM_001080825]	chr12:122219893-122219952	hs|12q24.31	TCTTCTTCTTTATAAACAATTCTTTGTAACTTTTTGTATTGACAGTTTCAAACTTACAGT
p5056	hsa-miR-3689c	TMEM120B	A_24_P119131	0.0745058	4.66832e-05	3.09037	down	A_24_P119131	A_24_P119131	NM_001080825	NM_001080825	NM_001080825	Hs.644504	144404	TMEM120B	transmembrane protein 120B	ENST00000449592	THC2472273	GO:0003674(molecular_function)|GO:0005575(cellular_component)|GO:0008150(biological_process)|GO:0016021(integral to membrane)	Homo sapiens transmembrane protein 120B (TMEM120B), mRNA [NM_001080825]	chr12:122219893-122219952	hs|12q24.31	TCTTCTTCTTTATAAACAATTCTTTGTAACTTTTTGTATTGACAGTTTCAAACTTACAGT
p5055	hsa-miR-4253	TMEM120B	A_24_P119131	0.0745058	4.66832e-05	3.09037	down	A_24_P119131	A_24_P119131	NM_001080825	NM_001080825	NM_001080825	Hs.644504	144404	TMEM120B	transmembrane protein 120B	ENST00000449592	THC2472273	GO:0003674(molecular_function)|GO:0005575(cellular_component)|GO:0008150(biological_process)|GO:0016021(integral to membrane)	Homo sapiens transmembrane protein 120B (TMEM120B), mRNA [NM_001080825]	chr12:122219893-122219952	hs|12q24.31	TCTTCTTCTTTATAAACAATTCTTTGTAACTTTTTGTATTGACAGTTTCAAACTTACAGT
p5056	hsa-miR-4254	TMEM120B	A_24_P119131	0.0745058	4.66832e-05	3.09037	down	A_24_P119131	A_24_P119131	NM_001080825	NM_001080825	NM_001080825	Hs.644504	144404	TMEM120B	transmembrane protein 120B	ENST00000449592	THC2472273	GO:0003674(molecular_function)|GO:0005575(cellular_component)|GO:0008150(biological_process)|GO:0016021(integral to membrane)	Homo sapiens transmembrane protein 120B (TMEM120B), mRNA [NM_001080825]	chr12:122219893-122219952	hs|12q24.31	TCTTCTTCTTTATAAACAATTCTTTGTAACTTTTTGTATTGACAGTTTCAAACTTACAGT
p5056	hsa-miR-4270	TMEM120B	A_24_P119131	0.0745058	4.66832e-05	3.09037	down	A_24_P119131	A_24_P119131	NM_001080825	NM_001080825	NM_001080825	Hs.644504	144404	TMEM120B	transmembrane protein 120B	ENST00000449592	THC2472273	GO:0003674(molecular_function)|GO:0005575(cellular_component)|GO:0008150(biological_process)|GO:0016021(integral to membrane)	Homo sapiens transmembrane protein 120B (TMEM120B), mRNA [NM_001080825]	chr12:122219893-122219952	hs|12q24.31	TCTTCTTCTTTATAAACAATTCTTTGTAACTTTTTGTATTGACAGTTTCAAACTTACAGT
p5056	hsa-miR-4436b-3p	TMEM120B	A_24_P119131	0.0745058	4.66832e-05	3.09037	down	A_24_P119131	A_24_P119131	NM_001080825	NM_001080825	NM_001080825	Hs.644504	144404	TMEM120B	transmembrane protein 120B	ENST00000449592	THC2472273	GO:0003674(molecular_function)|GO:0005575(cellular_component)|GO:0008150(biological_process)|GO:0016021(integral to membrane)	Homo sapiens transmembrane protein 120B (TMEM120B), mRNA [NM_001080825]	chr12:122219893-122219952	hs|12q24.31	TCTTCTTCTTTATAAACAATTCTTTGTAACTTTTTGTATTGACAGTTTCAAACTTACAGT
p5056	hsa-miR-4498	TMEM120B	A_24_P119131	0.0745058	4.66832e-05	3.09037	down	A_24_P119131	A_24_P119131	NM_001080825	NM_001080825	NM_001080825	Hs.644504	144404	TMEM120B	transmembrane protein 120B	ENST00000449592	THC2472273	GO:0003674(molecular_function)|GO:0005575(cellular_component)|GO:0008150(biological_process)|GO:0016021(integral to membrane)	Homo sapiens transmembrane protein 120B (TMEM120B), mRNA [NM_001080825]	chr12:122219893-122219952	hs|12q24.31	TCTTCTTCTTTATAAACAATTCTTTGTAACTTTTTGTATTGACAGTTTCAAACTTACAGT
p5055	hsa-miR-4727-3p	TMEM120B	A_24_P119131	0.0745058	4.66832e-05	3.09037	down	A_24_P119131	A_24_P119131	NM_001080825	NM_001080825	NM_001080825	Hs.644504	144404	TMEM120B	transmembrane protein 120B	ENST00000449592	THC2472273	GO:0003674(molecular_function)|GO:0005575(cellular_component)|GO:0008150(biological_process)|GO:0016021(integral to membrane)	Homo sapiens transmembrane protein 120B (TMEM120B), mRNA [NM_001080825]	chr12:122219893-122219952	hs|12q24.31	TCTTCTTCTTTATAAACAATTCTTTGTAACTTTTTGTATTGACAGTTTCAAACTTACAGT
p5056	hsa-miR-5006-5p	TMEM120B	A_24_P119131	0.0745058	4.66832e-05	3.09037	down	A_24_P119131	A_24_P119131	NM_001080825	NM_001080825	NM_001080825	Hs.644504	144404	TMEM120B	transmembrane protein 120B	ENST00000449592	THC2472273	GO:0003674(molecular_function)|GO:0005575(cellular_component)|GO:0008150(biological_process)|GO:0016021(integral to membrane)	Homo sapiens transmembrane protein 120B (TMEM120B), mRNA [NM_001080825]	chr12:122219893-122219952	hs|12q24.31	TCTTCTTCTTTATAAACAATTCTTTGTAACTTTTTGTATTGACAGTTTCAAACTTACAGT
p5056	hsa-miR-505-5p	TMEM120B	A_24_P119131	0.0745058	4.66832e-05	3.09037	down	A_24_P119131	A_24_P119131	NM_001080825	NM_001080825	NM_001080825	Hs.644504	144404	TMEM120B	transmembrane protein 120B	ENST00000449592	THC2472273	GO:0003674(molecular_function)|GO:0005575(cellular_component)|GO:0008150(biological_process)|GO:0016021(integral to membrane)	Homo sapiens transmembrane protein 120B (TMEM120B), mRNA [NM_001080825]	chr12:122219893-122219952	hs|12q24.31	TCTTCTTCTTTATAAACAATTCTTTGTAACTTTTTGTATTGACAGTTTCAAACTTACAGT
p5056	hsa-miR-762	TMEM120B	A_24_P119131	0.0745058	4.66832e-05	3.09037	down	A_24_P119131	A_24_P119131	NM_001080825	NM_001080825	NM_001080825	Hs.644504	144404	TMEM120B	transmembrane protein 120B	ENST00000449592	THC2472273	GO:0003674(molecular_function)|GO:0005575(cellular_component)|GO:0008150(biological_process)|GO:0016021(integral to membrane)	Homo sapiens transmembrane protein 120B (TMEM120B), mRNA [NM_001080825]	chr12:122219893-122219952	hs|12q24.31	TCTTCTTCTTTATAAACAATTCTTTGTAACTTTTTGTATTGACAGTTTCAAACTTACAGT
p5056	hsa-miR-92b-3p	TMEM120B	A_24_P119131	0.0745058	4.66832e-05	3.09037	down	A_24_P119131	A_24_P119131	NM_001080825	NM_001080825	NM_001080825	Hs.644504	144404	TMEM120B	transmembrane protein 120B	ENST00000449592	THC2472273	GO:0003674(molecular_function)|GO:0005575(cellular_component)|GO:0008150(biological_process)|GO:0016021(integral to membrane)	Homo sapiens transmembrane protein 120B (TMEM120B), mRNA [NM_001080825]	chr12:122219893-122219952	hs|12q24.31	TCTTCTTCTTTATAAACAATTCTTTGTAACTTTTTGTATTGACAGTTTCAAACTTACAGT
p5055	hsa-miR-3126-5p	GPI	A_24_P108451	0.175034	0.013468	3.10842	up	A_24_P108451	A_24_P108451	NM_000175	NM_000175	NM_000175	Hs.466471	2821	GPI	glucose-6-phosphate isomerase	ENST00000356487	THC2510745	GO:0001525(angiogenesis)|GO:0004347(glucose-6-phosphate isomerase activity)|GO:0005125(cytokine activity)|GO:0005615(extracellular space)|GO:0005654(nucleoplasm)|GO:0005737(cytoplasm)|GO:0005829(cytosol)|GO:0005886(plasma membrane)|GO:0005975(carbohydrate metabolic process)|GO:0006006(glucose metabolic process)|GO:0006094(gluconeogenesis)|GO:0006096(glycolysis)|GO:0006959(humoral immune response)…	Homo sapiens glucose-6-phosphate isomerase (GPI), transcript variant 2, mRNA [NM_000175]	chr19:34891174-34891233	hs|19q13.11	TTCTGACCCATGTTCACGTTGTTCACATCCCATGTAGAAAAATAAAGATGCCACGGAGGA
p5055	hsa-miR-3188	GPI	A_24_P108451	0.175034	0.013468	3.10842	up	A_24_P108451	A_24_P108451	NM_000175	NM_000175	NM_000175	Hs.466471	2821	GPI	glucose-6-phosphate isomerase	ENST00000356487	THC2510745	GO:0001525(angiogenesis)|GO:0004347(glucose-6-phosphate isomerase activity)|GO:0005125(cytokine activity)|GO:0005615(extracellular space)|GO:0005654(nucleoplasm)|GO:0005737(cytoplasm)|GO:0005829(cytosol)|GO:0005886(plasma membrane)|GO:0005975(carbohydrate metabolic process)|GO:0006006(glucose metabolic process)|GO:0006094(gluconeogenesis)|GO:0006096(glycolysis)|GO:0006959(humoral immune response)…	Homo sapiens glucose-6-phosphate isomerase (GPI), transcript variant 2, mRNA [NM_000175]	chr19:34891174-34891233	hs|19q13.11	TTCTGACCCATGTTCACGTTGTTCACATCCCATGTAGAAAAATAAAGATGCCACGGAGGA
p5056	hsa-miR-3192-5p	GPI	A_24_P108451	0.175034	0.013468	3.10842	up	A_24_P108451	A_24_P108451	NM_000175	NM_000175	NM_000175	Hs.466471	2821	GPI	glucose-6-phosphate isomerase	ENST00000356487	THC2510745	GO:0001525(angiogenesis)|GO:0004347(glucose-6-phosphate isomerase activity)|GO:0005125(cytokine activity)|GO:0005615(extracellular space)|GO:0005654(nucleoplasm)|GO:0005737(cytoplasm)|GO:0005829(cytosol)|GO:0005886(plasma membrane)|GO:0005975(carbohydrate metabolic process)|GO:0006006(glucose metabolic process)|GO:0006094(gluconeogenesis)|GO:0006096(glycolysis)|GO:0006959(humoral immune response)…	Homo sapiens glucose-6-phosphate isomerase (GPI), transcript variant 2, mRNA [NM_000175]	chr19:34891174-34891233	hs|19q13.11	TTCTGACCCATGTTCACGTTGTTCACATCCCATGTAGAAAAATAAAGATGCCACGGAGGA
p5055	hsa-miR-330-5p	GPI	A_24_P108451	0.175034	0.013468	3.10842	up	A_24_P108451	A_24_P108451	NM_000175	NM_000175	NM_000175	Hs.466471	2821	GPI	glucose-6-phosphate isomerase	ENST00000356487	THC2510745	GO:0001525(angiogenesis)|GO:0004347(glucose-6-phosphate isomerase activity)|GO:0005125(cytokine activity)|GO:0005615(extracellular space)|GO:0005654(nucleoplasm)|GO:0005737(cytoplasm)|GO:0005829(cytosol)|GO:0005886(plasma membrane)|GO:0005975(carbohydrate metabolic process)|GO:0006006(glucose metabolic process)|GO:0006094(gluconeogenesis)|GO:0006096(glycolysis)|GO:0006959(humoral immune response)…	Homo sapiens glucose-6-phosphate isomerase (GPI), transcript variant 2, mRNA [NM_000175]	chr19:34891174-34891233	hs|19q13.11	TTCTGACCCATGTTCACGTTGTTCACATCCCATGTAGAAAAATAAAGATGCCACGGAGGA
p5055	hsa-miR-3622b-5p	GPI	A_24_P108451	0.175034	0.013468	3.10842	up	A_24_P108451	A_24_P108451	NM_000175	NM_000175	NM_000175	Hs.466471	2821	GPI	glucose-6-phosphate isomerase	ENST00000356487	THC2510745	GO:0001525(angiogenesis)|GO:0004347(glucose-6-phosphate isomerase activity)|GO:0005125(cytokine activity)|GO:0005615(extracellular space)|GO:0005654(nucleoplasm)|GO:0005737(cytoplasm)|GO:0005829(cytosol)|GO:0005886(plasma membrane)|GO:0005975(carbohydrate metabolic process)|GO:0006006(glucose metabolic process)|GO:0006094(gluconeogenesis)|GO:0006096(glycolysis)|GO:0006959(humoral immune response)…	Homo sapiens glucose-6-phosphate isomerase (GPI), transcript variant 2, mRNA [NM_000175]	chr19:34891174-34891233	hs|19q13.11	TTCTGACCCATGTTCACGTTGTTCACATCCCATGTAGAAAAATAAAGATGCCACGGAGGA
p5056	hsa-miR-3689a-3p	GPI	A_24_P108451	0.175034	0.013468	3.10842	up	A_24_P108451	A_24_P108451	NM_000175	NM_000175	NM_000175	Hs.466471	2821	GPI	glucose-6-phosphate isomerase	ENST00000356487	THC2510745	GO:0001525(angiogenesis)|GO:0004347(glucose-6-phosphate isomerase activity)|GO:0005125(cytokine activity)|GO:0005615(extracellular space)|GO:0005654(nucleoplasm)|GO:0005737(cytoplasm)|GO:0005829(cytosol)|GO:0005886(plasma membrane)|GO:0005975(carbohydrate metabolic process)|GO:0006006(glucose metabolic process)|GO:0006094(gluconeogenesis)|GO:0006096(glycolysis)|GO:0006959(humoral immune response)…	Homo sapiens glucose-6-phosphate isomerase (GPI), transcript variant 2, mRNA [NM_000175]	chr19:34891174-34891233	hs|19q13.11	TTCTGACCCATGTTCACGTTGTTCACATCCCATGTAGAAAAATAAAGATGCCACGGAGGA
p5056	hsa-miR-3689b-3p	GPI	A_24_P108451	0.175034	0.013468	3.10842	up	A_24_P108451	A_24_P108451	NM_000175	NM_000175	NM_000175	Hs.466471	2821	GPI	glucose-6-phosphate isomerase	ENST00000356487	THC2510745	GO:0001525(angiogenesis)|GO:0004347(glucose-6-phosphate isomerase activity)|GO:0005125(cytokine activity)|GO:0005615(extracellular space)|GO:0005654(nucleoplasm)|GO:0005737(cytoplasm)|GO:0005829(cytosol)|GO:0005886(plasma membrane)|GO:0005975(carbohydrate metabolic process)|GO:0006006(glucose metabolic process)|GO:0006094(gluconeogenesis)|GO:0006096(glycolysis)|GO:0006959(humoral immune response)…	Homo sapiens glucose-6-phosphate isomerase (GPI), transcript variant 2, mRNA [NM_000175]	chr19:34891174-34891233	hs|19q13.11	TTCTGACCCATGTTCACGTTGTTCACATCCCATGTAGAAAAATAAAGATGCCACGGAGGA
p5056	hsa-miR-3689c	GPI	A_24_P108451	0.175034	0.013468	3.10842	up	A_24_P108451	A_24_P108451	NM_000175	NM_000175	NM_000175	Hs.466471	2821	GPI	glucose-6-phosphate isomerase	ENST00000356487	THC2510745	GO:0001525(angiogenesis)|GO:0004347(glucose-6-phosphate isomerase activity)|GO:0005125(cytokine activity)|GO:0005615(extracellular space)|GO:0005654(nucleoplasm)|GO:0005737(cytoplasm)|GO:0005829(cytosol)|GO:0005886(plasma membrane)|GO:0005975(carbohydrate metabolic process)|GO:0006006(glucose metabolic process)|GO:0006094(gluconeogenesis)|GO:0006096(glycolysis)|GO:0006959(humoral immune response)…	Homo sapiens glucose-6-phosphate isomerase (GPI), transcript variant 2, mRNA [NM_000175]	chr19:34891174-34891233	hs|19q13.11	TTCTGACCCATGTTCACGTTGTTCACATCCCATGTAGAAAAATAAAGATGCCACGGAGGA
p5055	hsa-miR-4253	GPI	A_24_P108451	0.175034	0.013468	3.10842	up	A_24_P108451	A_24_P108451	NM_000175	NM_000175	NM_000175	Hs.466471	2821	GPI	glucose-6-phosphate isomerase	ENST00000356487	THC2510745	GO:0001525(angiogenesis)|GO:0004347(glucose-6-phosphate isomerase activity)|GO:0005125(cytokine activity)|GO:0005615(extracellular space)|GO:0005654(nucleoplasm)|GO:0005737(cytoplasm)|GO:0005829(cytosol)|GO:0005886(plasma membrane)|GO:0005975(carbohydrate metabolic process)|GO:0006006(glucose metabolic process)|GO:0006094(gluconeogenesis)|GO:0006096(glycolysis)|GO:0006959(humoral immune response)…	Homo sapiens glucose-6-phosphate isomerase (GPI), transcript variant 2, mRNA [NM_000175]	chr19:34891174-34891233	hs|19q13.11	TTCTGACCCATGTTCACGTTGTTCACATCCCATGTAGAAAAATAAAGATGCCACGGAGGA
p5056	hsa-miR-4722-5p	GPI	A_24_P108451	0.175034	0.013468	3.10842	up	A_24_P108451	A_24_P108451	NM_000175	NM_000175	NM_000175	Hs.466471	2821	GPI	glucose-6-phosphate isomerase	ENST00000356487	THC2510745	GO:0001525(angiogenesis)|GO:0004347(glucose-6-phosphate isomerase activity)|GO:0005125(cytokine activity)|GO:0005615(extracellular space)|GO:0005654(nucleoplasm)|GO:0005737(cytoplasm)|GO:0005829(cytosol)|GO:0005886(plasma membrane)|GO:0005975(carbohydrate metabolic process)|GO:0006006(glucose metabolic process)|GO:0006094(gluconeogenesis)|GO:0006096(glycolysis)|GO:0006959(humoral immune response)…	Homo sapiens glucose-6-phosphate isomerase (GPI), transcript variant 2, mRNA [NM_000175]	chr19:34891174-34891233	hs|19q13.11	TTCTGACCCATGTTCACGTTGTTCACATCCCATGTAGAAAAATAAAGATGCCACGGAGGA
p5056	hsa-miR-5589-5p	GPI	A_24_P108451	0.175034	0.013468	3.10842	up	A_24_P108451	A_24_P108451	NM_000175	NM_000175	NM_000175	Hs.466471	2821	GPI	glucose-6-phosphate isomerase	ENST00000356487	THC2510745	GO:0001525(angiogenesis)|GO:0004347(glucose-6-phosphate isomerase activity)|GO:0005125(cytokine activity)|GO:0005615(extracellular space)|GO:0005654(nucleoplasm)|GO:0005737(cytoplasm)|GO:0005829(cytosol)|GO:0005886(plasma membrane)|GO:0005975(carbohydrate metabolic process)|GO:0006006(glucose metabolic process)|GO:0006094(gluconeogenesis)|GO:0006096(glycolysis)|GO:0006959(humoral immune response)…	Homo sapiens glucose-6-phosphate isomerase (GPI), transcript variant 2, mRNA [NM_000175]	chr19:34891174-34891233	hs|19q13.11	TTCTGACCCATGTTCACGTTGTTCACATCCCATGTAGAAAAATAAAGATGCCACGGAGGA
p5056	hsa-miR-762	GPI	A_24_P108451	0.175034	0.013468	3.10842	up	A_24_P108451	A_24_P108451	NM_000175	NM_000175	NM_000175	Hs.466471	2821	GPI	glucose-6-phosphate isomerase	ENST00000356487	THC2510745	GO:0001525(angiogenesis)|GO:0004347(glucose-6-phosphate isomerase activity)|GO:0005125(cytokine activity)|GO:0005615(extracellular space)|GO:0005654(nucleoplasm)|GO:0005737(cytoplasm)|GO:0005829(cytosol)|GO:0005886(plasma membrane)|GO:0005975(carbohydrate metabolic process)|GO:0006006(glucose metabolic process)|GO:0006094(gluconeogenesis)|GO:0006096(glycolysis)|GO:0006959(humoral immune response)…	Homo sapiens glucose-6-phosphate isomerase (GPI), transcript variant 2, mRNA [NM_000175]	chr19:34891174-34891233	hs|19q13.11	TTCTGACCCATGTTCACGTTGTTCACATCCCATGTAGAAAAATAAAGATGCCACGGAGGA
p5056	hsa-miR-92b-3p	GPI	A_24_P108451	0.175034	0.013468	3.10842	up	A_24_P108451	A_24_P108451	NM_000175	NM_000175	NM_000175	Hs.466471	2821	GPI	glucose-6-phosphate isomerase	ENST00000356487	THC2510745	GO:0001525(angiogenesis)|GO:0004347(glucose-6-phosphate isomerase activity)|GO:0005125(cytokine activity)|GO:0005615(extracellular space)|GO:0005654(nucleoplasm)|GO:0005737(cytoplasm)|GO:0005829(cytosol)|GO:0005886(plasma membrane)|GO:0005975(carbohydrate metabolic process)|GO:0006006(glucose metabolic process)|GO:0006094(gluconeogenesis)|GO:0006096(glycolysis)|GO:0006959(humoral immune response)…	Homo sapiens glucose-6-phosphate isomerase (GPI), transcript variant 2, mRNA [NM_000175]	chr19:34891174-34891233	hs|19q13.11	TTCTGACCCATGTTCACGTTGTTCACATCCCATGTAGAAAAATAAAGATGCCACGGAGGA
p5055	hsa-let-7i-5p	CCNG2	A_33_P3385870	0.204179	0.0229652	3.16264	down	A_33_P3385870	A_33_P3385870	NM_004354	NM_004354	NM_004354	Hs.740456	901	CCNG2	cyclin G2	ENST00000316355	NP082339	GO:0000075(cell cycle checkpoint)|GO:0005737(cytoplasm)|GO:0007067(mitosis)|GO:0051301(cell division)|GO:0051726(regulation of cell cycle)	Homo sapiens cyclin G2 (CCNG2), mRNA [NM_004354]	chr4:78087157-78087216	hs|4q21.1	CCCCCATCTAGTCAGGAATTAATATACTGGAATACCTACCTTCTATTTGTTATTCAGATC
p5056	hsa-miR-1254	CCNG2	A_33_P3385870	0.204179	0.0229652	3.16264	down	A_33_P3385870	A_33_P3385870	NM_004354	NM_004354	NM_004354	Hs.740456	901	CCNG2	cyclin G2	ENST00000316355	NP082339	GO:0000075(cell cycle checkpoint)|GO:0005737(cytoplasm)|GO:0007067(mitosis)|GO:0051301(cell division)|GO:0051726(regulation of cell cycle)	Homo sapiens cyclin G2 (CCNG2), mRNA [NM_004354]	chr4:78087157-78087216	hs|4q21.1	CCCCCATCTAGTCAGGAATTAATATACTGGAATACCTACCTTCTATTTGTTATTCAGATC
p5056	hsa-miR-3192-5p	CCNG2	A_33_P3385870	0.204179	0.0229652	3.16264	down	A_33_P3385870	A_33_P3385870	NM_004354	NM_004354	NM_004354	Hs.740456	901	CCNG2	cyclin G2	ENST00000316355	NP082339	GO:0000075(cell cycle checkpoint)|GO:0005737(cytoplasm)|GO:0007067(mitosis)|GO:0051301(cell division)|GO:0051726(regulation of cell cycle)	Homo sapiens cyclin G2 (CCNG2), mRNA [NM_004354]	chr4:78087157-78087216	hs|4q21.1	CCCCCATCTAGTCAGGAATTAATATACTGGAATACCTACCTTCTATTTGTTATTCAGATC
p5055	hsa-miR-3622b-5p	CCNG2	A_33_P3385870	0.204179	0.0229652	3.16264	down	A_33_P3385870	A_33_P3385870	NM_004354	NM_004354	NM_004354	Hs.740456	901	CCNG2	cyclin G2	ENST00000316355	NP082339	GO:0000075(cell cycle checkpoint)|GO:0005737(cytoplasm)|GO:0007067(mitosis)|GO:0051301(cell division)|GO:0051726(regulation of cell cycle)	Homo sapiens cyclin G2 (CCNG2), mRNA [NM_004354]	chr4:78087157-78087216	hs|4q21.1	CCCCCATCTAGTCAGGAATTAATATACTGGAATACCTACCTTCTATTTGTTATTCAGATC
p5056	hsa-miR-3689a-3p	CCNG2	A_33_P3385870	0.204179	0.0229652	3.16264	down	A_33_P3385870	A_33_P3385870	NM_004354	NM_004354	NM_004354	Hs.740456	901	CCNG2	cyclin G2	ENST00000316355	NP082339	GO:0000075(cell cycle checkpoint)|GO:0005737(cytoplasm)|GO:0007067(mitosis)|GO:0051301(cell division)|GO:0051726(regulation of cell cycle)	Homo sapiens cyclin G2 (CCNG2), mRNA [NM_004354]	chr4:78087157-78087216	hs|4q21.1	CCCCCATCTAGTCAGGAATTAATATACTGGAATACCTACCTTCTATTTGTTATTCAGATC
p5056	hsa-miR-3689b-3p	CCNG2	A_33_P3385870	0.204179	0.0229652	3.16264	down	A_33_P3385870	A_33_P3385870	NM_004354	NM_004354	NM_004354	Hs.740456	901	CCNG2	cyclin G2	ENST00000316355	NP082339	GO:0000075(cell cycle checkpoint)|GO:0005737(cytoplasm)|GO:0007067(mitosis)|GO:0051301(cell division)|GO:0051726(regulation of cell cycle)	Homo sapiens cyclin G2 (CCNG2), mRNA [NM_004354]	chr4:78087157-78087216	hs|4q21.1	CCCCCATCTAGTCAGGAATTAATATACTGGAATACCTACCTTCTATTTGTTATTCAGATC
p5056	hsa-miR-422a	CCNG2	A_33_P3385870	0.204179	0.0229652	3.16264	down	A_33_P3385870	A_33_P3385870	NM_004354	NM_004354	NM_004354	Hs.740456	901	CCNG2	cyclin G2	ENST00000316355	NP082339	GO:0000075(cell cycle checkpoint)|GO:0005737(cytoplasm)|GO:0007067(mitosis)|GO:0051301(cell division)|GO:0051726(regulation of cell cycle)	Homo sapiens cyclin G2 (CCNG2), mRNA [NM_004354]	chr4:78087157-78087216	hs|4q21.1	CCCCCATCTAGTCAGGAATTAATATACTGGAATACCTACCTTCTATTTGTTATTCAGATC
p5056	hsa-miR-4254	CCNG2	A_33_P3385870	0.204179	0.0229652	3.16264	down	A_33_P3385870	A_33_P3385870	NM_004354	NM_004354	NM_004354	Hs.740456	901	CCNG2	cyclin G2	ENST00000316355	NP082339	GO:0000075(cell cycle checkpoint)|GO:0005737(cytoplasm)|GO:0007067(mitosis)|GO:0051301(cell division)|GO:0051726(regulation of cell cycle)	Homo sapiens cyclin G2 (CCNG2), mRNA [NM_004354]	chr4:78087157-78087216	hs|4q21.1	CCCCCATCTAGTCAGGAATTAATATACTGGAATACCTACCTTCTATTTGTTATTCAGATC
p5056	hsa-miR-4457	CCNG2	A_33_P3385870	0.204179	0.0229652	3.16264	down	A_33_P3385870	A_33_P3385870	NM_004354	NM_004354	NM_004354	Hs.740456	901	CCNG2	cyclin G2	ENST00000316355	NP082339	GO:0000075(cell cycle checkpoint)|GO:0005737(cytoplasm)|GO:0007067(mitosis)|GO:0051301(cell division)|GO:0051726(regulation of cell cycle)	Homo sapiens cyclin G2 (CCNG2), mRNA [NM_004354]	chr4:78087157-78087216	hs|4q21.1	CCCCCATCTAGTCAGGAATTAATATACTGGAATACCTACCTTCTATTTGTTATTCAGATC
p5056	hsa-miR-4459	CCNG2	A_33_P3385870	0.204179	0.0229652	3.16264	down	A_33_P3385870	A_33_P3385870	NM_004354	NM_004354	NM_004354	Hs.740456	901	CCNG2	cyclin G2	ENST00000316355	NP082339	GO:0000075(cell cycle checkpoint)|GO:0005737(cytoplasm)|GO:0007067(mitosis)|GO:0051301(cell division)|GO:0051726(regulation of cell cycle)	Homo sapiens cyclin G2 (CCNG2), mRNA [NM_004354]	chr4:78087157-78087216	hs|4q21.1	CCCCCATCTAGTCAGGAATTAATATACTGGAATACCTACCTTCTATTTGTTATTCAGATC
p5055	hsa-miR-4496	CCNG2	A_33_P3385870	0.204179	0.0229652	3.16264	down	A_33_P3385870	A_33_P3385870	NM_004354	NM_004354	NM_004354	Hs.740456	901	CCNG2	cyclin G2	ENST00000316355	NP082339	GO:0000075(cell cycle checkpoint)|GO:0005737(cytoplasm)|GO:0007067(mitosis)|GO:0051301(cell division)|GO:0051726(regulation of cell cycle)	Homo sapiens cyclin G2 (CCNG2), mRNA [NM_004354]	chr4:78087157-78087216	hs|4q21.1	CCCCCATCTAGTCAGGAATTAATATACTGGAATACCTACCTTCTATTTGTTATTCAGATC
p5056	hsa-miR-5680	CCNG2	A_33_P3385870	0.204179	0.0229652	3.16264	down	A_33_P3385870	A_33_P3385870	NM_004354	NM_004354	NM_004354	Hs.740456	901	CCNG2	cyclin G2	ENST00000316355	NP082339	GO:0000075(cell cycle checkpoint)|GO:0005737(cytoplasm)|GO:0007067(mitosis)|GO:0051301(cell division)|GO:0051726(regulation of cell cycle)	Homo sapiens cyclin G2 (CCNG2), mRNA [NM_004354]	chr4:78087157-78087216	hs|4q21.1	CCCCCATCTAGTCAGGAATTAATATACTGGAATACCTACCTTCTATTTGTTATTCAGATC
p5056	hsa-miR-657	CCNG2	A_33_P3385870	0.204179	0.0229652	3.16264	down	A_33_P3385870	A_33_P3385870	NM_004354	NM_004354	NM_004354	Hs.740456	901	CCNG2	cyclin G2	ENST00000316355	NP082339	GO:0000075(cell cycle checkpoint)|GO:0005737(cytoplasm)|GO:0007067(mitosis)|GO:0051301(cell division)|GO:0051726(regulation of cell cycle)	Homo sapiens cyclin G2 (CCNG2), mRNA [NM_004354]	chr4:78087157-78087216	hs|4q21.1	CCCCCATCTAGTCAGGAATTAATATACTGGAATACCTACCTTCTATTTGTTATTCAGATC
p5055	hsa-let-7g-5p	CCNG2	A_33_P3385870	0.204179	0.0229652	3.16264	down	A_33_P3385870	A_33_P3385870	NM_004354	NM_004354	NM_004354	Hs.740456	901	CCNG2	cyclin G2	ENST00000316355	NP082339	GO:0000075(cell cycle checkpoint)|GO:0005737(cytoplasm)|GO:0007067(mitosis)|GO:0051301(cell division)|GO:0051726(regulation of cell cycle)	Homo sapiens cyclin G2 (CCNG2), mRNA [NM_004354]	chr4:78087157-78087216	hs|4q21.1	CCCCCATCTAGTCAGGAATTAATATACTGGAATACCTACCTTCTATTTGTTATTCAGATC
p5055	hsa-miR-1273e	MARVELD2	A_23_P401675	0.242909	0.0375599	3.17697	down	A_23_P401675	A_23_P401675	ENST00000454295		AK055094	Hs.657687	153562	MARVELD2	MARVEL domain containing 2	ENST00000454295	THC2474514	GO:0005515(protein binding)|GO:0005737(cytoplasm)|GO:0005923(tight junction)|GO:0007605(sensory perception of sound)|GO:0016021(integral to membrane)|GO:0016323(basolateral plasma membrane)|GO:0016324(apical plasma membrane)|GO:0031410(cytoplasmic vesicle)|GO:0033010(paranodal junction)|GO:0043220(Schmidt-Lanterman incisure)|GO:0045216(cell-cell junction organization)|GO:0061028(establishment of …	MARVEL domain containing 2 [Source:HGNC Symbol;Acc:HGNC:26401] [ENST00000454295]	chr5:68739750-68739809	hs|5q13.2	GGACCCCCCAAATGGAACAACTTCACTTTCTCTTTTATGTATTGAGCCCTGTGTTAACAT
p5056	hsa-miR-3147	MARVELD2	A_23_P401675	0.242909	0.0375599	3.17697	down	A_23_P401675	A_23_P401675	ENST00000454295		AK055094	Hs.657687	153562	MARVELD2	MARVEL domain containing 2	ENST00000454295	THC2474514	GO:0005515(protein binding)|GO:0005737(cytoplasm)|GO:0005923(tight junction)|GO:0007605(sensory perception of sound)|GO:0016021(integral to membrane)|GO:0016323(basolateral plasma membrane)|GO:0016324(apical plasma membrane)|GO:0031410(cytoplasmic vesicle)|GO:0033010(paranodal junction)|GO:0043220(Schmidt-Lanterman incisure)|GO:0045216(cell-cell junction organization)|GO:0061028(establishment of …	MARVEL domain containing 2 [Source:HGNC Symbol;Acc:HGNC:26401] [ENST00000454295]	chr5:68739750-68739809	hs|5q13.2	GGACCCCCCAAATGGAACAACTTCACTTTCTCTTTTATGTATTGAGCCCTGTGTTAACAT
p5056	hsa-miR-3192-5p	MARVELD2	A_23_P401675	0.242909	0.0375599	3.17697	down	A_23_P401675	A_23_P401675	ENST00000454295		AK055094	Hs.657687	153562	MARVELD2	MARVEL domain containing 2	ENST00000454295	THC2474514	GO:0005515(protein binding)|GO:0005737(cytoplasm)|GO:0005923(tight junction)|GO:0007605(sensory perception of sound)|GO:0016021(integral to membrane)|GO:0016323(basolateral plasma membrane)|GO:0016324(apical plasma membrane)|GO:0031410(cytoplasmic vesicle)|GO:0033010(paranodal junction)|GO:0043220(Schmidt-Lanterman incisure)|GO:0045216(cell-cell junction organization)|GO:0061028(establishment of …	MARVEL domain containing 2 [Source:HGNC Symbol;Acc:HGNC:26401] [ENST00000454295]	chr5:68739750-68739809	hs|5q13.2	GGACCCCCCAAATGGAACAACTTCACTTTCTCTTTTATGTATTGAGCCCTGTGTTAACAT
p5056	hsa-miR-4436b-3p	MARVELD2	A_23_P401675	0.242909	0.0375599	3.17697	down	A_23_P401675	A_23_P401675	ENST00000454295		AK055094	Hs.657687	153562	MARVELD2	MARVEL domain containing 2	ENST00000454295	THC2474514	GO:0005515(protein binding)|GO:0005737(cytoplasm)|GO:0005923(tight junction)|GO:0007605(sensory perception of sound)|GO:0016021(integral to membrane)|GO:0016323(basolateral plasma membrane)|GO:0016324(apical plasma membrane)|GO:0031410(cytoplasmic vesicle)|GO:0033010(paranodal junction)|GO:0043220(Schmidt-Lanterman incisure)|GO:0045216(cell-cell junction organization)|GO:0061028(establishment of …	MARVEL domain containing 2 [Source:HGNC Symbol;Acc:HGNC:26401] [ENST00000454295]	chr5:68739750-68739809	hs|5q13.2	GGACCCCCCAAATGGAACAACTTCACTTTCTCTTTTATGTATTGAGCCCTGTGTTAACAT
p5055	hsa-miR-4496	MARVELD2	A_23_P401675	0.242909	0.0375599	3.17697	down	A_23_P401675	A_23_P401675	ENST00000454295		AK055094	Hs.657687	153562	MARVELD2	MARVEL domain containing 2	ENST00000454295	THC2474514	GO:0005515(protein binding)|GO:0005737(cytoplasm)|GO:0005923(tight junction)|GO:0007605(sensory perception of sound)|GO:0016021(integral to membrane)|GO:0016323(basolateral plasma membrane)|GO:0016324(apical plasma membrane)|GO:0031410(cytoplasmic vesicle)|GO:0033010(paranodal junction)|GO:0043220(Schmidt-Lanterman incisure)|GO:0045216(cell-cell junction organization)|GO:0061028(establishment of …	MARVEL domain containing 2 [Source:HGNC Symbol;Acc:HGNC:26401] [ENST00000454295]	chr5:68739750-68739809	hs|5q13.2	GGACCCCCCAAATGGAACAACTTCACTTTCTCTTTTATGTATTGAGCCCTGTGTTAACAT
p5056	hsa-miR-302c-5p	MLF1	A_23_P419947	0.156402	0.00850195	3.22777	up	A_23_P419947	A_23_P419947	NM_022443	NM_022443	NM_022443	Hs.85195	4291	MLF1	myeloid leukemia factor 1	ENST00000487838	THC2505552	GO:0002318(myeloid progenitor cell differentiation)|GO:0003677(DNA binding)|GO:0005515(protein binding)|GO:0005634(nucleus)|GO:0005654(nucleoplasm)|GO:0005737(cytoplasm)|GO:0006351(transcription, DNA-dependent)|GO:0007050(cell cycle arrest)|GO:0019904(protein domain specific binding)	Homo sapiens myeloid leukemia factor 1 (MLF1), transcript variant 1, mRNA [NM_022443]	chr3:158315874-158315933	hs|3q25.32	ACTTTCAGTGGATCCAAATGGACATTCATTTTGTTCTTCCTCAGTTATGACTTATTCCAA
p5055	hsa-miR-3126-5p	MLF1	A_23_P419947	0.156402	0.00850195	3.22777	up	A_23_P419947	A_23_P419947	NM_022443	NM_022443	NM_022443	Hs.85195	4291	MLF1	myeloid leukemia factor 1	ENST00000487838	THC2505552	GO:0002318(myeloid progenitor cell differentiation)|GO:0003677(DNA binding)|GO:0005515(protein binding)|GO:0005634(nucleus)|GO:0005654(nucleoplasm)|GO:0005737(cytoplasm)|GO:0006351(transcription, DNA-dependent)|GO:0007050(cell cycle arrest)|GO:0019904(protein domain specific binding)	Homo sapiens myeloid leukemia factor 1 (MLF1), transcript variant 1, mRNA [NM_022443]	chr3:158315874-158315933	hs|3q25.32	ACTTTCAGTGGATCCAAATGGACATTCATTTTGTTCTTCCTCAGTTATGACTTATTCCAA
p5055	hsa-miR-1202	CCDC6	A_32_P184279	0.0915497	0.000335103	3.41019	up	A_32_P184279	A_32_P184279	NM_005436	NM_005436	NM_005436	Hs.591360	8030	CCDC6	coiled-coil domain containing 6	ENST00000263102	THC2524420	GO:0005200(structural constituent of cytoskeleton)|GO:0005515(protein binding)|GO:0005737(cytoplasm)|GO:0005856(cytoskeleton)|GO:0008150(biological_process)|GO:0017124(SH3 domain binding)	Homo sapiens coiled-coil domain containing 6 (CCDC6), mRNA [NM_005436]	chr10:61548670-61548611	hs|10q21.2	CTGGTAATAGTGGCAATCTTGACATTCTTGGTCAGAGTTTAGAGAGATGTAAGACCTTCA
p5055	hsa-miR-1273e	CCDC6	A_32_P184279	0.0915497	0.000335103	3.41019	up	A_32_P184279	A_32_P184279	NM_005436	NM_005436	NM_005436	Hs.591360	8030	CCDC6	coiled-coil domain containing 6	ENST00000263102	THC2524420	GO:0005200(structural constituent of cytoskeleton)|GO:0005515(protein binding)|GO:0005737(cytoplasm)|GO:0005856(cytoskeleton)|GO:0008150(biological_process)|GO:0017124(SH3 domain binding)	Homo sapiens coiled-coil domain containing 6 (CCDC6), mRNA [NM_005436]	chr10:61548670-61548611	hs|10q21.2	CTGGTAATAGTGGCAATCTTGACATTCTTGGTCAGAGTTTAGAGAGATGTAAGACCTTCA
p5056	hsa-miR-25-3p	CCDC6	A_32_P184279	0.0915497	0.000335103	3.41019	up	A_32_P184279	A_32_P184279	NM_005436	NM_005436	NM_005436	Hs.591360	8030	CCDC6	coiled-coil domain containing 6	ENST00000263102	THC2524420	GO:0005200(structural constituent of cytoskeleton)|GO:0005515(protein binding)|GO:0005737(cytoplasm)|GO:0005856(cytoskeleton)|GO:0008150(biological_process)|GO:0017124(SH3 domain binding)	Homo sapiens coiled-coil domain containing 6 (CCDC6), mRNA [NM_005436]	chr10:61548670-61548611	hs|10q21.2	CTGGTAATAGTGGCAATCTTGACATTCTTGGTCAGAGTTTAGAGAGATGTAAGACCTTCA
p5056	hsa-miR-302c-5p	CCDC6	A_32_P184279	0.0915497	0.000335103	3.41019	up	A_32_P184279	A_32_P184279	NM_005436	NM_005436	NM_005436	Hs.591360	8030	CCDC6	coiled-coil domain containing 6	ENST00000263102	THC2524420	GO:0005200(structural constituent of cytoskeleton)|GO:0005515(protein binding)|GO:0005737(cytoplasm)|GO:0005856(cytoskeleton)|GO:0008150(biological_process)|GO:0017124(SH3 domain binding)	Homo sapiens coiled-coil domain containing 6 (CCDC6), mRNA [NM_005436]	chr10:61548670-61548611	hs|10q21.2	CTGGTAATAGTGGCAATCTTGACATTCTTGGTCAGAGTTTAGAGAGATGTAAGACCTTCA
p5055	hsa-miR-3126-5p	CCDC6	A_32_P184279	0.0915497	0.000335103	3.41019	up	A_32_P184279	A_32_P184279	NM_005436	NM_005436	NM_005436	Hs.591360	8030	CCDC6	coiled-coil domain containing 6	ENST00000263102	THC2524420	GO:0005200(structural constituent of cytoskeleton)|GO:0005515(protein binding)|GO:0005737(cytoplasm)|GO:0005856(cytoskeleton)|GO:0008150(biological_process)|GO:0017124(SH3 domain binding)	Homo sapiens coiled-coil domain containing 6 (CCDC6), mRNA [NM_005436]	chr10:61548670-61548611	hs|10q21.2	CTGGTAATAGTGGCAATCTTGACATTCTTGGTCAGAGTTTAGAGAGATGTAAGACCTTCA
p5056	hsa-miR-3192-5p	CCDC6	A_32_P184279	0.0915497	0.000335103	3.41019	up	A_32_P184279	A_32_P184279	NM_005436	NM_005436	NM_005436	Hs.591360	8030	CCDC6	coiled-coil domain containing 6	ENST00000263102	THC2524420	GO:0005200(structural constituent of cytoskeleton)|GO:0005515(protein binding)|GO:0005737(cytoplasm)|GO:0005856(cytoskeleton)|GO:0008150(biological_process)|GO:0017124(SH3 domain binding)	Homo sapiens coiled-coil domain containing 6 (CCDC6), mRNA [NM_005436]	chr10:61548670-61548611	hs|10q21.2	CTGGTAATAGTGGCAATCTTGACATTCTTGGTCAGAGTTTAGAGAGATGTAAGACCTTCA
p5055	hsa-miR-330-5p	CCDC6	A_32_P184279	0.0915497	0.000335103	3.41019	up	A_32_P184279	A_32_P184279	NM_005436	NM_005436	NM_005436	Hs.591360	8030	CCDC6	coiled-coil domain containing 6	ENST00000263102	THC2524420	GO:0005200(structural constituent of cytoskeleton)|GO:0005515(protein binding)|GO:0005737(cytoplasm)|GO:0005856(cytoskeleton)|GO:0008150(biological_process)|GO:0017124(SH3 domain binding)	Homo sapiens coiled-coil domain containing 6 (CCDC6), mRNA [NM_005436]	chr10:61548670-61548611	hs|10q21.2	CTGGTAATAGTGGCAATCTTGACATTCTTGGTCAGAGTTTAGAGAGATGTAAGACCTTCA
p5056	hsa-miR-3614-5p	CCDC6	A_32_P184279	0.0915497	0.000335103	3.41019	up	A_32_P184279	A_32_P184279	NM_005436	NM_005436	NM_005436	Hs.591360	8030	CCDC6	coiled-coil domain containing 6	ENST00000263102	THC2524420	GO:0005200(structural constituent of cytoskeleton)|GO:0005515(protein binding)|GO:0005737(cytoplasm)|GO:0005856(cytoskeleton)|GO:0008150(biological_process)|GO:0017124(SH3 domain binding)	Homo sapiens coiled-coil domain containing 6 (CCDC6), mRNA [NM_005436]	chr10:61548670-61548611	hs|10q21.2	CTGGTAATAGTGGCAATCTTGACATTCTTGGTCAGAGTTTAGAGAGATGTAAGACCTTCA
p5055	hsa-miR-3622b-5p	CCDC6	A_32_P184279	0.0915497	0.000335103	3.41019	up	A_32_P184279	A_32_P184279	NM_005436	NM_005436	NM_005436	Hs.591360	8030	CCDC6	coiled-coil domain containing 6	ENST00000263102	THC2524420	GO:0005200(structural constituent of cytoskeleton)|GO:0005515(protein binding)|GO:0005737(cytoplasm)|GO:0005856(cytoskeleton)|GO:0008150(biological_process)|GO:0017124(SH3 domain binding)	Homo sapiens coiled-coil domain containing 6 (CCDC6), mRNA [NM_005436]	chr10:61548670-61548611	hs|10q21.2	CTGGTAATAGTGGCAATCTTGACATTCTTGGTCAGAGTTTAGAGAGATGTAAGACCTTCA
p5056	hsa-miR-4270	CCDC6	A_32_P184279	0.0915497	0.000335103	3.41019	up	A_32_P184279	A_32_P184279	NM_005436	NM_005436	NM_005436	Hs.591360	8030	CCDC6	coiled-coil domain containing 6	ENST00000263102	THC2524420	GO:0005200(structural constituent of cytoskeleton)|GO:0005515(protein binding)|GO:0005737(cytoplasm)|GO:0005856(cytoskeleton)|GO:0008150(biological_process)|GO:0017124(SH3 domain binding)	Homo sapiens coiled-coil domain containing 6 (CCDC6), mRNA [NM_005436]	chr10:61548670-61548611	hs|10q21.2	CTGGTAATAGTGGCAATCTTGACATTCTTGGTCAGAGTTTAGAGAGATGTAAGACCTTCA
p5056	hsa-miR-432-3p	CCDC6	A_32_P184279	0.0915497	0.000335103	3.41019	up	A_32_P184279	A_32_P184279	NM_005436	NM_005436	NM_005436	Hs.591360	8030	CCDC6	coiled-coil domain containing 6	ENST00000263102	THC2524420	GO:0005200(structural constituent of cytoskeleton)|GO:0005515(protein binding)|GO:0005737(cytoplasm)|GO:0005856(cytoskeleton)|GO:0008150(biological_process)|GO:0017124(SH3 domain binding)	Homo sapiens coiled-coil domain containing 6 (CCDC6), mRNA [NM_005436]	chr10:61548670-61548611	hs|10q21.2	CTGGTAATAGTGGCAATCTTGACATTCTTGGTCAGAGTTTAGAGAGATGTAAGACCTTCA
p5056	hsa-miR-4459	CCDC6	A_32_P184279	0.0915497	0.000335103	3.41019	up	A_32_P184279	A_32_P184279	NM_005436	NM_005436	NM_005436	Hs.591360	8030	CCDC6	coiled-coil domain containing 6	ENST00000263102	THC2524420	GO:0005200(structural constituent of cytoskeleton)|GO:0005515(protein binding)|GO:0005737(cytoplasm)|GO:0005856(cytoskeleton)|GO:0008150(biological_process)|GO:0017124(SH3 domain binding)	Homo sapiens coiled-coil domain containing 6 (CCDC6), mRNA [NM_005436]	chr10:61548670-61548611	hs|10q21.2	CTGGTAATAGTGGCAATCTTGACATTCTTGGTCAGAGTTTAGAGAGATGTAAGACCTTCA
p5056	hsa-miR-4691-3p	CCDC6	A_32_P184279	0.0915497	0.000335103	3.41019	up	A_32_P184279	A_32_P184279	NM_005436	NM_005436	NM_005436	Hs.591360	8030	CCDC6	coiled-coil domain containing 6	ENST00000263102	THC2524420	GO:0005200(structural constituent of cytoskeleton)|GO:0005515(protein binding)|GO:0005737(cytoplasm)|GO:0005856(cytoskeleton)|GO:0008150(biological_process)|GO:0017124(SH3 domain binding)	Homo sapiens coiled-coil domain containing 6 (CCDC6), mRNA [NM_005436]	chr10:61548670-61548611	hs|10q21.2	CTGGTAATAGTGGCAATCTTGACATTCTTGGTCAGAGTTTAGAGAGATGTAAGACCTTCA
p5056	hsa-miR-5006-5p	CCDC6	A_32_P184279	0.0915497	0.000335103	3.41019	up	A_32_P184279	A_32_P184279	NM_005436	NM_005436	NM_005436	Hs.591360	8030	CCDC6	coiled-coil domain containing 6	ENST00000263102	THC2524420	GO:0005200(structural constituent of cytoskeleton)|GO:0005515(protein binding)|GO:0005737(cytoplasm)|GO:0005856(cytoskeleton)|GO:0008150(biological_process)|GO:0017124(SH3 domain binding)	Homo sapiens coiled-coil domain containing 6 (CCDC6), mRNA [NM_005436]	chr10:61548670-61548611	hs|10q21.2	CTGGTAATAGTGGCAATCTTGACATTCTTGGTCAGAGTTTAGAGAGATGTAAGACCTTCA
p5056	hsa-miR-505-5p	CCDC6	A_32_P184279	0.0915497	0.000335103	3.41019	up	A_32_P184279	A_32_P184279	NM_005436	NM_005436	NM_005436	Hs.591360	8030	CCDC6	coiled-coil domain containing 6	ENST00000263102	THC2524420	GO:0005200(structural constituent of cytoskeleton)|GO:0005515(protein binding)|GO:0005737(cytoplasm)|GO:0005856(cytoskeleton)|GO:0008150(biological_process)|GO:0017124(SH3 domain binding)	Homo sapiens coiled-coil domain containing 6 (CCDC6), mRNA [NM_005436]	chr10:61548670-61548611	hs|10q21.2	CTGGTAATAGTGGCAATCTTGACATTCTTGGTCAGAGTTTAGAGAGATGTAAGACCTTCA
p5056	hsa-miR-550a-3p	CCDC6	A_32_P184279	0.0915497	0.000335103	3.41019	up	A_32_P184279	A_32_P184279	NM_005436	NM_005436	NM_005436	Hs.591360	8030	CCDC6	coiled-coil domain containing 6	ENST00000263102	THC2524420	GO:0005200(structural constituent of cytoskeleton)|GO:0005515(protein binding)|GO:0005737(cytoplasm)|GO:0005856(cytoskeleton)|GO:0008150(biological_process)|GO:0017124(SH3 domain binding)	Homo sapiens coiled-coil domain containing 6 (CCDC6), mRNA [NM_005436]	chr10:61548670-61548611	hs|10q21.2	CTGGTAATAGTGGCAATCTTGACATTCTTGGTCAGAGTTTAGAGAGATGTAAGACCTTCA
p5056	hsa-miR-657	CCDC6	A_32_P184279	0.0915497	0.000335103	3.41019	up	A_32_P184279	A_32_P184279	NM_005436	NM_005436	NM_005436	Hs.591360	8030	CCDC6	coiled-coil domain containing 6	ENST00000263102	THC2524420	GO:0005200(structural constituent of cytoskeleton)|GO:0005515(protein binding)|GO:0005737(cytoplasm)|GO:0005856(cytoskeleton)|GO:0008150(biological_process)|GO:0017124(SH3 domain binding)	Homo sapiens coiled-coil domain containing 6 (CCDC6), mRNA [NM_005436]	chr10:61548670-61548611	hs|10q21.2	CTGGTAATAGTGGCAATCTTGACATTCTTGGTCAGAGTTTAGAGAGATGTAAGACCTTCA
p5056	hsa-miR-92a-3p	CCDC6	A_32_P184279	0.0915497	0.000335103	3.41019	up	A_32_P184279	A_32_P184279	NM_005436	NM_005436	NM_005436	Hs.591360	8030	CCDC6	coiled-coil domain containing 6	ENST00000263102	THC2524420	GO:0005200(structural constituent of cytoskeleton)|GO:0005515(protein binding)|GO:0005737(cytoplasm)|GO:0005856(cytoskeleton)|GO:0008150(biological_process)|GO:0017124(SH3 domain binding)	Homo sapiens coiled-coil domain containing 6 (CCDC6), mRNA [NM_005436]	chr10:61548670-61548611	hs|10q21.2	CTGGTAATAGTGGCAATCTTGACATTCTTGGTCAGAGTTTAGAGAGATGTAAGACCTTCA
p5056	hsa-miR-92b-3p	CCDC6	A_32_P184279	0.0915497	0.000335103	3.41019	up	A_32_P184279	A_32_P184279	NM_005436	NM_005436	NM_005436	Hs.591360	8030	CCDC6	coiled-coil domain containing 6	ENST00000263102	THC2524420	GO:0005200(structural constituent of cytoskeleton)|GO:0005515(protein binding)|GO:0005737(cytoplasm)|GO:0005856(cytoskeleton)|GO:0008150(biological_process)|GO:0017124(SH3 domain binding)	Homo sapiens coiled-coil domain containing 6 (CCDC6), mRNA [NM_005436]	chr10:61548670-61548611	hs|10q21.2	CTGGTAATAGTGGCAATCTTGACATTCTTGGTCAGAGTTTAGAGAGATGTAAGACCTTCA
p5055	hsa-miR-1224-5p	NUB1	A_23_P215154	0.128077	0.00282664	4.41729	up	A_23_P215154	A_23_P215154	NM_016118	NM_016118	NM_016118	Hs.647082	51667	NUB1	negative regulator of ubiquitin-like proteins 1	ENST00000568733	THC2485153	GO:0005515(protein binding)|GO:0005634(nucleus)|GO:0005730(nucleolus)|GO:0005737(cytoplasm)|GO:0006511(ubiquitin-dependent protein catabolic process)|GO:0016567(protein ubiquitination)|GO:0032436(positive regulation of proteasomal ubiquitin-dependent protein catabolic process)|GO:0034341(response to interferon-gamma)|GO:0034612(response to tumor necrosis factor)	Homo sapiens negative regulator of ubiquitin-like proteins 1 (NUB1), transcript variant 2, mRNA [NM_016118]	chr7:151074937-151074996	hs|7q36.1	CGCCCCCGAAATTCAAGATTGAGTGTCAGGCTTTATATATATTCAGCATTCCTCATTACA
p5056	hsa-miR-3192-5p	NUB1	A_23_P215154	0.128077	0.00282664	4.41729	up	A_23_P215154	A_23_P215154	NM_016118	NM_016118	NM_016118	Hs.647082	51667	NUB1	negative regulator of ubiquitin-like proteins 1	ENST00000568733	THC2485153	GO:0005515(protein binding)|GO:0005634(nucleus)|GO:0005730(nucleolus)|GO:0005737(cytoplasm)|GO:0006511(ubiquitin-dependent protein catabolic process)|GO:0016567(protein ubiquitination)|GO:0032436(positive regulation of proteasomal ubiquitin-dependent protein catabolic process)|GO:0034341(response to interferon-gamma)|GO:0034612(response to tumor necrosis factor)	Homo sapiens negative regulator of ubiquitin-like proteins 1 (NUB1), transcript variant 2, mRNA [NM_016118]	chr7:151074937-151074996	hs|7q36.1	CGCCCCCGAAATTCAAGATTGAGTGTCAGGCTTTATATATATTCAGCATTCCTCATTACA
p5056	hsa-miR-3612	NUB1	A_23_P215154	0.128077	0.00282664	4.41729	up	A_23_P215154	A_23_P215154	NM_016118	NM_016118	NM_016118	Hs.647082	51667	NUB1	negative regulator of ubiquitin-like proteins 1	ENST00000568733	THC2485153	GO:0005515(protein binding)|GO:0005634(nucleus)|GO:0005730(nucleolus)|GO:0005737(cytoplasm)|GO:0006511(ubiquitin-dependent protein catabolic process)|GO:0016567(protein ubiquitination)|GO:0032436(positive regulation of proteasomal ubiquitin-dependent protein catabolic process)|GO:0034341(response to interferon-gamma)|GO:0034612(response to tumor necrosis factor)	Homo sapiens negative regulator of ubiquitin-like proteins 1 (NUB1), transcript variant 2, mRNA [NM_016118]	chr7:151074937-151074996	hs|7q36.1	CGCCCCCGAAATTCAAGATTGAGTGTCAGGCTTTATATATATTCAGCATTCCTCATTACA
[truncated: 16 more rows]
